# Supplementary material for: Multi-Modal Single-Cell Sequencing Identifies Cellular Immunophenotypes Associated With Juvenile Dermatomyositis Disease Activity
Source: Front Immunol. 2022 Jun 21;13:902232. doi: 10.3389/fimmu.2022.902232 (PMC9254730; doi:10.3389/fimmu.2022.902232)
Supplement: Supplementary file 2 [file Table_1.csv]

BD Abseq panel
B7.H4.VTCN1
CD11a.ITGAL
CD11b.ITGAM
CD11c.ITGAX
CD134.TNFRSF4
CD152.CTLA4
CD154.CD40LG
CD163.CD163
CD16.FCGR3A
CD183.CXCR3
CD185.CXCR5
CD194.CCR4
CD195.CCR5
CD196.CCR6
CD197.CCR7
CD19.CD19
CD20.MS4A1
CD24.CD24
CD25.IL2RA
CD274.CD274
CD275.ICOSLG
CD278.ICOS
CD279.PDCD1
CD27.CD27
CD28.CD28
CD2.CD2
CD336.NCR2
CD39.ENTPD1
CD3.CD3E
CD40.CD40
CD45RA.PTPRC
CD45RO.PTPRC
CD45.PTPRC
CD49d.ITGA4
CD4.CD4
CD56.NCAM1
CD5.CD5
CD62L.SELL
CD7.CD7
CD80.CD80
CD86.CD86
CD8.CD8A
CD94.KLRD1
HLA.ABC.HLA.A-B-C
IL.21R.IL21R
IgD.IGHD
IgG.IGHG1-2-3-4
TCRab.TRA-TRB
TCRgd.TRD-TRG
Tim3.HAVCR2
