# Supplementary material for: Multi-Modal Single-Cell Sequencing Identifies Cellular Immunophenotypes Associated With Juvenile Dermatomyositis Disease Activity
Source: Front Immunol. 2022 Jun 21;13:902232. doi: 10.3389/fimmu.2022.902232 (PMC9254730; doi:10.3389/fimmu.2022.902232)
Supplement: Supplementary file 3 [file Table_2.xls]

## Sheet: V1_V4_dge
	baseMean	log2FoldChange	lfcSE	stat	pvalue	padj	pct.1	pct.2	GENE	CELLTYPE
ISG15	3.57448	3.18699	0.0680077	6044.74	0	0	0.954714	0.458171	ISG15	CD14+ monocytes
BX284668.5	0.116067	-1.06024	0.223136	61.2415	1.59057e-12	5.92745e-12	0.060876	0.123025	BX284668.5	CD14+ monocytes
EPHB2	0.0731317	1.21085	0.310702	126.656	2.0206e-26	1.40205e-25	0.135857	0.040404	EPHB2	CD14+ monocytes
IFI6	4.39893	2.84483	0.0617886	7367.52	0	0	0.956199	0.456876	IFI6	CD14+ monocytes
ATG4C	0.105858	-1.12969	0.237366	27.1564	1.84831e-05	3.5798e-05	0.064588	0.112406	ATG4C	CD14+ monocytes
PDE4B	0.242021	1.03423	0.133399	118.353	1.20072e-24	7.91355e-24	0.221975	0.170681	PDE4B	CD14+ monocytes
NEXN	0.13357	2.17395	0.200846	319.505	6.7057e-68	1.07365e-66	0.228656	0.0634551	NEXN	CD14+ monocytes
IFI44L	2.30598	3.42634	0.0705059	7237.42	0	0	0.942836	0.30303	IFI44L	CD14+ monocytes
IFI44	0.777755	1.95102	0.0777846	2332.8	0	0	0.746102	0.272986	IFI44	CD14+ monocytes
GBP1	0.505367	1.92012	0.11086	839.497	2.13565e-180	1.02867e-178	0.512992	0.197876	GBP1	CD14+ monocytes
GBP4	0.280592	1.23465	0.128212	308.717	1.42667e-65	2.20486e-64	0.301411	0.167314	GBP4	CD14+ monocytes
GBP5	0.190357	1.91811	0.167472	302.009	3.995e-64	6.12496e-63	0.235338	0.103859	GBP5	CD14+ monocytes
RPL5	10.4519	-1.23794	0.0397302	1638.68	0	0	0.935412	0.988345	RPL5	CD14+ monocytes
RHOC	0.169416	-1.13342	0.209711	77.8369	5.00144e-16	2.28164e-15	0.111359	0.122766	RHOC	CD14+ monocytes
IER5	0.430638	1.25087	0.0945999	425.288	9.54194e-91	1.89527e-89	0.453601	0.244237	IER5	CD14+ monocytes
RGS2	3.67744	-1.60691	0.0544118	1017.2	6.67517e-219	4.14865e-217	0.701559	0.909609	RGS2	CD14+ monocytes
RAB4A	0.301856	-1.12145	0.133024	115.791	4.23116e-24	2.72643e-23	0.158129	0.282828	RAB4A	CD14+ monocytes
EFCAB2	0.273498	-1.03642	0.138895	137.533	9.5238e-29	7.16765e-28	0.178174	0.230769	EFCAB2	CD14+ monocytes
NLRP3	0.965014	1.12756	0.0717244	375.561	5.29579e-80	9.56551e-79	0.567186	0.519814	NLRP3	CD14+ monocytes
CMPK2	0.337015	2.33602	0.124034	1542.34	0	0	0.486266	0.11396	CMPK2	CD14+ monocytes
RSAD2	0.432664	3.40129	0.130944	2041.09	0	0	0.554566	0.0945351	RSAD2	CD14+ monocytes
GPATCH11	0.11082	-1.48968	0.26562	71.3892	1.15516e-14	4.91303e-14	0.0452858	0.115773	GPATCH11	CD14+ monocytes
EIF2AK2	0.877066	1.48089	0.0744931	1767.26	0	0	0.725316	0.34965	EIF2AK2	CD14+ monocytes
CYP1B1	0.371128	-1.30401	0.13934	97.2677	3.75293e-20	2.09382e-19	0.175204	0.267029	CYP1B1	CD14+ monocytes
PPP1R21	0.146479	-1.06868	0.185093	36.561	2.21821e-07	5.43273e-07	0.103192	0.143486	PPP1R21	CD14+ monocytes
ACYP2	0.130207	-1.25721	0.209515	43.0341	1.01808e-08	2.81826e-08	0.0764662	0.130536	ACYP2	CD14+ monocytes
PNPT1	0.198972	1.12009	0.14601	196.63	1.99208e-41	2.06348e-40	0.262064	0.122507	PNPT1	CD14+ monocytes
DYSF	0.142865	1.11295	0.175173	122.862	1.30682e-25	8.90731e-25	0.204157	0.0958301	DYSF	CD14+ monocytes
DUSP2	0.498599	1.74627	0.125855	757.062	1.53233e-162	6.28145e-161	0.367483	0.173789	DUSP2	CD14+ monocytes
IL1R2	0.207278	-2.56217	0.394858	644.686	3.29545e-138	1.04086e-136	0.0163326	0.150479	IL1R2	CD14+ monocytes
IL1B	1.27038	1.70986	0.119971	797.723	2.39061e-171	1.05479e-169	0.480327	0.293447	IL1B	CD14+ monocytes
IL1RN	0.405147	1.7508	0.110836	645.384	2.32679e-138	7.38948e-137	0.431329	0.188811	IL1RN	CD14+ monocytes
CXCR4	1.57252	-1.3313	0.0905723	3137.66	0	0	0.287305	0.661228	CXCR4	CD14+ monocytes
IFIH1	0.294482	1.61013	0.117713	739.036	1.22766e-158	4.76232e-157	0.426875	0.138047	IFIH1	CD14+ monocytes
SLC40A1	0.175712	-1.23758	0.186963	59.3188	4.03325e-12	1.45701e-11	0.0861173	0.167832	SLC40A1	CD14+ monocytes
STAT1	1.17252	1.20008	0.0691998	1194.67	2.27682e-257	1.73158e-255	0.770601	0.461538	STAT1	CD14+ monocytes
AC114760.2	0.146927	-1.2554	0.181567	97.863	2.80349e-20	1.5717e-19	0.0942836	0.144263	AC114760.2	CD14+ monocytes
SPATS2L	0.193499	1.96317	0.152536	611.675	4.60669e-131	1.38681e-129	0.314774	0.0898731	SPATS2L	CD14+ monocytes
EEF1B2	5.00566	-1.24889	0.0479231	1285.3	5.12162e-277	4.29028e-275	0.812175	0.951826	EEF1B2	CD14+ monocytes
CYP27A1	0.162219	-1.41546	0.199167	116.171	3.50998e-24	2.27186e-23	0.077951	0.154882	CYP27A1	CD14+ monocytes
DTYMK	0.1057	-1.14687	0.243447	36.5208	2.26083e-07	5.53243e-07	0.0601336	0.115514	DTYMK	CD14+ monocytes
CTDSPL	0.0573283	2.15963	0.366514	78.7123	3.26406e-16	1.50689e-15	0.109131	0.02849	CTDSPL	CD14+ monocytes
IMPDH2	0.150938	-1.01727	0.194206	52.3634	1.15799e-10	3.75179e-10	0.0801782	0.153587	IMPDH2	CD14+ monocytes
QARS	0.298255	-1.04661	0.130572	175.196	8.01818e-37	7.47501e-36	0.170007	0.274281	QARS	CD14+ monocytes
CACNA2D3	0.15942	-1.22925	0.194763	131.184	2.17316e-27	1.56619e-26	0.064588	0.161616	CACNA2D3	CD14+ monocytes
NFKBIZ	1.3917	1.70911	0.0639062	1719.07	0	0	0.746102	0.499611	NFKBIZ	CD14+ monocytes
PARP9	0.597088	1.26247	0.0834007	1141.92	6.21005e-246	4.37733e-244	0.606533	0.289562	PARP9	CD14+ monocytes
PARP14	1.68318	1.67459	0.0584628	2319.66	0	0	0.888641	0.536908	PARP14	CD14+ monocytes
PLSCR1	1.22228	1.13201	0.0650586	1490.07	2.03060980440752e-321	2.13396833751751e-319	0.773571	0.484071	PLSCR1	CD14+ monocytes
LAP3	1.44325	1.202	0.0673226	1408.32	1.08339e-303	1.01e-301	0.775798	0.520591	LAP3	CD14+ monocytes
NOA1	0.122101	-1.0455	0.207637	31.7572	2.14457e-06	4.68875e-06	0.0831477	0.12432	NOA1	CD14+ monocytes
EREG	0.867843	2.1777	0.18243	208.121	6.73773e-44	7.23867e-43	0.291017	0.185444	EREG	CD14+ monocytes
PLAC8	1.69863	1.55487	0.0752388	2306.78	0	0	0.804751	0.452214	PLAC8	CD14+ monocytes
PPM1K	0.186457	1.23958	0.14924	261.691	1.97017e-55	2.69209e-54	0.277654	0.106967	PPM1K	CD14+ monocytes
HERC6	0.0929227	1.86198	0.250933	172.936	2.45063e-36	2.25552e-35	0.163326	0.049469	HERC6	CD14+ monocytes
HERC5	0.400663	2.49117	0.12525	1228.37	1.12755e-264	8.80704e-263	0.491463	0.132867	HERC5	CD14+ monocytes
PRMT9	0.156863	-1.56701	0.252645	226.672	6.87091e-48	8.07192e-47	0.0512249	0.155918	PRMT9	CD14+ monocytes
DDX60	0.190076	1.2232	0.143111	378.575	1.18267e-80	2.14289e-79	0.283593	0.115255	DDX60	CD14+ monocytes
DDX60L	0.623181	1.29194	0.0817725	717.693	5.14245e-154	1.91764e-152	0.61173	0.328671	DDX60L	CD14+ monocytes
PTGER4	0.398759	-1.17052	0.117085	281.083	1.30175e-59	1.89048e-58	0.204157	0.294742	PTGER4	CD14+ monocytes
FCHO2	0.110816	-1.02734	0.222999	33.2559	1.05873e-06	2.39791e-06	0.074239	0.109816	FCHO2	CD14+ monocytes
HBEGF	0.385581	-1.17703	0.162571	580.119	3.11032e-124	8.85599e-123	0.122494	0.290598	HBEGF	CD14+ monocytes
CCNG1	0.157672	-1.12925	0.189818	62.0582	1.07098e-12	4.06186e-12	0.0868597	0.162393	CCNG1	CD14+ monocytes
GMPR	0.13157	2.67424	0.206355	597.279	6.01366e-128	1.7555e-126	0.265776	0.049469	GMPR	CD14+ monocytes
TNF	0.316053	4.3451	0.183121	1939.85	0	0	0.305865	0.036519	TNF	CD14+ monocytes
HLA.DRB5	2.07792	-2.41575	0.086209	2182.17	0	0	0.461024	0.60373	HLA.DRB5	CD14+ monocytes
ETV7	0.0618532	2.91385	0.387439	214.207	3.30721e-45	3.63415e-44	0.142539	0.024605	ETV7	CD14+ monocytes
AL391807.1	0.0953407	-2.81114	0.419367	151.744	8.61074e-32	6.93176e-31	0.0118782	0.104377	AL391807.1	CD14+ monocytes
EEF1A1	44.0407	-1.21241	0.0378967	1608.72	0	0	0.997773	0.999482	EEF1A1	CD14+ monocytes
NT5DC1	0.11352	-1.17821	0.239629	40.6393	3.19205e-08	8.48277e-08	0.0579065	0.118363	NT5DC1	CD14+ monocytes
NCOA7	0.24909	1.12814	0.121412	192.932	1.24232e-40	1.27769e-39	0.314031	0.16317	NCOA7	CD14+ monocytes
SGK1	1.33531	-1.1879	0.0816932	299.966	1.10215e-63	1.68085e-62	0.421678	0.623932	SGK1	CD14+ monocytes
TNFAIP3	0.896368	1.48658	0.093056	674.991	9.0613e-145	3.11752e-143	0.47513	0.389018	TNFAIP3	CD14+ monocytes
SOD2	1.44675	1.27754	0.065749	1432.02	0	7.74528e-307	0.682999	0.544937	SOD2	CD14+ monocytes
ARL4A	1.23756	-1.46857	0.0942829	1702.51	0	0	0.296956	0.634292	ARL4A	CD14+ monocytes
HDAC9	0.228934	-1.01001	0.159908	129.751	4.40297e-27	3.14187e-26	0.13363	0.214452	HDAC9	CD14+ monocytes
NT5C3A	0.315204	1.27384	0.11203	490.764	6.66243e-105	1.60453e-103	0.405345	0.176379	NT5C3A	CD14+ monocytes
SAMD9	0.641041	1.26666	0.0846009	975.721	6.51767e-210	3.80527e-208	0.602821	0.299663	SAMD9	CD14+ monocytes
SAMD9L	0.726817	1.73863	0.0841949	1426.51	1.23114e-307	1.186e-305	0.676318	0.288267	SAMD9L	CD14+ monocytes
SDHAF3	0.105578	-1.03277	0.246433	29.9803	4.9399e-06	1.03339e-05	0.0631032	0.110593	SDHAF3	CD14+ monocytes
RASA4	0.106412	-1.26319	0.23154	69.6158	2.73593e-14	1.14178e-13	0.0668151	0.104636	RASA4	CD14+ monocytes
PARP12	0.212642	1.46881	0.126266	410.011	1.91023e-87	3.65601e-86	0.340015	0.1295	PARP12	CD14+ monocytes
CUL1	0.343148	1.12846	0.107709	508.903	7.95283e-109	1.99858e-107	0.426875	0.19166	CUL1	CD14+ monocytes
REPIN1	0.143742	-1.109	0.188606	49.3576	4.91715e-10	1.52066e-09	0.0920564	0.143227	REPIN1	CD14+ monocytes
TMEM176B	0.470377	-1.49975	0.121237	1108.84	9.18722e-239	6.39784e-237	0.194506	0.232841	TMEM176B	CD14+ monocytes
TMEM176A	0.266506	-2.06467	0.154789	961.947	6.29372e-207	3.60175e-205	0.103192	0.169127	TMEM176A	CD14+ monocytes
PRKAG2.AS1	0.178605	-1.01455	0.205315	164.298	1.74998e-34	1.5419e-33	0.0675575	0.181041	PRKAG2.AS1	CD14+ monocytes
SLC25A6	5.17219	-1.05472	0.0446071	1243.52	5.84329e-268	4.69086e-266	0.854491	0.952085	SLC25A6	CD14+ monocytes
EIF2S3	0.900185	-1.15366	0.0780636	277.632	7.21859e-59	1.0379e-57	0.426875	0.582233	EIF2S3	CD14+ monocytes
RPS4X	15.1259	-1.15497	0.0364205	1351.24	2.57924e-291	2.36635e-289	0.971789	0.996633	RPS4X	CD14+ monocytes
XIST	0.63238	-1.62438	0.111622	2088.66	0	0	0.107647	0.245014	XIST	CD14+ monocytes
TSC22D3	3.65874	-1.19886	0.0555871	3550.51	0	0	0.613215	0.892774	TSC22D3	CD14+ monocytes
IL13RA1	0.539735	-1.11833	0.109057	286.046	1.1076e-60	1.64151e-59	0.233111	0.43512	IL13RA1	CD14+ monocytes
SLC25A5	2.11605	-1.1651	0.0607665	609.433	1.40798e-130	4.21663e-129	0.602079	0.827247	SLC25A5	CD14+ monocytes
MMGT1	0.15333	-1.07463	0.189405	49.7042	4.16264e-10	1.29704e-09	0.0927988	0.155659	MMGT1	CD14+ monocytes
CLU	0.167502	2.83173	0.277876	1439.99	1.47496579549694e-310	0	0.305865	0.014504	CLU	CD14+ monocytes
AC044849.1	0.340881	-1.2726	0.131035	131.892	1.53375e-27	1.1151e-26	0.191537	0.268842	AC044849.1	CD14+ monocytes
RPL7	9.60051	-1.0676	0.0370887	1329.05	1.67762e-286	1.49179e-284	0.927246	0.991971	RPL7	CD14+ monocytes
ZBTB10	0.11488	1.27252	0.20237	110.089	6.96562e-23	4.31063e-22	0.149963	0.0764051	ZBTB10	CD14+ monocytes
EIF3E	2.18984	-1.31252	0.0586525	633.907	7.09759e-136	2.20559e-134	0.613215	0.835017	EIF3E	CD14+ monocytes
LY6E	4.18911	2.51645	0.0569559	6733.26	0	0	0.959169	0.549599	LY6E	CD14+ monocytes
PARP10	0.148077	1.05247	0.157907	84.8708	1.61582e-17	7.96879e-17	0.200445	0.112924	PARP10	CD14+ monocytes
DDX58	0.320693	1.36177	0.113515	620.859	4.73698e-133	1.44104e-131	0.408315	0.173789	DDX58	CD14+ monocytes
KLF9	0.360211	-1.14468	0.179648	1001.98	1.32618e-215	7.98473e-214	0.0876021	0.307951	KLF9	CD14+ monocytes
ALDH1A1	0.529945	-1.63997	0.124774	413.107	4.09373e-88	7.99383e-87	0.140312	0.412069	ALDH1A1	CD14+ monocytes
KLF4	2.06218	-1.12549	0.0597535	430.73	6.35795e-92	1.28944e-90	0.614699	0.830614	KLF4	CD14+ monocytes
KIAA1958	0.0981671	1.79398	0.246884	220.3	1.61568e-46	1.8311e-45	0.181886	0.048174	KIAA1958	CD14+ monocytes
TOR1B	0.101387	1.26791	0.221745	127.177	1.56293e-26	1.09103e-25	0.167038	0.0639731	TOR1B	CD14+ monocytes
SNHG7	0.392142	-1.32926	0.125129	228.332	3.01789e-48	3.58918e-47	0.170007	0.347578	SNHG7	CD14+ monocytes
IFITM2	4.14795	1.1396	0.0477429	3327	0	0	0.942836	0.833722	IFITM2	CD14+ monocytes
IFITM1	0.465582	3.3587	0.12639	2853.49	0	0	0.585004	0.0789951	IFITM1	CD14+ monocytes
IFITM3	7.59201	2.91485	0.0609082	7894.71	0	0	0.974759	0.5597	IFITM3	CD14+ monocytes
IRF7	0.805774	1.48636	0.0738773	1546.91	0	0	0.716407	0.350168	IRF7	CD14+ monocytes
TSPAN4	0.338385	-1.00794	0.130087	98.6385	1.91719e-20	1.08111e-19	0.176689	0.296555	TSPAN4	CD14+ monocytes
TRIM22	0.839724	1.12416	0.0716545	814.042	6.979e-175	3.20148e-173	0.690423	0.419062	TRIM22	CD14+ monocytes
EIF3F	1.8136	-1.08369	0.0612706	517.258	1.23966e-110	3.18455e-109	0.601336	0.791246	EIF3F	CD14+ monocytes
RNF141	0.254143	-1.18239	0.150166	109.969	7.39094e-23	4.56406e-22	0.134373	0.240352	RNF141	CD14+ monocytes
SERPING1	0.132922	2.87427	0.211884	490.959	6.04479e-105	1.47421e-103	0.23608	0.0585341	SERPING1	CD14+ monocytes
MS4A4A	0.182157	1.38697	0.169158	412.641	5.16107e-88	1.00441e-86	0.274684	0.0846931	MS4A4A	CD14+ monocytes
PLA2G16	0.110556	-1.04662	0.218241	72.7075	6.08284e-15	2.63387e-14	0.0853749	0.101528	PLA2G16	CD14+ monocytes
FOLR3	0.471035	1.16016	0.103373	914.407	1.25919e-196	6.67717e-195	0.286563	0.280238	FOLR3	CD14+ monocytes
FOLR2	0.101729	-1.67278	0.278531	55.2186	2.92379e-11	9.9409e-11	0.0430586	0.101787	FOLR2	CD14+ monocytes
IL18	0.274465	-1.22719	0.15048	131.097	2.26823e-27	1.63267e-26	0.13363	0.252266	IL18	CD14+ monocytes
ZBTB16	0.400461	-1.96499	0.29355	3105.48	0	0	0.0207869	0.322973	ZBTB16	CD14+ monocytes
SORL1	0.538309	-1.10409	0.103352	279.257	3.22199e-59	4.65578e-58	0.233853	0.43771	SORL1	CD14+ monocytes
VIM.AS1	0.226127	-1.01867	0.158053	110.458	5.81237e-23	3.61242e-22	0.132146	0.206423	VIM.AS1	CD14+ monocytes
ARL5B	0.149679	1.11051	0.165215	166.487	5.93397e-35	5.29295e-34	0.2049	0.0937581	ARL5B	CD14+ monocytes
P4HA1	0.178329	-1.08177	0.167885	45.3908	3.29744e-09	9.51533e-09	0.115071	0.172494	P4HA1	CD14+ monocytes
IFIT2	0.7598	3.1024	0.123507	1639.41	0	0	0.580549	0.174307	IFIT2	CD14+ monocytes
IFIT3	1.05369	3.19432	0.103989	2983.3	0	0	0.719376	0.199689	IFIT3	CD14+ monocytes
IFIT1	0.704569	3.19525	0.114137	2773.88	0	0	0.654046	0.143486	IFIT1	CD14+ monocytes
IFIT5	0.105006	1.21384	0.204141	175.787	5.98569e-37	5.60734e-36	0.179659	0.0673401	IFIT5	CD14+ monocytes
MARVELD1	0.126026	-1.37404	0.238863	69.3252	3.15087e-14	1.31022e-13	0.0564217	0.133385	MARVELD1	CD14+ monocytes
CACNA2D4	0.15484	-1.27576	0.20328	117.547	1.78486e-24	1.16967e-23	0.0824053	0.148407	CACNA2D4	CD14+ monocytes
CD163	0.907825	-1.29027	0.0924008	701.431	1.7078e-150	6.16941e-149	0.318486	0.58042	CD163	CD14+ monocytes
YBX3	1.61596	-1.06609	0.0731549	261.214	2.49725e-55	3.40427e-54	0.518931	0.696452	YBX3	CD14+ monocytes
LDHB	0.934745	-1.16451	0.0829018	271.424	1.57306e-57	2.22306e-56	0.380104	0.596219	LDHB	CD14+ monocytes
GRASP	0.166321	-1.12854	0.225107	239.878	9.85749e-51	1.25498e-49	0.0668151	0.167055	GRASP	CD14+ monocytes
EIF4B	1.22146	-1.72528	0.0805355	1237.63	1.10622e-266	8.75887e-265	0.330364	0.696711	EIF4B	CD14+ monocytes
ITGB7	0.104522	1.23411	0.217193	145.006	2.39136e-30	1.87037e-29	0.178916	0.0619011	ITGB7	CD14+ monocytes
STAT2	0.692801	1.09344	0.0753603	681.554	3.43767e-146	1.21157e-144	0.644395	0.37296	STAT2	CD14+ monocytes
CPM	0.181344	-1.48246	0.207838	199.078	5.93143e-42	6.17723e-41	0.0616184	0.182336	CPM	CD14+ monocytes
NAP1L1	1.64942	-1.009	0.0616964	409.385	2.60821e-87	4.97539e-86	0.575353	0.776224	NAP1L1	CD14+ monocytes
AC025164.1	0.19536	-1.05667	0.196199	74.9005	2.09151e-15	9.34229e-15	0.0801782	0.169645	AC025164.1	CD14+ monocytes
LTA4H	1.37429	-1.07724	0.0722824	453.417	7.92897e-97	1.74922e-95	0.481811	0.709402	LTA4H	CD14+ monocytes
NFYB	0.113991	-1.18485	0.235108	39.7246	4.93483e-08	1.28484e-07	0.060876	0.119658	NFYB	CD14+ monocytes
OAS1	1.02918	1.34289	0.0711499	1700.68	0	0	0.723831	0.413105	OAS1	CD14+ monocytes
OAS3	0.434474	2.06344	0.099347	1585.34	0	0	0.583519	0.162911	OAS3	CD14+ monocytes
OAS2	0.568964	1.55927	0.0875154	1594.9	0	0	0.616927	0.241647	OAS2	CD14+ monocytes
RPLP0	6.0387	-1.08597	0.0469635	929.318	7.39955e-200	4.03485e-198	0.850037	0.956747	RPLP0	CD14+ monocytes
OASL	0.266175	2.61102	0.131016	1193.89	3.37114e-257	2.53055e-255	0.447661	0.0919451	OASL	CD14+ monocytes
CRYL1	0.150808	-1.04409	0.191196	41.6875	1.93642e-08	5.22281e-08	0.0927988	0.148925	CRYL1	CD14+ monocytes
RPL21	13.7112	-1.02876	0.0341552	1284.63	7.16532e-277	5.91651e-275	0.964365	0.996115	RPL21	CD14+ monocytes
ALOX5AP	0.475787	-1.36678	0.132468	138.068	7.31656e-29	5.52085e-28	0.190794	0.329966	ALOX5AP	CD14+ monocytes
EPSTI1	1.02503	2.00081	0.0778386	2690.62	0	0	0.74833	0.314426	EPSTI1	CD14+ monocytes
AL161421.1	0.139685	-1.45366	0.241229	184.653	7.46783e-39	7.34083e-38	0.0675575	0.130536	AL161421.1	CD14+ monocytes
IRS2	1.11781	-1.10834	0.092807	1738.92	0	0	0.278396	0.629371	IRS2	CD14+ monocytes
APEX1	0.648369	-1.03304	0.0928195	162.799	3.66942e-34	3.19416e-33	0.316258	0.477337	APEX1	CD14+ monocytes
RNASE2	0.720944	1.16615	0.0985659	1327.54	3.5539e-286	3.11235e-284	0.552339	0.274799	RNASE2	CD14+ monocytes
NFKBIA	8.52956	1.53479	0.0590766	2413.87	0	0	0.933927	0.897177	NFKBIA	CD14+ monocytes
SAMD4A	0.189624	1.31408	0.139539	233.246	2.64084e-49	3.22707e-48	0.281366	0.116032	SAMD4A	CD14+ monocytes
AC005280.2	0.159856	-1.47481	0.203812	133.868	5.79442e-28	4.26104e-27	0.0601336	0.171199	AC005280.2	CD14+ monocytes
IFI27	5.77023	5.55164	0.237357	2946.83	0	0	0.476615	0.037037	IFI27	CD14+ monocytes
RPL4	4.85543	-1.0367	0.0458314	1174.15	6.39428e-253	4.67835e-251	0.828508	0.948977	RPL4	CD14+ monocytes
PML	0.194291	1.0187	0.132276	236.114	6.37204e-50	7.95473e-49	0.294729	0.124838	PML	CD14+ monocytes
BCL2A1	1.12026	1.31914	0.076366	850.346	9.5333e-183	4.70962e-181	0.633259	0.448329	BCL2A1	CD14+ monocytes
ISG20	0.409311	1.90928	0.120451	627.881	1.43074e-134	4.39875e-133	0.415739	0.180264	ISG20	CD14+ monocytes
MT2A	1.72192	1.20589	0.0768979	674.919	9.38946e-145	3.21131e-143	0.766889	0.536649	MT2A	CD14+ monocytes
CMTM3	0.396387	-1.05187	0.112207	116.821	2.54942e-24	1.66505e-23	0.227171	0.327635	CMTM3	CD14+ monocytes
TPPP3	0.223499	-1.36176	0.191838	139.754	3.1864e-29	2.41381e-28	0.0734967	0.193473	TPPP3	CD14+ monocytes
DPEP2	0.282826	-1.1906	0.138854	122.879	1.29628e-25	8.84592e-25	0.1366	0.26677	DPEP2	CD14+ monocytes
ITGAE	0.34592	-1.11692	0.120821	180.155	6.90554e-38	6.58647e-37	0.178174	0.31857	ITGAE	CD14+ monocytes
XAF1	1.24512	1.59671	0.0638829	2421.4	0	0	0.834447	0.425796	XAF1	CD14+ monocytes
PER1	0.475346	-1.15742	0.130741	822.766	8.99478e-177	4.22681e-175	0.144766	0.420875	PER1	CD14+ monocytes
LRRC75A	0.138564	-1.0059	0.22039	65.238	2.29261e-13	9.08867e-13	0.0697847	0.138306	LRRC75A	CD14+ monocytes
SLFN5	0.36999	1.26581	0.104256	683.313	1.43004e-146	5.10225e-145	0.395694	0.203833	SLFN5	CD14+ monocytes
CCL3	5.14409	1.63579	0.102313	1727.07	0	0	0.683742	0.492877	CCL3	CD14+ monocytes
CCL4	2.27317	3.27314	0.181022	2002.97	0	0	0.400891	0.0815851	CCL4	CD14+ monocytes
CCL3L1	3.29648	1.46572	0.129765	1494.17	2.61854792295861e-322	2.80283440885739e-320	0.512992	0.321678	CCL3L1	CD14+ monocytes
CCL4L2	1.2051	2.27011	0.247755	914.452	1.23153e-196	6.59094e-195	0.30735	0.049987	CCL4L2	CD14+ monocytes
KRT10	0.649669	-1.09075	0.0967048	418.281	3.11898e-89	6.15279e-88	0.262806	0.501684	KRT10	CD14+ monocytes
JUP	0.144788	1.33919	0.167096	418.799	2.40932e-89	4.76912e-88	0.268745	0.0683761	JUP	CD14+ monocytes
DHX58	0.114066	1.78194	0.192537	218.506	3.92995e-46	4.40733e-45	0.207869	0.0668221	DHX58	CD14+ monocytes
IFI35	0.689986	1.17454	0.0768688	1011.74	1.01814e-217	6.2605e-216	0.642168	0.347578	IFI35	CD14+ monocytes
LGALS3BP	0.255775	2.58489	0.152794	1432.01	0	7.74528e-307	0.415739	0.0668221	LGALS3BP	CD14+ monocytes
RNF213	1.99287	1.22981	0.0496575	1764.31	0	0	0.925019	0.666408	RNF213	CD14+ monocytes
TGIF1	0.273942	-1.07574	0.150252	153.889	2.98701e-32	2.45589e-31	0.138085	0.258741	TGIF1	CD14+ monocytes
SIGLEC1	0.346392	2.75321	0.111211	2080.85	0	0	0.585004	0.101269	SIGLEC1	CD14+ monocytes
C20orf27	0.67889	-1.01703	0.0832837	216.094	1.29862e-45	1.43518e-44	0.383816	0.475783	C20orf27	CD14+ monocytes
AHCY	0.132412	-1.17834	0.210301	53.9064	5.50554e-11	1.83412e-10	0.0801782	0.13209	AHCY	CD14+ monocytes
SMIM25	0.668496	-1.09985	0.102631	529.62	2.62398e-113	7.02157e-112	0.27023	0.46361	SMIM25	CD14+ monocytes
RAE1	0.249963	-1.29392	0.153291	204.933	3.26758e-43	3.48461e-42	0.111359	0.247604	RAE1	CD14+ monocytes
ZBP1	0.130153	2.58409	0.18635	526.992	9.71843e-113	2.56495e-111	0.28582	0.04662	ZBP1	CD14+ monocytes
HELZ2	0.209204	1.44465	0.131531	411.429	9.43277e-88	1.81738e-86	0.332591	0.117327	HELZ2	CD14+ monocytes
EEF2	3.33198	-1.2873	0.0507418	1623.64	0	0	0.706013	0.917379	EEF2	CD14+ monocytes
AC020916.1	0.983729	-1.38967	0.0939208	528.561	4.44671e-113	1.18442e-111	0.347439	0.545973	AC020916.1	CD14+ monocytes
HSH2D	0.23994	1.4293	0.12055	516.653	1.67493e-110	4.28368e-109	0.376392	0.136752	HSH2D	CD14+ monocytes
ATP13A1	0.138365	1.12753	0.16998	122.166	1.84032e-25	1.25142e-24	0.207127	0.0955711	ATP13A1	CD14+ monocytes
FFAR2	0.225044	1.9067	0.142176	315.841	4.14073e-67	6.5571e-66	0.303638	0.117068	FFAR2	CD14+ monocytes
NFKBID	0.228334	1.3442	0.119706	560.209	6.32557e-120	1.7835e-118	0.302153	0.127169	NFKBID	CD14+ monocytes
PLEKHG2	0.125958	1.27752	0.187555	118.092	1.36469e-24	8.97374e-24	0.158129	0.0857291	PLEKHG2	CD14+ monocytes
SERTAD1	0.194377	-1.269	0.176273	97.6104	3.17289e-20	1.77706e-19	0.110616	0.190106	SERTAD1	CD14+ monocytes
EXOSC5	0.162836	-1.31007	0.179402	64.3549	3.5184e-13	1.37315e-12	0.0920564	0.169904	EXOSC5	CD14+ monocytes
ZNF331	0.224542	-1.3295	0.21714	742.634	2.04154e-159	7.97303e-158	0.0593912	0.181041	ZNF331	CD14+ monocytes
FCAR	0.361759	-1.06679	0.136929	300.702	7.64371e-64	1.1688e-62	0.149963	0.312872	FCAR	CD14+ monocytes
TNNT1	0.208156	1.01386	0.189898	218.08	4.85377e-46	5.42646e-45	0.221975	0.101528	TNNT1	CD14+ monocytes
AC010642.2	0.11302	-1.27159	0.250243	56.4483	1.61491e-11	5.57932e-11	0.0512249	0.11914	AC010642.2	CD14+ monocytes
A1BG	0.253061	-1.17694	0.155031	143.849	4.23025e-30	3.28199e-29	0.120267	0.235172	A1BG	CD14+ monocytes
RPS4Y1	2.49191	1.71253	0.0693016	2155.42	0	0	0.662212	0.698524	RPS4Y1	CD14+ monocytes
ZFY	0.107882	2.10985	0.22597	83.9301	2.55818e-17	1.25095e-16	0.109131	0.0916861	ZFY	CD14+ monocytes
DDX3Y	0.608025	1.95099	0.0921842	441.48	3.01763e-94	6.48398e-93	0.458797	0.368039	DDX3Y	CD14+ monocytes
UTY	0.267634	1.43779	0.124523	237.26	3.60909e-50	4.54478e-49	0.281366	0.20461	UTY	CD14+ monocytes
USP18	0.116795	3.33912	0.2457	622.376	2.22392e-133	6.80119e-132	0.260579	0.032893	USP18	CD14+ monocytes
MPST	0.275187	-1.00138	0.134018	108.747	1.34618e-22	8.25998e-22	0.167038	0.253043	MPST	CD14+ monocytes
H1F0	0.121012	1.14885	0.227675	175.565	6.68131e-37	6.23877e-36	0.182628	0.0551671	H1F0	CD14+ monocytes
EIF3L	1.39944	-1.63219	0.0740938	1095.77	6.25108e-236	4.30134e-234	0.383073	0.735561	EIF3L	CD14+ monocytes
MAFF	0.143855	1.13339	0.184417	61.1881	1.63219e-12	6.07081e-12	0.119525	0.117845	MAFF	CD14+ monocytes
APOBEC3A	2.02497	2.59298	0.0843271	2405.82	0	0	0.819599	0.414141	APOBEC3A	CD14+ monocytes
RPL3	8.82363	-1.03448	0.0424201	1011.26	1.29715e-217	7.89214e-216	0.920564	0.980057	RPL3	CD14+ monocytes
KLHDC7B	0.0841532	2.73036	0.2965	268.861	5.61336e-57	7.89421e-56	0.179659	0.034188	KLHDC7B	CD14+ monocytes
TIAM1	0.282664	-1.08373	0.131426	97.6017	3.18643e-20	1.78292e-19	0.178916	0.251748	TIAM1	CD14+ monocytes
TTC3	0.461328	-1.03294	0.10531	120.192	4.86003e-25	3.24376e-24	0.244989	0.375291	TTC3	CD14+ monocytes
MX2	1.03861	1.65408	0.0699406	1732.98	0	0	0.791388	0.394198	MX2	CD14+ monocytes
MX1	1.66742	2.56598	0.0768442	3743.01	0	0	0.8634	0.329707	MX1	CD14+ monocytes
HES4	2.15694	1.25888	0.184851	79.6659	2.05013e-16	5.91447e-15	0.835821	0.601974	HES4	CD16+ monocytes
ISG15.1	9.99646	3.75514	0.144372	805.857	4.13711e-173	2.37512e-169	1	0.743421	ISG15	CD16+ monocytes
FUCA1	0.467245	1.15656	0.253252	46.4597	1.9759e-09	3.78122e-08	0.5	0.266447	FUCA1	CD16+ monocytes
IFI6.1	7.05805	3.04967	0.133244	669.995	1.09347e-143	3.1388e-140	0.985075	0.730263	IFI6	CD16+ monocytes
RNF19B	0.194653	1.09537	0.386317	21.6514	0.000235117	0.00206078	0.268657	0.121711	RNF19B	CD16+ monocytes
PHC2	0.496066	-1.01761	0.276952	31.871	2.03278e-06	2.6828e-05	0.276119	0.434211	PHC2	CD16+ monocytes
PABPC4	1.20677	-1.16117	0.195912	56.5017	1.57381e-11	3.52939e-10	0.38806	0.733553	PABPC4	CD16+ monocytes
RPS8	25.534	-1.10622	0.0767095	279.805	2.45533e-59	4.8607e-57	1	0.996711	RPS8	CD16+ monocytes
SPATA6	0.270754	-1.74622	0.484789	27.7198	1.42146e-05	0.000165194	0.0671642	0.286184	SPATA6	CD16+ monocytes
NEXN.1	0.245227	3.86139	0.521041	99.2176	1.44347e-20	5.11541e-19	0.410448	0.0592105	NEXN	CD16+ monocytes
IFI44L.1	2.75335	3.021	0.16415	444.564	6.50083e-95	7.46425e-92	0.970149	0.486842	IFI44L	CD16+ monocytes
IFI44.1	0.966871	2.62319	0.213357	201.501	1.78753e-42	1.55488e-40	0.791045	0.3125	IFI44	CD16+ monocytes
GBP3	0.22933	1.87217	0.370772	25.4063	4.16788e-05	0.000439849	0.335821	0.125	GBP3	CD16+ monocytes
GBP1.1	1.90712	1.89712	0.179518	128.014	1.03552e-26	4.8729e-25	0.843284	0.588816	GBP1	CD16+ monocytes
GBP5.1	0.384325	1.98359	0.32271	43.5614	7.91268e-09	1.39774e-07	0.440299	0.177632	GBP5	CD16+ monocytes
RPL5.1	13.6578	-1.61743	0.0871144	439.573	7.79857e-94	6.39595e-91	0.955224	0.993421	RPL5	CD16+ monocytes
SLC27A3	0.395024	1.02917	0.283332	14.127	0.00690056	0.0373796	0.410448	0.243421	SLC27A3	CD16+ monocytes
ADAR	1.36485	1.18161	0.14934	86.3087	8.00362e-18	2.48372e-16	0.873134	0.608553	ADAR	CD16+ monocytes
LMNA	0.272597	-3.42372	1.02761	16.2188	0.00273921	0.0173001	0.0373134	0.105263	LMNA	CD16+ monocytes
IFI16	2.30125	1.32575	0.124517	138.934	4.77381e-29	2.46905e-27	0.91791	0.75	IFI16	CD16+ monocytes
AIM2	0.181434	1.91446	0.453666	46.6478	1.80545e-09	3.47821e-08	0.268657	0.0789474	AIM2	CD16+ monocytes
MPZL1	0.167385	-1.07191	0.51013	15.737	0.00339312	0.0204068	0.0895522	0.177632	MPZL1	CD16+ monocytes
SELL	0.814493	1.40944	0.226113	65.2441	2.28582e-13	5.73363e-12	0.664179	0.345395	SELL	CD16+ monocytes
FAM129A	0.190274	1.00867	0.404029	16.1022	0.00288506	0.018082	0.238806	0.121711	FAM129A	CD16+ monocytes
CMPK2.1	0.589835	2.30971	0.260549	109.678	8.52504e-23	3.35221e-21	0.58209	0.25	CMPK2	CD16+ monocytes
RSAD2.1	1.25256	5.12761	0.328467	386.831	1.94739e-82	8.59997e-80	0.798507	0.184211	RSAD2	CD16+ monocytes
EIF2AK2.1	1.28734	1.80624	0.170255	139.497	3.61743e-29	1.90529e-27	0.880597	0.486842	EIF2AK2	CD16+ monocytes
PNPT1.1	0.347051	1.33134	0.306282	25.8985	3.31716e-05	0.000359997	0.410448	0.190789	PNPT1	CD16+ monocytes
NAGK	1.95647	1.34815	0.135619	115.77	4.27436e-24	1.79118e-22	0.88806	0.733553	NAGK	CD16+ monocytes
CAPG	1.12288	1.17636	0.225416	65.1064	2.44375e-13	6.0998e-12	0.671642	0.384868	CAPG	CD16+ monocytes
IL1RN.1	0.274095	2.03149	0.390993	64.7507	2.9039e-13	7.217e-12	0.350746	0.118421	IL1RN	CD16+ monocytes
CXCR4.1	1.79565	-1.50692	0.238043	159.334	2.03172e-33	1.28177e-31	0.335821	0.598684	CXCR4	CD16+ monocytes
IFIH1.1	0.593728	2.42743	0.264099	136.829	1.34735e-28	6.84524e-27	0.634328	0.230263	IFIH1	CD16+ monocytes
GALNT3	0.172779	1.34632	0.462406	14.7667	0.00521045	0.0292407	0.223881	0.0986842	GALNT3	CD16+ monocytes
STAT1.1	1.96385	1.55293	0.167725	103.373	1.88206e-21	6.88209e-20	0.880597	0.615132	STAT1	CD16+ monocytes
SPATS2L.1	0.430575	2.47018	0.308406	84.848	1.63388e-17	4.93691e-16	0.5	0.171053	SPATS2L	CD16+ monocytes
EEF1B2.1	8.29265	-1.46292	0.0961061	347.6	5.78346e-74	1.95311e-71	0.91791	0.993421	EEF1B2	CD16+ monocytes
WDFY1	0.412653	1.02993	0.255906	19.6454	0.000586679	0.00455152	0.447761	0.289474	WDFY1	CD16+ monocytes
DOCK10	0.495791	1.0268	0.24712	25.4447	4.09427e-05	0.000432876	0.447761	0.315789	DOCK10	CD16+ monocytes
SP110	2.64233	1.06314	0.118479	101.465	4.79657e-21	1.73189e-19	0.962687	0.819079	SP110	CD16+ monocytes
RPSA	9.89558	-1.01278	0.0879273	163.984	2.04395e-34	1.41377e-32	0.970149	0.993421	RPSA	CD16+ monocytes
CCR1	0.645486	1.98952	0.244736	89.7679	1.47504e-18	4.81148e-17	0.619403	0.263158	CCR1	CD16+ monocytes
IMPDH2.1	0.343945	-1.35099	0.364396	39.3377	5.93272e-08	9.62139e-07	0.141791	0.332237	IMPDH2	CD16+ monocytes
QARS.1	0.448539	-1.08372	0.288937	20.1215	0.000472561	0.00378379	0.246269	0.391447	QARS	CD16+ monocytes
PARP9.1	1.15256	1.67718	0.182235	109.119	1.1214e-22	4.32079e-21	0.753731	0.486842	PARP9	CD16+ monocytes
DTX3L	0.569047	1.05643	0.229713	34.2293	6.68696e-07	9.57353e-06	0.522388	0.342105	DTX3L	CD16+ monocytes
PARP14.1	2.22508	1.66581	0.147962	152.249	6.70922e-32	3.93037e-30	0.910448	0.671053	PARP14	CD16+ monocytes
MGLL	0.365433	1.42609	0.318615	27.6902	1.4412e-05	0.000167151	0.38806	0.1875	MGLL	CD16+ monocytes
PLSCR1.1	2.31739	2.09287	0.148698	234.86	1.18652e-49	1.44932e-47	0.940299	0.615132	PLSCR1	CD16+ monocytes
TNFSF10	6.89739	1.94104	0.126067	293.506	2.72661e-62	6.52227e-60	0.985075	0.904605	TNFSF10	CD16+ monocytes
RTP4	0.227803	1.98661	0.385027	35.7678	3.23004e-07	4.80405e-06	0.320896	0.115132	RTP4	CD16+ monocytes
LAP3.1	2.7989	1.52193	0.14956	148.518	4.22984e-31	2.42835e-29	0.910448	0.707237	LAP3	CD16+ monocytes
TLR1	0.440213	1.18315	0.270497	23.4927	0.000100929	0.000967157	0.462687	0.25	TLR1	CD16+ monocytes
PLAC8.1	6.67074	1.16813	0.141198	80.9037	1.12081e-16	3.31679e-15	0.955224	0.842105	PLAC8	CD16+ monocytes
PPM1K.1	0.243131	1.72145	0.39586	19.9696	0.000506342	0.00400953	0.276119	0.144737	PPM1K	CD16+ monocytes
HERC6.1	0.204445	3.1507	0.467212	53.9523	5.38509e-11	1.16663e-09	0.328358	0.0756579	HERC6	CD16+ monocytes
HERC5.1	0.89537	2.88432	0.244167	185.067	6.08373e-39	5.06184e-37	0.708955	0.263158	HERC5	CD16+ monocytes
RPS3A	26.3738	-1.26663	0.0739893	408.422	4.21111e-87	2.4176e-84	1	1	RPS3A	CD16+ monocytes
DDX60.1	0.33489	1.73734	0.314303	36.1851	2.65077e-07	4.00476e-06	0.41791	0.1875	DDX60	CD16+ monocytes
DDX60L.1	0.938574	1.53642	0.199134	79.712	2.00454e-16	5.81214e-15	0.716418	0.453947	DDX60L	CD16+ monocytes
SAP30	0.560621	-1.76209	0.348203	149.486	2.62314e-31	1.52116e-29	0.156716	0.394737	SAP30	CD16+ monocytes
CARD6	0.20391	1.04903	0.370479	13.6953	0.00833363	0.0432189	0.276119	0.144737	CARD6	CD16+ monocytes
ST8SIA4	0.603774	1.16882	0.221424	36.4829	2.30181e-07	3.49558e-06	0.58209	0.342105	ST8SIA4	CD16+ monocytes
LMNB1	0.174629	1.69261	0.448437	15.3973	0.00394433	0.0230126	0.238806	0.101974	LMNB1	CD16+ monocytes
CYSTM1	0.408662	1.18103	0.258316	30.6862	3.54741e-06	4.46762e-05	0.485075	0.25	CYSTM1	CD16+ monocytes
ATOX1	1.41471	1.00001	0.146081	69.0211	3.65277e-14	9.61951e-13	0.850746	0.641447	ATOX1	CD16+ monocytes
GMPR.1	0.353588	2.88606	0.346799	93.7974	2.05343e-19	6.89401e-18	0.492537	0.131579	GMPR	CD16+ monocytes
RNF144B	0.520287	-1.07603	0.309112	42.0907	1.5975e-08	2.72953e-07	0.231343	0.384868	RNF144B	CD16+ monocytes
IER3	0.763376	-1.21993	0.465997	60.3249	2.47884e-12	5.88058e-11	0.320896	0.174342	IER3	CD16+ monocytes
AL662844.4	0.161211	-1.08188	0.510706	13.7396	0.00817427	0.0426623	0.0895522	0.167763	AL662844.4	CD16+ monocytes
TNF.1	1.19648	1.66985	0.345928	286.983	6.9546e-61	1.53563e-58	0.447761	0.174342	TNF	CD16+ monocytes
C2	0.262485	1.06614	0.409462	22.9027	0.000132423	0.0012262	0.268657	0.141447	C2	CD16+ monocytes
HLA.DRB5.1	4.40349	1.39366	0.295045	106.216	4.66415e-22	1.75012e-20	0.492537	0.483553	HLA.DRB5	CD16+ monocytes
BAK1	0.204196	1.6735	0.368125	23.5606	9.78172e-05	0.000943813	0.320896	0.125	BAK1	CD16+ monocytes
RPL10A	12.3967	-1.22702	0.0870165	266.856	1.51885e-56	2.56462e-54	0.977612	0.990132	RPL10A	CD16+ monocytes
CDKN1A	0.829001	1.35997	0.235312	44.5504	4.93067e-09	8.98635e-08	0.61194	0.348684	CDKN1A	CD16+ monocytes
CD2AP	0.320573	2.12785	0.325536	47.8503	1.0141e-09	2.00757e-08	0.41791	0.157895	CD2AP	CD16+ monocytes
EEF1A1.1	72.4316	-1.25599	0.068896	400.975	1.71262e-85	8.9383e-83	1	1	EEF1A1	CD16+ monocytes
TENT5A	0.833306	1.09618	0.1935	38.1919	1.02293e-07	1.6178e-06	0.671642	0.450658	TENT5A	CD16+ monocytes
UFL1	0.413771	-1.03754	0.305422	14.4549	0.00597618	0.0330851	0.238806	0.368421	UFL1	CD16+ monocytes
MARCKS	6.88236	1.46655	0.116798	230.729	9.1958e-49	1.07741e-46	0.985075	0.914474	MARCKS	CD16+ monocytes
PHACTR2	0.55907	1.33922	0.255564	30.4564	3.95142e-06	4.94228e-05	0.477612	0.309211	PHACTR2	CD16+ monocytes
CHST12	0.179484	1.39604	0.403757	26.9012	2.08149e-05	0.00023431	0.268657	0.101974	CHST12	CD16+ monocytes
ARL4A.1	1.68243	-1.28198	0.194881	134.927	3.43865e-28	1.70184e-26	0.447761	0.733553	ARL4A	CD16+ monocytes
NT5C3A.1	1.08197	2.5728	0.203971	217.119	7.81205e-46	8.15436e-44	0.768657	0.358553	NT5C3A	CD16+ monocytes
BLVRA	2.02504	1.06518	0.130224	94.6395	1.35964e-19	4.63403e-18	0.932836	0.753289	BLVRA	CD16+ monocytes
FZD1	0.251739	-1.21913	0.400387	16.7261	0.00218467	0.014285	0.134328	0.253289	FZD1	CD16+ monocytes
SAMD9.1	1.59669	2.33935	0.160506	277.439	7.94544e-59	1.47144e-56	0.895522	0.513158	SAMD9	CD16+ monocytes
SAMD9L.1	1.57848	1.59125	0.160439	122.828	1.32913e-25	5.86966e-24	0.873134	0.585526	SAMD9L	CD16+ monocytes
TFEC	0.366106	1.12337	0.315205	21.0281	0.000312635	0.00262672	0.365672	0.197368	TFEC	CD16+ monocytes
PARP12.1	0.521951	1.36451	0.239526	54.5996	3.94128e-11	8.6693e-10	0.544776	0.282895	PARP12	CD16+ monocytes
SLC25A6.1	8.36964	-1.16944	0.0846949	262.075	1.62835e-55	2.52658e-53	0.947761	0.990132	SLC25A6	CD16+ monocytes
RPS4X.1	22.2421	-1.03907	0.0743348	215.063	2.16348e-45	2.07009e-43	0.992537	1	RPS4X	CD16+ monocytes
SLC25A5.1	4.66016	-1.19308	0.116147	139.568	3.49321e-29	1.8569e-27	0.873134	0.967105	SLC25A5	CD16+ monocytes
MSR1	0.450995	1.13601	0.296078	21.8682	0.0002129	0.00187751	0.38806	0.256579	MSR1	CD16+ monocytes
PLPBP	0.353804	-1.07988	0.340771	17.902	0.0012897	0.00897473	0.179104	0.335526	PLPBP	CD16+ monocytes
RPL7.1	11.1935	-1.22401	0.0812077	329.574	4.50213e-70	1.43593e-67	0.970149	0.990132	RPL7	CD16+ monocytes
PABPC1	9.75729	-1.12527	0.0817095	265.51	2.96167e-56	4.85798e-54	0.962687	1	PABPC1	CD16+ monocytes
EIF3E.1	2.80054	-1.12277	0.129279	105.452	6.7869e-22	2.49767e-20	0.708955	0.921053	EIF3E	CD16+ monocytes
LY6E.1	11.742	1.85925	0.0912945	531.814	8.79838e-114	1.68372e-110	0.977612	0.963816	LY6E	CD16+ monocytes
PARP10.1	0.204483	1.26874	0.368689	15.9094	0.00314323	0.0193204	0.298507	0.131579	PARP10	CD16+ monocytes
JAK2	0.867298	1.03068	0.190956	32.4108	1.57667e-06	2.12981e-05	0.656716	0.483553	JAK2	CD16+ monocytes
RPS6	15.5672	-1.09607	0.0849611	215.804	1.49912e-45	1.48387e-43	0.985075	0.996711	RPS6	CD16+ monocytes
DDX58.1	0.662073	2.27033	0.249616	106.52	4.01736e-22	1.51735e-20	0.641791	0.263158	DDX58	CD16+ monocytes
CHMP5	1.42133	1.12028	0.142823	78.8341	3.07582e-16	8.7852e-15	0.820896	0.664474	CHMP5	CD16+ monocytes
FXN	0.203987	-2.03134	0.522327	20.5902	0.000381761	0.00313099	0.0820896	0.217105	FXN	CD16+ monocytes
KLF9.1	0.473927	-1.3148	0.341588	122.411	1.63172e-25	7.15093e-24	0.156716	0.358553	KLF9	CD16+ monocytes
GCNT1	0.215847	1.54356	0.381399	18.0885	0.00118591	0.00835372	0.268657	0.148026	GCNT1	CD16+ monocytes
CTSL	1.87367	1.08179	0.169342	70.4295	1.84214e-14	4.8736e-13	0.828358	0.625	CTSL	CD16+ monocytes
STX17	0.190121	1.18691	0.411165	15.383	0.00396934	0.023135	0.261194	0.108553	STX17	CD16+ monocytes
TMEM268	0.167925	1.19294	0.428823	18.9979	0.000786698	0.00585789	0.208955	0.125	TMEM268	CD16+ monocytes
STOM	0.373576	1.47082	0.306947	23.7892	8.80319e-05	0.000863917	0.373134	0.220395	STOM	CD16+ monocytes
TOR1B.1	0.172416	1.74485	0.433124	22.2293	0.000180416	0.00161335	0.268657	0.0986842	TOR1B	CD16+ monocytes
IFITM1.1	1.91338	3.34164	0.195069	427.211	3.66307e-91	2.62871e-88	0.895522	0.351974	IFITM1	CD16+ monocytes
IFITM3.1	24.779	1.75701	0.105334	390	4.02639e-83	1.92629e-80	0.992537	0.963816	IFITM3	CD16+ monocytes
IRF7.1	2.08395	2.33943	0.150757	306.375	4.56598e-65	1.19151e-62	0.910448	0.592105	IRF7	CD16+ monocytes
TRIM5	0.279228	1.09062	0.332029	14.6473	0.00549142	0.0306377	0.320896	0.194079	TRIM5	CD16+ monocytes
TRIM22.1	1.54685	1.71265	0.158383	135.866	2.16529e-28	1.08095e-26	0.858209	0.595395	TRIM22	CD16+ monocytes
EIF3F.1	2.66734	-1.21826	0.131143	125.506	3.55876e-26	1.63447e-24	0.746269	0.934211	EIF3F	CD16+ monocytes
DDB2	0.356942	1.82328	0.304351	50.7505	2.51686e-10	5.21634e-09	0.425373	0.180921	DDB2	CD16+ monocytes
UBE2L6	2.28277	1.09507	0.129031	80.5331	1.34296e-16	3.93363e-15	0.902985	0.786184	UBE2L6	CD16+ monocytes
SERPING1.1	0.277051	2.64884	0.369008	87.8943	3.68722e-18	1.17602e-16	0.447761	0.101974	SERPING1	CD16+ monocytes
MS4A4A.1	2.00164	1.28776	0.181395	119.482	6.8928e-25	2.9531e-23	0.746269	0.585526	MS4A4A	CD16+ monocytes
ATG2A	0.329973	-1.30562	0.387052	28.291	1.08883e-05	0.00012942	0.156716	0.266447	ATG2A	CD16+ monocytes
CDC42EP2	0.233787	1.19199	0.356821	21.435	0.000259592	0.00223101	0.283582	0.151316	CDC42EP2	CD16+ monocytes
CASP5	0.291935	1.02115	0.364724	18.5856	0.000947822	0.00692296	0.261194	0.174342	CASP5	CD16+ monocytes
ZBTB16.1	0.337637	-3.75051	0.854216	238.263	2.19568e-50	2.86486e-48	0.0223881	0.25	ZBTB16	CD16+ monocytes
TMEM218	0.219511	-1.17873	0.442117	14.4634	0.00595384	0.0330251	0.119403	0.220395	TMEM218	CD16+ monocytes
DDIT4	0.844527	-1.15122	0.326098	74.184	2.96479e-15	8.10516e-14	0.186567	0.417763	DDIT4	CD16+ monocytes
IFIT2.1	2.45449	3.2451	0.204556	350.349	1.47434e-74	5.29011e-72	0.88806	0.430921	IFIT2	CD16+ monocytes
IFIT3.1	3.35613	3.1792	0.169474	440.496	4.92438e-94	4.71181e-91	0.940299	0.5625	IFIT3	CD16+ monocytes
IFIT1.1	2.94246	4.5973	0.242048	494.384	1.09811e-105	1.57606e-102	0.865672	0.335526	IFIT1	CD16+ monocytes
IFIT5.1	0.228851	2.0172	0.37921	36.9774	1.82074e-07	2.80991e-06	0.343284	0.108553	IFIT5	CD16+ monocytes
FAM53B	0.204132	-1.0421	0.43822	13.6173	0.00862199	0.0444734	0.11194	0.200658	FAM53B	CD16+ monocytes
CLEC4E	0.226068	-2.25861	0.655382	22.698	0.00014549	0.00133856	0.0671642	0.171053	CLEC4E	CD16+ monocytes
GRASP.1	0.303647	-1.75805	0.43099	38.7541	7.83058e-08	1.24876e-06	0.0970149	0.302632	GRASP	CD16+ monocytes
EIF4B.1	1.59121	-1.71579	0.188311	129.852	4.18761e-27	2.02026e-25	0.402985	0.825658	EIF4B	CD16+ monocytes
STAT2.1	1.11822	1.41837	0.174769	83.5802	3.03488e-17	9.12211e-16	0.776119	0.532895	STAT2	CD16+ monocytes
NAP1L1.1	6.08158	-1.13173	0.114615	106.929	3.28617e-22	1.25773e-20	0.925373	0.970395	NAP1L1	CD16+ monocytes
CMKLR1	0.190124	1.25425	0.415644	22.2632	0.000177637	0.00159346	0.253731	0.105263	CMKLR1	CD16+ monocytes
TRAFD1	0.258842	1.31384	0.333766	20.1882	0.000458431	0.00367577	0.350746	0.154605	TRAFD1	CD16+ monocytes
RPL6	18.2553	-1.09691	0.0762098	291.019	9.37379e-62	2.1526e-59	1	0.993421	RPL6	CD16+ monocytes
OAS1.1	3.09196	1.64259	0.128346	201.203	2.0714e-42	1.77491e-40	0.940299	0.782895	OAS1	CD16+ monocytes
OAS3.1	0.793479	2.65809	0.232135	172.198	3.52915e-36	2.77546e-34	0.768657	0.259868	OAS3	CD16+ monocytes
OAS2.1	1.05755	1.74717	0.18737	96.2474	6.1863e-20	2.12668e-18	0.798507	0.444079	OAS2	CD16+ monocytes
TESC	0.888483	-1.13521	0.232216	52.0889	1.32166e-10	2.77284e-09	0.328358	0.569079	TESC	CD16+ monocytes
RPLP0.1	7.92563	-1.18438	0.111196	170.431	8.45071e-36	6.46874e-34	0.925373	0.990132	RPLP0	CD16+ monocytes
OASL.1	0.767425	3.38169	0.256825	285.876	1.20485e-60	2.56186e-58	0.791045	0.1875	OASL	CD16+ monocytes
RPL21.1	18.7422	-1.06074	0.0727602	274.936	2.75299e-58	4.93904e-56	1	1	RPL21	CD16+ monocytes
EPSTI1.1	2.57335	2.28385	0.141518	328.221	8.82e-70	2.60965e-67	0.955224	0.638158	EPSTI1	CD16+ monocytes
TNFSF13B	2.88607	1.39552	0.122972	162.072	5.25391e-34	3.54856e-32	0.970149	0.766447	TNFSF13B	CD16+ monocytes
IRS2.1	0.365017	-2.05096	0.50219	80.7781	1.19164e-16	3.5083e-15	0.0671642	0.302632	IRS2	CD16+ monocytes
RNASE6	0.687095	1.06013	0.29964	28.2666	1.10133e-05	0.000130635	0.447761	0.282895	RNASE6	CD16+ monocytes
RNASE2.1	0.232496	1.05431	0.466783	38.85	7.48153e-08	1.19976e-06	0.253731	0.0888158	RNASE2	CD16+ monocytes
SAMD4A.1	0.456179	2.35287	0.287939	86.4161	7.5941e-18	2.36944e-16	0.514925	0.203947	SAMD4A	CD16+ monocytes
IFI27.1	12.8793	6.62916	0.575376	159.638	1.74782e-33	1.12744e-31	0.507463	0.144737	IFI27	CD16+ monocytes
CRIP1	0.914742	-1.25377	0.245842	45.4462	3.21112e-09	6.02452e-08	0.343284	0.546053	CRIP1	CD16+ monocytes
AQR	0.209087	1.12855	0.361479	15.6513	0.00352465	0.0210125	0.276119	0.148026	AQR	CD16+ monocytes
THBS1	0.178358	-3.30348	1.04866	20.1073	0.00047562	0.00380297	0.0223881	0.111842	THBS1	CD16+ monocytes
RPS27L	2.65503	1.07033	0.141717	121.546	2.49642e-25	1.08575e-23	0.902985	0.782895	RPS27L	CD16+ monocytes
RPL4.1	6.75213	-1.28257	0.0994063	261.26	2.44086e-55	3.68763e-53	0.940299	0.993421	RPL4	CD16+ monocytes
PML.1	0.411007	1.55437	0.262383	42.6455	1.22571e-08	2.13237e-07	0.522388	0.243421	PML	CD16+ monocytes
ISG20.1	1.7885	2.68118	0.199244	258.531	9.45437e-55	1.39173e-52	0.865672	0.447368	ISG20	CD16+ monocytes
SULT1A1	0.756621	-1.03814	0.238008	40.3147	3.7259e-08	6.14667e-07	0.365672	0.516447	SULT1A1	CD16+ monocytes
MAZ	0.673057	-1.05229	0.233215	40.1487	4.03246e-08	6.59555e-07	0.365672	0.523026	MAZ	CD16+ monocytes
MT2A.1	7.21014	1.36926	0.149256	91.3016	6.96575e-19	2.2983e-17	0.962687	0.865132	MT2A	CD16+ monocytes
MLKL	0.32787	1.04902	0.295788	15.4069	0.00392751	0.0229378	0.402985	0.210526	MLKL	CD16+ monocytes
RFLNB	0.326817	-1.19739	0.391969	31.1682	2.8288e-06	3.64946e-05	0.149254	0.236842	RFLNB	CD16+ monocytes
XAF1.1	2.2401	1.86799	0.13766	229.266	1.89888e-48	2.1803e-46	0.962687	0.638158	XAF1	CD16+ monocytes
CLEC10A	0.314159	-1.6764	0.557014	20.6923	0.000364403	0.00301013	0.126866	0.164474	CLEC10A	CD16+ monocytes
PER1.1	0.324196	-1.29378	0.40271	77.4249	6.11384e-16	1.70386e-14	0.126866	0.309211	PER1	CD16+ monocytes
LRRC75A.1	0.157896	-1.12937	0.579195	13.4129	0.00942499	0.0475056	0.0820896	0.148026	LRRC75A	CD16+ monocytes
RAB11FIP4	0.154684	1.10915	0.449155	20.9002	0.000331426	0.00276558	0.238806	0.0855263	RAB11FIP4	CD16+ monocytes
SLFN5.1	0.768665	1.27489	0.233145	64.197	3.79851e-13	9.31934e-12	0.567164	0.375	SLFN5	CD16+ monocytes
CCL3.1	6.4501	1.09929	0.420332	163.707	2.3431e-34	1.6014e-32	0.537313	0.233553	CCL3	CD16+ monocytes
CCL3L1.1	5.69667	1.03109	0.468604	99.7564	1.10841e-20	3.95241e-19	0.470149	0.243421	CCL3L1	CD16+ monocytes
RPL23	8.36664	-1.0193	0.0949653	160.344	1.23366e-33	8.14077e-32	0.977612	0.990132	RPL23	CD16+ monocytes
KRT10.1	0.82354	-1.56684	0.244936	89.9266	1.36488e-18	4.4776e-17	0.268657	0.598684	KRT10	CD16+ monocytes
JUP.1	0.235755	1.59264	0.369304	31.958	1.95131e-06	2.59918e-05	0.320896	0.125	JUP	CD16+ monocytes
DHX58.1	0.236145	1.73604	0.36353	32.9411	1.22811e-06	1.69833e-05	0.350746	0.131579	DHX58	CD16+ monocytes
IFI35.1	1.62884	1.95021	0.153076	221.39	9.41531e-47	1.03949e-44	0.880597	0.555921	IFI35	CD16+ monocytes
TMEM106A	0.192417	1.34106	0.379592	19.954	0.00050996	0.00402707	0.298507	0.118421	TMEM106A	CD16+ monocytes
GRN	4.26147	1.12073	0.125118	154.38	2.34381e-32	1.40165e-30	0.970149	0.848684	GRN	CD16+ monocytes
CD300E	1.98964	1.72288	0.150328	204.31	4.44795e-43	3.98995e-41	0.925373	0.578947	CD300E	CD16+ monocytes
LGALS3BP.1	0.670431	3.44584	0.299099	237.499	3.20631e-50	4.09053e-48	0.61194	0.151316	LGALS3BP	CD16+ monocytes
SMCHD1	2.26095	1.01882	0.131168	70.5534	1.73442e-14	4.60988e-13	0.88806	0.763158	SMCHD1	CD16+ monocytes
RPL17	0.877862	-1.23292	0.222128	38.7893	7.70072e-08	1.23147e-06	0.358209	0.631579	RPL17	CD16+ monocytes
ZCCHC2	0.311397	1.45918	0.302793	34.4857	5.92416e-07	8.61029e-06	0.410448	0.190789	ZCCHC2	CD16+ monocytes
SIGLEC1.1	0.314975	3.4846	0.377588	159.409	1.95717e-33	1.24846e-31	0.58209	0.0723684	SIGLEC1	CD16+ monocytes
DTD1	0.276819	-1.41206	0.406468	16.4728	0.00244611	0.0156731	0.119403	0.292763	DTD1	CD16+ monocytes
RIN2	0.314781	1.38449	0.292725	31.1315	2.87799e-06	3.69632e-05	0.440299	0.190789	RIN2	CD16+ monocytes
CD40	0.333071	1.30738	0.305044	21.4113	0.000262413	0.00224853	0.380597	0.197368	CD40	CD16+ monocytes
ZNFX1	0.269428	1.69715	0.342881	36.4891	2.29507e-07	3.49495e-06	0.343284	0.144737	ZNFX1	CD16+ monocytes
SMIM25.1	3.5316	-1.03622	0.142437	87.3149	4.89443e-18	1.5439e-16	0.768657	0.901316	SMIM25	CD16+ monocytes
ZBP1.1	0.24261	3.84531	0.495301	116.31	3.27802e-24	1.38376e-22	0.41791	0.0460526	ZBP1	CD16+ monocytes
HELZ2.1	0.340104	1.97477	0.301861	63.8928	4.40205e-13	1.07085e-11	0.470149	0.1875	HELZ2	CD16+ monocytes
EEF2.1	3.97993	-1.16485	0.117892	148.19	4.97129e-31	2.82576e-29	0.835821	0.950658	EEF2	CD16+ monocytes
C19orf66	0.521592	1.28425	0.241522	42.2843	1.45646e-08	2.51097e-07	0.567164	0.302632	C19orf66	CD16+ monocytes
ICAM4	0.235111	-1.11761	0.465999	39.8913	4.55844e-08	7.41361e-07	0.11194	0.194079	ICAM4	CD16+ monocytes
SLC44A2	0.300142	-1.22345	0.371165	18.8494	0.000841318	0.00622423	0.164179	0.276316	SLC44A2	CD16+ monocytes
HSH2D.1	0.494036	1.8204	0.257651	67.0798	9.37856e-14	2.41445e-12	0.559701	0.236842	HSH2D	CD16+ monocytes
NUDT19	0.157523	-1.51035	0.581233	23.2315	0.000113829	0.00107306	0.0671642	0.174342	NUDT19	CD16+ monocytes
FFAR2.1	0.646551	2.10692	0.278412	98.4431	2.10978e-20	7.34076e-19	0.559701	0.230263	FFAR2	CD16+ monocytes
FBL	0.494033	-1.02373	0.29221	22.9416	0.000130073	0.00121226	0.238806	0.404605	FBL	CD16+ monocytes
PPM1N	0.287207	-1.80854	0.52683	49.8397	3.90007e-10	7.91178e-09	0.0895522	0.1875	PPM1N	CD16+ monocytes
BBC3	0.297787	1.20567	0.337695	33.3045	1.03473e-06	1.44536e-05	0.320896	0.167763	BBC3	CD16+ monocytes
IL4I1	0.183225	3.67679	0.53691	77.4521	6.03338e-16	1.68964e-14	0.358209	0.0427632	IL4I1	CD16+ monocytes
ATF5	0.522861	1.81888	0.29198	86.2002	8.4391e-18	2.60478e-16	0.514925	0.177632	ATF5	CD16+ monocytes
LILRB4	0.826384	1.09714	0.206897	44.1235	6.04782e-09	1.09529e-07	0.69403	0.391447	LILRB4	CD16+ monocytes
TNNT1.1	0.208559	1.92594	0.48754	25.4464	4.09118e-05	0.000432876	0.231343	0.0921053	TNNT1	CD16+ monocytes
RPS4Y1.1	2.84109	1.2506	0.184167	154.203	2.55785e-32	1.51388e-30	0.69403	0.680921	RPS4Y1	CD16+ monocytes
DDX3Y.1	0.604951	1.1725	0.280629	28.534	9.72028e-06	0.000116259	0.38806	0.338816	DDX3Y	CD16+ monocytes
UTY.1	0.24996	1.17285	0.372175	17.7659	0.00137111	0.00947234	0.253731	0.1875	UTY	CD16+ monocytes
USP18.1	0.290413	3.37057	0.412068	105.518	6.57045e-22	2.43361e-20	0.440299	0.0888158	USP18	CD16+ monocytes
TCN2	0.401517	1.54813	0.288179	57.3276	1.0561e-11	2.41558e-10	0.447761	0.200658	TCN2	CD16+ monocytes
RTCB	0.765015	1.21471	0.197384	43.8642	6.84611e-09	1.22061e-07	0.679104	0.417763	RTCB	CD16+ monocytes
APOL6	1.01245	1.1532	0.199664	35.8026	3.17727e-07	4.75019e-06	0.656716	0.486842	APOL6	CD16+ monocytes
LGALS2	2.01745	1.481	0.294015	40.4294	3.52785e-08	5.85359e-07	0.626866	0.391447	LGALS2	CD16+ monocytes
H1F0.1	0.220166	1.63208	0.522899	14.7343	0.00528528	0.0296027	0.208955	0.0953947	H1F0	CD16+ monocytes
EIF3L.1	1.57839	-1.92603	0.20142	138.083	7.26141e-29	3.72212e-27	0.410448	0.822368	EIF3L	CD16+ monocytes
APOBEC3A.1	9.83646	2.36011	0.159233	236.026	6.65554e-50	8.3064e-48	0.977612	0.789474	APOBEC3A	CD16+ monocytes
APOBEC3B	0.172529	2.04351	0.466966	25.3929	4.19384e-05	0.000441007	0.261194	0.0953947	APOBEC3B	CD16+ monocytes
RPL3.1	11.447	-1.38057	0.0924688	307.126	3.14402e-65	8.59516e-63	0.970149	1	RPL3	CD16+ monocytes
UPK3A	0.219943	1.40172	0.405197	22.0119	0.000199333	0.00176329	0.268657	0.115132	UPK3A	CD16+ monocytes
MAP3K7CL	0.16251	1.28089	0.489324	13.8313	0.00785354	0.0414024	0.186567	0.0953947	MAP3K7CL	CD16+ monocytes
CBR1	0.894975	1.01665	0.185253	46.6851	1.77345e-09	3.42807e-08	0.671642	0.463816	CBR1	CD16+ monocytes
MX2.1	1.74643	2.01533	0.167751	173.575	1.78714e-36	1.425e-34	0.843284	0.565789	MX2	CD16+ monocytes
MX1.1	3.12458	2.97876	0.172253	356.725	6.19226e-76	2.36998e-73	0.940299	0.523026	MX1	CD16+ monocytes
MT.CYB	34.9487	-1.00603	0.0904285	175.234	7.86883e-37	6.36267e-35	1	1	MT.CYB	CD16+ monocytes
ISG15.2	2.17102	1.82475	0.107873	459.736	3.41081e-98	7.55576e-96	0.751037	0.474471	ISG15	CD4+ effector T
IFI6.2	1.20745	1.77732	0.12148	336.24	1.63888e-71	1.3145e-69	0.649378	0.342466	IFI6	CD4+ effector T
GADD45A	0.102487	-1.00145	0.316808	12.5525	0.0136828	0.0467344	0.0622407	0.113325	GADD45A	CD4+ effector T
IFI44L.2	1.41859	2.34154	0.113564	650.66	1.67697e-139	1.95032e-136	0.73444	0.293898	IFI44L	CD4+ effector T
IFI44.2	0.341387	1.1261	0.162547	91.8657	5.2856e-19	1.45495e-17	0.330913	0.174346	IFI44	CD4+ effector T
AC245014.3	0.310209	-1.20219	0.186447	83.8389	2.6746e-17	6.91236e-16	0.146266	0.277709	AC245014.3	CD4+ effector T
CMPK2.2	0.165365	2.10292	0.291439	123.563	9.25704e-26	3.09811e-24	0.205394	0.0423412	CMPK2	CD4+ effector T
RSAD2.2	0.193763	2.31717	0.28872	123.942	7.68272e-26	2.58986e-24	0.219917	0.0386052	RSAD2	CD4+ effector T
EIF2AK2.2	0.770312	1.35887	0.117213	268.036	8.45293e-57	4.62624e-55	0.567427	0.296389	EIF2AK2	CD4+ effector T
STAT1.2	0.838916	1.08994	0.123376	117.959	1.45735e-24	4.80822e-23	0.554979	0.311333	STAT1	CD4+ effector T
SPATS2L.2	0.178699	1.23698	0.24062	66.0904	1.51605e-13	3.13452e-12	0.192946	0.0821918	SPATS2L	CD4+ effector T
PARP9.2	0.377475	1.27972	0.164479	96.9487	4.38779e-20	1.23709e-18	0.341286	0.176837	PARP9	CD4+ effector T
PLSCR1.2	0.286948	1.59777	0.203662	109.631	8.72529e-23	2.76123e-21	0.279046	0.104608	PLSCR1	CD4+ effector T
RTP4.1	0.105637	1.16578	0.329411	39.5075	5.4721e-08	6.88006e-07	0.128631	0.0460772	RTP4	CD4+ effector T
HOPX	0.16799	-1.75146	0.322204	58.6555	5.5586e-12	1.00617e-10	0.0529046	0.153176	HOPX	CD4+ effector T
HERC6.2	0.196896	1.37008	0.216833	59.6503	3.43567e-12	6.44465e-11	0.220954	0.0983811	HERC6	CD4+ effector T
DDX60.2	0.228663	1.49246	0.20932	116.458	3.04865e-24	9.98754e-23	0.262448	0.0933998	DDX60	CD4+ effector T
RUNX2	0.0788302	-1.20046	0.380818	24.9453	5.16005e-05	0.000397426	0.0435685	0.105853	RUNX2	CD4+ effector T
TNFAIP3.1	0.423874	-1.08249	0.153009	126.216	2.50857e-26	8.58079e-25	0.200207	0.361146	TNFAIP3	CD4+ effector T
SAMD9L.2	0.499973	1.07826	0.140607	111.545	3.4068e-23	1.093e-21	0.423237	0.232877	SAMD9L	CD4+ effector T
KLF9.2	0.194184	-1.0016	0.193165	75.8573	1.3124e-15	3.08349e-14	0.107884	0.246575	KLF9	CD4+ effector T
IRF7.2	0.44534	1.37567	0.153548	202.042	1.36694e-42	6.05618e-41	0.404564	0.174346	IRF7	CD4+ effector T
DDIT4.1	0.643376	-1.36774	0.143794	273.309	6.17443e-58	3.46066e-56	0.20332	0.466999	DDIT4	CD4+ effector T
IFIT2.2	0.120241	1.48445	0.33187	44.0399	6.29451e-09	8.95476e-08	0.135892	0.0448319	IFIT2	CD4+ effector T
IFIT3.2	0.47183	3.26996	0.242929	362.299	3.87476e-77	3.83519e-75	0.377593	0.0448319	IFIT3	CD4+ effector T
IFIT1.2	0.364096	2.82433	0.24169	307.987	2.05025e-65	1.42355e-63	0.344398	0.0485679	IFIT1	CD4+ effector T
IFIT5.2	0.130021	1.12522	0.265408	42.1278	1.56941e-08	2.11621e-07	0.160788	0.0672478	IFIT5	CD4+ effector T
DUSP5	0.132462	-1.04721	0.265729	22.8616	0.000134949	0.00094975	0.0778008	0.143213	DUSP5	CD4+ effector T
OAS1.2	0.48439	1.87868	0.165436	278.199	5.44849e-59	3.24954e-57	0.422199	0.150685	OAS1	CD4+ effector T
OAS3.2	0.12806	1.81482	0.301018	59.1465	4.38369e-12	8.0444e-11	0.162863	0.0510585	OAS3	CD4+ effector T
OASL.2	0.126381	1.68049	0.310437	63.492	5.3463e-13	1.05959e-11	0.156639	0.0473225	OASL	CD4+ effector T
EPSTI1.2	0.596041	1.15164	0.135909	128.297	9.00463e-27	3.14959e-25	0.455394	0.259029	EPSTI1	CD4+ effector T
IRF9	0.365692	1.17523	0.152442	64.4057	3.43282e-13	6.9132e-12	0.357884	0.193026	IRF9	CD4+ effector T
FBLN5	0.132119	-1.10673	0.256649	59.109	4.46394e-12	8.14363e-11	0.0705394	0.169365	FBLN5	CD4+ effector T
SOCS1	0.275746	-1.17038	0.16843	107.7	2.25118e-22	7.02852e-21	0.155602	0.275218	SOCS1	CD4+ effector T
XAF1.2	0.904134	1.58663	0.111631	358.865	2.13714e-76	1.98839e-74	0.642116	0.30137	XAF1	CD4+ effector T
AC007952.4	0.288175	-1.89989	0.191694	128.094	9.95371e-27	3.42997e-25	0.107884	0.297634	AC007952.4	CD4+ effector T
LGALS9	0.205032	1.04004	0.207437	44.8695	4.2322e-09	6.13339e-08	0.219917	0.108344	LGALS9	CD4+ effector T
HEXIM1	0.0949545	-1.00406	0.317754	25.1106	4.77973e-05	0.000374026	0.0580913	0.115816	HEXIM1	CD4+ effector T
HELZ2.2	0.1564	1.06486	0.232506	38.5036	8.82094e-08	1.06308e-06	0.181535	0.0921544	HELZ2	CD4+ effector T
HSH2D.2	0.153565	1.56952	0.251566	72.1935	7.81122e-15	1.73037e-13	0.196058	0.0697385	HSH2D	CD4+ effector T
USP18.2	0.148926	1.78097	0.284661	97.2014	3.87672e-20	1.10641e-18	0.186722	0.0523039	USP18	CD4+ effector T
EIF3L.2	0.784346	-1.02076	0.0937079	172.707	2.74431e-36	1.13987e-34	0.409751	0.612702	EIF3L	CD4+ effector T
Z93241.1	0.0871874	-1.08895	0.357462	30.4379	3.98588e-06	3.85495e-05	0.0508299	0.104608	Z93241.1	CD4+ effector T
MX2.2	0.395511	1.36801	0.15522	129.304	5.48535e-27	1.94793e-25	0.389004	0.173101	MX2	CD4+ effector T
MX1.2	1.09097	1.84757	0.119239	463.363	5.60625e-99	1.30401e-96	0.649378	0.297634	MX1	CD4+ effector T
ISG15.3	1.12773	1.5794	0.0832351	796.821	3.74929e-171	1.61631e-169	0.575285	0.307425	ISG15	CD4+ naive T
IFI6.3	0.887048	1.44811	0.08469	621.386	3.64385e-133	1.27632e-131	0.538211	0.291183	IFI6	CD4+ naive T
IFI44L.3	1.04798	3.10559	0.101427	2015.75	0	0	0.630894	0.139211	IFI44L	CD4+ naive T
IFI44.3	0.200601	1.67838	0.154622	248.602	1.30208e-52	2.80662e-51	0.223089	0.0713457	IFI44	CD4+ naive T
AC245014.3.1	0.129726	-1.25687	0.168198	80.1504	1.61858e-16	1.59941e-15	0.0806504	0.142111	AC245014.3	CD4+ naive T
CMPK2.3	0.144042	2.53687	0.232226	261.131	2.60132e-55	5.89883e-54	0.161951	0.0324826	CMPK2	CD4+ naive T
RSAD2.3	0.196984	2.40314	0.201495	298.802	1.96429e-63	5.03655e-62	0.194472	0.0394432	RSAD2	CD4+ naive T
EIF2AK2.3	0.540027	1.53769	0.0956357	556.752	3.53962e-119	1.21806e-117	0.435447	0.197216	EIF2AK2	CD4+ naive T
CXCR4.2	0.837067	-1.07978	0.0553815	656.389	9.64599e-141	3.44011e-139	0.419187	0.683295	CXCR4	CD4+ naive T
STAT1.3	0.692874	1.25124	0.0866343	313.435	1.36868e-66	3.60357e-65	0.477398	0.24768	STAT1	CD4+ naive T
PARP9.3	0.273238	1.6034	0.130404	310.941	4.72536e-66	1.22765e-64	0.282276	0.0986079	PARP9	CD4+ naive T
PLSCR1.3	0.196193	2.07108	0.17623	258.514	9.53175e-55	2.12461e-53	0.203902	0.0568445	PLSCR1	CD4+ naive T
HERC6.3	0.122728	1.9447	0.220768	162.088	5.2125e-34	8.73874e-33	0.143415	0.0406032	HERC6	CD4+ naive T
HERC5.2	0.178483	1.34123	0.175222	127.991	1.04732e-26	1.52172e-25	0.164228	0.0696056	HERC5	CD4+ naive T
DDX60.3	0.200824	1.22719	0.142196	155.766	1.18246e-32	1.95729e-31	0.211382	0.087007	DDX60	CD4+ naive T
FKBP5	0.488991	-1.29374	0.0712626	703.019	7.73478e-151	2.88986e-149	0.258862	0.490139	FKBP5	CD4+ naive T
TNFAIP3.2	0.232904	-1.33189	0.108871	298.346	2.46427e-63	6.27749e-62	0.116748	0.298724	TNFAIP3	CD4+ naive T
SAMD9L.3	0.282494	1.29397	0.121954	208.148	6.64914e-44	1.26624e-42	0.276748	0.12703	SAMD9L	CD4+ naive T
PARP12.2	0.113267	1.12012	0.18695	53.3133	7.32765e-11	4.88884e-10	0.12813	0.062065	PARP12	CD4+ naive T
TSC22D3.1	1.37458	-1.14492	0.0496705	1098.49	1.6085e-236	9.27961e-235	0.529431	0.774942	TSC22D3	CD4+ naive T
KLF9.3	0.179832	-1.05974	0.11798	181.094	4.34086e-38	7.67081e-37	0.110894	0.238979	KLF9	CD4+ naive T
TNFSF8	0.0815244	-1.07585	0.209926	57.1496	1.15094e-11	8.31514e-11	0.0520325	0.11949	TNFSF8	CD4+ naive T
IRF7.3	0.352915	1.53112	0.11474	375.323	5.96235e-80	1.75867e-78	0.330407	0.131671	IRF7	CD4+ naive T
DDIT4.2	0.417575	-1.7852	0.0889383	873.593	8.76942e-188	3.9543e-186	0.157724	0.443735	DDIT4	CD4+ naive T
IFIT2.3	0.103942	1.64261	0.249064	90.3526	1.10816e-18	1.19761e-17	0.109593	0.0353828	IFIT2	CD4+ naive T
IFIT3.3	0.416076	3.63954	0.191448	925.328	5.41607e-199	2.59113e-197	0.329106	0.037703	IFIT3	CD4+ naive T
IFIT1.3	0.318165	2.83363	0.176402	681.809	3.02616e-146	1.09922e-144	0.291707	0.0475638	IFIT1	CD4+ naive T
IFIT5.3	0.124295	1.27156	0.18059	93.8968	1.95592e-19	2.18606e-18	0.142439	0.0643852	IFIT5	CD4+ naive T
OAS1.3	0.261421	2.48055	0.170091	547.098	4.34361e-117	1.46896e-115	0.274797	0.0551044	OAS1	CD4+ naive T
OAS3.3	0.0824684	1.99418	0.29228	97.1018	4.07068e-20	4.72464e-19	0.100163	0.024942	OAS3	CD4+ naive T
EPSTI1.3	0.270345	1.84669	0.140585	318.282	1.23137e-67	3.30866e-66	0.275447	0.0910673	EPSTI1	CD4+ naive T
GPR183	0.255576	-1.04919	0.10151	180.082	7.16096e-38	1.25975e-36	0.153821	0.288283	GPR183	CD4+ naive T
IRF9.1	0.27008	1.09887	0.115707	114.62	7.52222e-24	1.00033e-22	0.264715	0.144432	IRF9	CD4+ naive T
SOCS1.1	0.22092	-1.08877	0.104674	247.926	1.82121e-52	3.88294e-51	0.133984	0.279002	SOCS1	CD4+ naive T
CIAPIN1	0.114089	-1.04919	0.147928	79.2059	2.56571e-16	2.51005e-15	0.08	0.161253	CIAPIN1	CD4+ naive T
XAF1.3	0.779304	1.69029	0.0806184	767.536	8.25933e-165	3.41067e-163	0.576911	0.25232	XAF1	CD4+ naive T
AC007952.4.1	0.178331	-1.82677	0.136956	265.823	2.53621e-56	5.85268e-55	0.0891057	0.215197	AC007952.4	CD4+ naive T
TOB1	0.224162	-1.18516	0.104472	272.36	9.8883e-58	2.32286e-56	0.135935	0.274942	TOB1	CD4+ naive T
HELZ2.3	0.0979288	1.68389	0.239244	77.4814	5.94791e-16	5.7472e-15	0.113171	0.0394432	HELZ2	CD4+ naive T
HSH2D.3	0.125222	1.75653	0.199344	147.904	5.72627e-31	8.98566e-30	0.152195	0.0469838	HSH2D	CD4+ naive T
BISPR	0.0911759	1.12407	0.234143	52.5293	1.06907e-10	6.98992e-10	0.100488	0.0446636	BISPR	CD4+ naive T
BBC3.1	0.0725685	-1.10061	0.239598	52.7109	9.79547e-11	6.42986e-10	0.0461789	0.100348	BBC3	CD4+ naive T
RPS4Y1.2	3.16585	-1.0083	0.0553509	143.282	5.5952e-30	8.60783e-29	0.717724	0.675174	RPS4Y1	CD4+ naive T
USP18.3	0.0928596	2.20483	0.280683	142.805	7.07903e-30	1.08481e-28	0.114146	0.024942	USP18	CD4+ naive T
MX1.3	0.72206	2.10641	0.0982555	910.377	9.40335e-196	4.39159e-194	0.508293	0.172854	MX1	CD4+ naive T
JUN	1.12814	1.01116	0.44748	50.2148	3.25655e-10	4.4669e-08	0.354839	0.411765	JUN	CD4+ Tregs
IFI44L.4	0.745894	1.13578	0.409415	34.6885	5.38249e-07	2.60576e-05	0.433692	0.25	IFI44L	CD4+ Tregs
CXCR4.3	0.319373	-1.31591	0.418814	23.9013	8.35967e-05	0.00132308	0.189964	0.411765	CXCR4	CD4+ Tregs
BTN3A2	0.198805	1.10134	0.767363	15.384	0.00396764	0.0336636	0.200717	0.0735294	BTN3A2	CD4+ Tregs
XIST.1	0.465776	-1.25777	0.483543	51.7928	1.52417e-10	2.50878e-08	0.225806	0.220588	XIST	CD4+ Tregs
COX6C	0.18106	1.10656	0.623242	20.2218	0.000451473	0.00562973	0.154122	0.147059	COX6C	CD4+ Tregs
HSPA8	0.287461	1.03834	0.519304	18.757	0.0008772	0.00962581	0.222222	0.176471	HSPA8	CD4+ Tregs
IER2	0.397069	1.0695	0.50768	22.6975	0.000145523	0.00217755	0.247312	0.205882	IER2	CD4+ Tregs
HMGN1	0.270573	1.14307	0.54109	16.0768	0.00291784	0.0276021	0.229391	0.132353	HMGN1	CD4+ Tregs
MX1.4	0.230247	1.29443	0.608755	15.8756	0.00319072	0.0288568	0.229391	0.117647	MX1	CD4+ Tregs
ISG15.4	1.44576	2.92298	0.19817	648.343	5.32332e-139	5.34728e-136	0.724311	0.368532	ISG15	CD8+ effector T
AKR7A2	0.168437	-1.00826	0.44015	15.7777	0.00333243	0.0261008	0.0927318	0.183738	AKR7A2	CD8+ effector T
IFI6.4	1.19566	3.30376	0.191801	788.384	2.5199e-169	1.0125e-165	0.769424	0.289335	IFI6	CD8+ effector T
IFI44L.5	0.479996	5.52857	0.317123	653.651	3.77616e-140	5.05753e-137	0.538847	0.062302	IFI44L	CD8+ effector T
IFI44.4	0.178405	3.36824	0.40392	165.433	9.9878e-35	1.21609e-32	0.295739	0.062302	IFI44	CD8+ effector T
GBP1.2	0.233676	1.53502	0.312609	75.4654	1.58842e-15	7.17108e-14	0.325815	0.133052	GBP1	CD8+ effector T
GBP5.2	0.256995	1.16974	0.294881	19.832	0.000539014	0.0054416	0.260652	0.189018	GBP5	CD8+ effector T
CHI3L2	0.0946062	1.94489	0.676434	20.2943	0.000436835	0.00454715	0.142857	0.0496304	CHI3L2	CD8+ effector T
CD84	0.157174	1.16546	0.432723	40.5485	3.33324e-08	7.69711e-07	0.200501	0.100317	CD84	CD8+ effector T
SELL.1	0.201078	1.45096	0.434677	32.1962	1.74437e-06	3.08761e-05	0.213033	0.100317	SELL	CD8+ effector T
BTG2	0.543165	-1.41724	0.269752	80.5096	1.35845e-16	6.7386e-15	0.200501	0.438226	BTG2	CD8+ effector T
CMPK2.4	0.113761	4.44646	0.639672	99.9946	9.86267e-21	6.09665e-19	0.218045	0.0263992	CMPK2	CD8+ effector T
RSAD2.4	0.172398	4.61753	0.483113	216.609	1.0058e-45	1.68387e-43	0.315789	0.0285111	RSAD2	CD8+ effector T
EIF2AK2.4	0.471457	2.67751	0.219084	312.795	1.88144e-66	4.44684e-64	0.548872	0.187962	EIF2AK2	CD8+ effector T
PNPT1.2	0.122244	1.07732	0.510941	26.1415	2.96324e-05	0.00039463	0.165414	0.0813094	PNPT1	CD8+ effector T
CXCR4.4	1.1645	-1.57856	0.192792	228.493	2.7865e-48	4.8679e-46	0.320802	0.69905	CXCR4	CD8+ effector T
NMI	0.196773	1.52624	0.315883	36.0305	2.85215e-07	5.5362e-06	0.260652	0.142555	NMI	CD8+ effector T
NR4A2	0.297916	-1.38398	0.362224	60.4178	2.36988e-12	8.81682e-11	0.107769	0.282999	NR4A2	CD8+ effector T
IFIH1.2	0.0909145	1.44318	0.659912	24.741	5.67175e-05	0.000707735	0.152882	0.0496304	IFIH1	CD8+ effector T
STAT1.4	0.400921	2.05325	0.245558	158.13	3.68156e-33	4.22643e-31	0.471178	0.18585	STAT1	CD8+ effector T
SPATS2L.3	0.086498	1.76415	0.690525	19.9954	0.000500448	0.00511654	0.137845	0.0506864	SPATS2L	CD8+ effector T
SP110.1	0.644471	1.04253	0.191993	103.464	1.79966e-21	1.1663e-19	0.588972	0.347413	SP110	CD8+ effector T
SP100	1.00586	1.32385	0.146819	167.575	3.4658e-35	4.35175e-33	0.724311	0.499472	SP100	CD8+ effector T
SHISA5	0.389635	1.0006	0.230313	31.8892	2.01544e-06	3.53626e-05	0.406015	0.267159	SHISA5	CD8+ effector T
PARP9.4	0.292978	2.18412	0.260295	134.303	4.67783e-28	3.99904e-26	0.421053	0.144667	PARP9	CD8+ effector T
DTX3L.1	0.156819	1.33031	0.363329	19.3573	0.000668543	0.00651573	0.215539	0.12038	DTX3L	CD8+ effector T
PARP14.2	0.360512	1.53642	0.250715	76.2519	1.08285e-15	4.94418e-14	0.39599	0.206969	PARP14	CD8+ effector T
PLSCR1.4	0.279252	2.60597	0.284009	139.441	3.71716e-29	3.73388e-27	0.373434	0.127772	PLSCR1	CD8+ effector T
TNFSF10.1	0.1731	1.51895	0.422103	40.062	4.2025e-08	9.38091e-07	0.20802	0.102429	TNFSF10	CD8+ effector T
RTP4.2	0.0627893	2.27691	0.915057	21.1774	0.00029203	0.00313737	0.12782	0.0295671	RTP4	CD8+ effector T
CD38	0.105275	2.06706	0.63298	34.6239	5.54954e-07	1.04686e-05	0.160401	0.0496304	CD38	CD8+ effector T
LAP3.2	0.243891	1.58043	0.299812	78.6441	3.3743e-16	1.57651e-14	0.325815	0.145723	LAP3	CD8+ effector T
TXK	0.122965	-1.02933	0.590232	20.5521	0.000388443	0.0040751	0.0526316	0.134108	TXK	CD8+ effector T
PPM1K.2	0.293399	1.87058	0.252332	101.765	4.14023e-21	2.64054e-19	0.411028	0.164731	PPM1K	CD8+ effector T
HERC6.4	0.0889598	1.6912	0.662102	29.1095	7.42688e-06	0.000112496	0.165414	0.0443506	HERC6	CD8+ effector T
HERC5.3	0.195966	2.9298	0.385718	136.297	1.75058e-28	1.56307e-26	0.308271	0.0696938	HERC5	CD8+ effector T
DDX60.4	0.156909	2.25489	0.388595	45.6265	2.9454e-09	7.73503e-08	0.235589	0.0887012	DDX60	CD8+ effector T
DDX60L.2	0.182039	1.84071	0.361702	50.5744	2.73933e-10	8.33836e-09	0.250627	0.107709	DDX60L	CD8+ effector T
FKBP5.1	0.184992	-2.06131	0.435049	38.3509	9.48476e-08	1.9746e-06	0.100251	0.182682	FKBP5	CD8+ effector T
THEMIS	0.161139	1.42912	0.42917	53.7581	5.9135e-11	1.91616e-09	0.220551	0.092925	THEMIS	CD8+ effector T
NT5C3A.2	0.220282	1.38176	0.322367	40.3965	3.58345e-08	8.22373e-07	0.26817	0.145723	NT5C3A	CD8+ effector T
TRGC2	0.96292	1.00597	0.216344	80.5116	1.35709e-16	6.7386e-15	0.516291	0.436114	TRGC2	CD8+ effector T
TRGC1	0.750392	1.03465	0.263126	41.3424	2.28297e-08	5.36431e-07	0.298246	0.37698	TRGC1	CD8+ effector T
SAMD9.2	0.582437	1.75315	0.192674	131.726	1.66475e-27	1.33779e-25	0.536341	0.319958	SAMD9	CD8+ effector T
SAMD9L.4	0.414525	1.67036	0.232249	141.185	1.57396e-29	1.62158e-27	0.461153	0.228089	SAMD9L	CD8+ effector T
PARP12.3	0.125228	1.32843	0.486489	21.5961	0.00024114	0.00262575	0.172932	0.0834213	PARP12	CD8+ effector T
PDIA4	0.175404	1.18423	0.357582	18.0744	0.00119345	0.010609	0.220551	0.13094	PDIA4	CD8+ effector T
MAGED2	0.181281	1.06189	0.344551	16.4119	0.00251348	0.0205267	0.233083	0.13622	MAGED2	CD8+ effector T
TSC22D3.2	1.35042	-1.03487	0.165772	57.1531	1.14897e-11	4.08546e-10	0.561404	0.712777	TSC22D3	CD8+ effector T
AC090152.1	0.107152	-2.03074	0.682689	17.8115	0.00134332	0.0118625	0.0451128	0.119324	AC090152.1	CD8+ effector T
LY6E.2	2.52273	1.30317	0.128353	244.17	1.17322e-51	2.24477e-49	0.854637	0.76452	LY6E	CD8+ effector T
PARP10.2	0.135444	1.55327	0.40544	19.7319	0.00056408	0.00566268	0.18797	0.103485	PARP10	CD8+ effector T
DDX58.2	0.184168	1.61282	0.358123	60.0167	2.87748e-12	1.05106e-10	0.26817	0.108765	DDX58	CD8+ effector T
CHMP5.1	0.299359	1.11504	0.267699	52.9186	8.86263e-11	2.78203e-09	0.348371	0.199578	CHMP5	CD8+ effector T
CEMIP2	0.510249	-1.12723	0.248641	53.9525	5.38469e-11	1.759e-09	0.260652	0.43189	CEMIP2	CD8+ effector T
IER5L	0.130936	-1.96202	0.674043	29.3781	6.54976e-06	0.00010161	0.0350877	0.131996	IER5L	CD8+ effector T
PHPT1	0.344612	1.0306	0.253659	22.2257	0.000180719	0.00200712	0.328321	0.242872	PHPT1	CD8+ effector T
IFITM1.2	1.31911	1.05159	0.146114	153.253	4.08858e-32	4.56331e-30	0.726817	0.585005	IFITM1	CD8+ effector T
IRF7.4	0.304069	2.25164	0.277085	136.543	1.55139e-28	1.4167e-26	0.378446	0.151003	IRF7	CD8+ effector T
TRIM22.2	0.382089	1.7202	0.233511	106.503	4.05209e-22	2.66906e-20	0.45614	0.206969	TRIM22	CD8+ effector T
ATG2A.1	0.266497	-1.26815	0.364081	45.3851	3.30642e-09	8.62675e-08	0.112782	0.270327	ATG2A	CD8+ effector T
CCDC90B	0.151575	1.205	0.392074	14.7335	0.00528714	0.0377331	0.175439	0.123548	CCDC90B	CD8+ effector T
TMEM123	0.316369	1.51833	0.262999	69.9394	2.33775e-14	9.88745e-13	0.365915	0.192186	TMEM123	CD8+ effector T
DDIT4.3	0.649577	-1.56778	0.260198	183.789	1.14463e-38	1.53304e-36	0.180451	0.50792	DDIT4	CD8+ effector T
IFIT2.4	0.146293	2.47694	0.538649	93.4712	2.40898e-19	1.40279e-17	0.22807	0.0454065	IFIT2	CD8+ effector T
IFIT3.4	0.302954	3.8548	0.386475	294.225	1.90707e-62	4.25701e-60	0.403509	0.0475185	IFIT3	CD8+ effector T
IFIT1.4	0.260222	4.59042	0.386627	343.419	4.62309e-73	1.16097e-70	0.403509	0.0390707	IFIT1	CD8+ effector T
IFIT5.4	0.075514	2.02326	0.778312	23.3731	0.000106645	0.00125659	0.140351	0.0380148	IFIT5	CD8+ effector T
LAG3	0.271414	2.29441	0.286535	116.844	2.52065e-24	1.84145e-22	0.360902	0.139388	LAG3	CD8+ effector T
KLRB1	0.275779	1.65238	0.499747	66.7076	1.12356e-13	4.6066e-12	0.182957	0.102429	KLRB1	CD8+ effector T
KLRC2	0.50722	-1.16369	0.387323	62.9646	6.90335e-13	2.69298e-11	0.107769	0.272439	KLRC2	CD8+ effector T
LINC02446	0.142665	-1.41399	0.633493	38.3569	9.45788e-08	1.9746e-06	0.0902256	0.105597	LINC02446	CD8+ effector T
STAT2.2	0.129653	1.42108	0.444819	22.5417	0.000156318	0.00178433	0.185464	0.0918691	STAT2	CD8+ effector T
OAS1.4	0.24158	3.59443	0.336376	211.457	1.29095e-44	1.99501e-42	0.365915	0.0718057	OAS1	CD8+ effector T
OAS3.4	0.0695363	4.74149	1.04423	55.651	2.37313e-11	8.08071e-10	0.162907	0.0105597	OAS3	CD8+ effector T
OAS2.2	0.174518	1.90307	0.37256	88.8853	2.27124e-18	1.25012e-16	0.288221	0.0855333	OAS2	CD8+ effector T
OASL.3	0.296332	1.74458	0.282211	125.103	4.33812e-26	3.35203e-24	0.378446	0.151003	OASL	CD8+ effector T
ALOX5AP.1	0.278207	2.63638	0.333052	108.863	1.27163e-22	8.66002e-21	0.310777	0.123548	ALOX5AP	CD8+ effector T
EPSTI1.4	0.283156	2.28499	0.288284	152.283	6.59941e-32	7.16661e-30	0.388471	0.127772	EPSTI1	CD8+ effector T
PHF11	0.362096	1.11574	0.242261	42.3877	1.38631e-08	3.4173e-07	0.378446	0.239704	PHF11	CD8+ effector T
TRDC	0.345004	1.97874	0.805029	24.7449	5.66129e-05	0.000707735	0.130326	0.0570222	TRDC	CD8+ effector T
PATL2	0.346991	1.05173	0.277158	46.7977	1.68027e-09	4.5311e-08	0.360902	0.202746	PATL2	CD8+ effector T
RORA	0.647788	1.04585	0.176981	37.7313	1.27307e-07	2.59654e-06	0.536341	0.419219	RORA	CD8+ effector T
ISG20.2	1.19683	1.11562	0.171759	161.999	5.44689e-34	6.43695e-32	0.669173	0.534319	ISG20	CD8+ effector T
GTF3C1	0.277676	-1.05217	0.331959	30.669	3.57617e-06	5.91319e-05	0.155388	0.266103	GTF3C1	CD8+ effector T
MT2A.2	1.53851	1.16805	0.174959	212.634	7.2085e-45	1.15855e-42	0.726817	0.545935	MT2A	CD8+ effector T
HSBP1	0.170753	1.00579	0.368117	24.5155	6.29491e-05	0.000780646	0.238095	0.12038	HSBP1	CD8+ effector T
XAF1.4	0.578004	2.19926	0.18883	240.426	7.51141e-51	1.37186e-48	0.614035	0.258712	XAF1	CD8+ effector T
LGALS9.1	0.107288	2.96331	0.552777	61.8745	1.17062e-12	4.43731e-11	0.20802	0.0443506	LGALS9	CD8+ effector T
IFI35.2	0.290405	1.95721	0.274358	132.22	1.30471e-27	1.06986e-25	0.390977	0.148891	IFI35	CD8+ effector T
ZCCHC2.1	0.116985	1.51822	0.478123	21.2218	0.000286155	0.0030825	0.172932	0.0823654	ZCCHC2	CD8+ effector T
ZBP1.2	0.243412	1.31019	0.296661	45.9243	2.55379e-09	6.79545e-08	0.300752	0.162619	ZBP1	CD8+ effector T
ELAVL1	0.141152	-1.10792	0.509683	16.2185	0.00273958	0.0221295	0.0701754	0.154171	ELAVL1	CD8+ effector T
JUNB	2.83141	-1.13308	0.163178	137.184	1.13101e-28	1.082e-26	0.631579	0.848997	JUNB	CD8+ effector T
BST2	0.988453	1.38484	0.156187	199.312	5.28098e-42	7.57821e-40	0.724311	0.479409	BST2	CD8+ effector T
ZNF91	0.112578	1.38322	0.517918	17.6089	0.00147127	0.0127679	0.150376	0.0823654	ZNF91	CD8+ effector T
ZFP36	0.958294	-1.44535	0.214979	112.653	1.9777e-23	1.419e-21	0.333333	0.594509	ZFP36	CD8+ effector T
SERTAD1.1	0.311807	-1.53202	0.346503	68.9438	3.79245e-14	1.5873e-12	0.125313	0.294615	SERTAD1	CD8+ effector T
RPS4Y1.3	0.581897	1.01011	0.272264	375.467	5.54915e-80	1.71511e-77	0.421053	0.219641	RPS4Y1	CD8+ effector T
DDX3Y.2	0.0681742	1.1715	0.962695	40.2892	3.77151e-08	8.51345e-07	0.112782	0.0390707	DDX3Y	CD8+ effector T
USP18.4	0.0776611	3.86744	0.830447	49.671	4.22959e-10	1.22263e-08	0.170426	0.0211193	USP18	CD8+ effector T
TYMP	0.258343	2.13391	0.297397	146.488	1.15156e-30	1.21762e-28	0.365915	0.126716	TYMP	CD8+ effector T
MX2.3	0.194848	2.67887	0.394438	137.021	1.22549e-28	1.14512e-26	0.298246	0.0707497	MX2	CD8+ effector T
MX1.5	0.513526	3.92824	0.261128	457.557	1.0092e-97	5.06869e-95	0.54386	0.121436	MX1	CD8+ effector T
MT.ND2	5.1159	-1.00412	0.110382	281.228	1.21102e-59	2.561e-57	0.879699	0.984161	MT.ND2	CD8+ effector T
MT.CO1	22.4116	-1.27764	0.0863853	552.374	3.1349e-118	2.5192e-115	0.984962	1	MT.CO1	CD8+ effector T
MT.ATP6	13.6551	-1.23479	0.0912115	545.696	8.73016e-117	5.8463e-114	0.964912	1	MT.ATP6	CD8+ effector T
MT.CO3	16.3491	-1.17357	0.0926606	447.195	1.75477e-95	7.05067e-93	0.97995	1	MT.CO3	CD8+ effector T
MT.ND3	9.5418	-1.161	0.0955348	400.156	2.57424e-85	8.61942e-83	0.93985	0.998944	MT.ND3	CD8+ effector T
MT.ND4	8.8463	-1.15235	0.0986568	418.428	2.89908e-89	1.05896e-86	0.917293	1	MT.ND4	CD8+ effector T
MT.ND5	4.61815	-1.13174	0.109519	489.133	1.50089e-104	8.61512e-102	0.789474	0.977825	MT.ND5	CD8+ effector T
MT.CYB.1	15.174	-1.50768	0.0954749	668.762	2.02135e-143	4.06089e-140	0.954887	1	MT.CYB	CD8+ effector T
ISG15.5	1.14113	1.74459	0.6246	35.63	3.4479e-07	1.33841e-05	0.909091	0.586777	ISG15	CD8+ memory T activated
CXCR4.5	2.01234	-1.28667	0.651889	19.5599	0.000609885	0.00868376	0.545455	0.818182	CXCR4	CD8+ memory T activated
EIF3F.2	1.36932	-1.0045	0.576391	19.0435	0.000770631	0.0102831	0.545455	0.727273	EIF3F	CD8+ memory T activated
PRF1	1.52036	-1.46118	0.566376	17.9327	0.00127204	0.01468	0.636364	0.768595	PRF1	CD8+ memory T activated
KLRB1.1	9.33688	-1.06323	0.344511	16.9396	0.0019859	0.0189088	1	0.991736	KLRB1	CD8+ memory T activated
CD69	2.11813	-2.30089	0.685236	14.1422	0.0068549	0.0450314	0.545455	0.842975	CD69	CD8+ memory T activated
FOS	4.69881	1.73506	0.987606	15.0874	0.00452341	0.0373787	0.727273	0.77686	FOS	CD8+ memory T activated
CCL4.1	1.36223	-1.62678	1.02743	19.9049	0.000521449	0.00795209	0.363636	0.578512	CCL4	CD8+ memory T activated
ABHD17A	1.1497	1.26383	0.635034	16.3387	0.00259683	0.0241054	0.909091	0.595041	ABHD17A	CD8+ memory T activated
RPS4Y1.4	3.38161	1.67177	0.561322	19.5591	0.0006101	0.00868376	0.909091	0.884298	RPS4Y1	CD8+ memory T activated
XBP1	0.991251	-1.13169	0.766645	17.2851	0.00170129	0.0181613	0.545455	0.553719	XBP1	CD8+ memory T activated
DDX17	1.05209	-2.75616	0.977937	14.9266	0.00485596	0.0373787	0.272727	0.677686	DDX17	CD8+ memory T activated
MT.CO3.1	29.6273	-1.05428	0.303687	78.1243	4.34778e-16	3.09417e-14	1	1	MT.CO3	CD8+ memory T activated
MT.ND5.1	5.15246	-1.21808	0.444998	25.1247	4.74865e-05	0.00101434	0.818182	0.991736	MT.ND5	CD8+ memory T activated
MT.CYB.2	27.3364	-1.11377	0.279886	185.227	5.62114e-39	1.20011e-36	1	1	MT.CYB	CD8+ memory T activated
ANXA1	2.03518	-1.6165	0.445498	14.7943	0.00514743	0.0424949	0.565217	0.761905	ANXA1	CD8+ memory T resting
RPS4Y1.5	3.06889	1.77233	0.451811	28.5165	9.79994e-06	0.000199266	0.608696	0.666667	RPS4Y1	CD8+ memory T resting
ISG15.6	0.914468	1.33051	0.10291	378.619	1.15693e-80	5.11503e-79	0.570332	0.339545	ISG15	CD8+ naive T
IFI6.5	0.691497	1.36631	0.111945	275.02	2.63987e-58	9.39406e-57	0.512361	0.281573	IFI6	CD8+ naive T
JUN.1	3.04233	-1.05652	0.100072	314.787	6.99153e-67	2.75693e-65	0.497016	0.712215	JUN	CD8+ naive T
GADD45A.1	0.0927218	-1.54787	0.314658	54.4092	4.3202e-11	4.82386e-10	0.0392157	0.121118	GADD45A	CD8+ naive T
IFI44L.6	0.846969	3.54723	0.156026	1228.92	8.5473e-265	5.3445e-262	0.607843	0.0848861	IFI44L	CD8+ naive T
IFI44.5	0.186872	1.37262	0.195336	125.346	3.85046e-26	8.55506e-25	0.217391	0.0859213	IFI44	CD8+ naive T
IER5.1	0.0712417	-1.16368	0.3409	42.1262	1.57062e-08	1.42955e-07	0.0383632	0.104555	IER5	CD8+ naive T
RSAD2.5	0.101018	2.17313	0.336045	64.1387	3.90736e-13	5.29489e-12	0.13214	0.0269151	RSAD2	CD8+ naive T
EIF2AK2.5	0.485317	1.38925	0.124373	254.649	6.48475e-54	2.18337e-52	0.446718	0.191511	EIF2AK2	CD8+ naive T
DUSP2.1	0.37732	-1.19252	0.147634	136.457	1.61818e-28	3.76742e-27	0.165388	0.329193	DUSP2	CD8+ naive T
NR4A2.1	0.0969122	-1.46116	0.291133	51.4831	1.7692e-10	1.87501e-09	0.0434783	0.13354	NR4A2	CD8+ naive T
STAT1.5	0.682416	1.16522	0.114777	157.719	4.50927e-33	1.16787e-31	0.496164	0.268116	STAT1	CD8+ naive T
PARP9.5	0.237754	1.22635	0.168978	86.6115	6.90271e-18	1.20853e-16	0.248082	0.119048	PARP9	CD8+ naive T
PLSCR1.5	0.154556	1.85477	0.234812	108.132	1.82064e-22	3.63879e-21	0.187553	0.057971	PLSCR1	CD8+ naive T
HERC6.5	0.104616	1.25865	0.275593	52.9302	8.81313e-11	9.69223e-10	0.132992	0.0517598	HERC6	CD8+ naive T
HERC5.4	0.102706	1.26094	0.29178	37.5278	1.40222e-07	1.16461e-06	0.11509	0.0507246	HERC5	CD8+ naive T
DDX60.5	0.190468	1.04473	0.185786	56.8518	1.32899e-11	1.54296e-10	0.207161	0.102484	DDX60	CD8+ naive T
FKBP5.2	0.625295	-1.20327	0.0943034	452.716	1.12367e-96	5.71894e-95	0.299233	0.556936	FKBP5	CD8+ naive T
TNFAIP3.3	0.248511	-1.20641	0.161027	158.925	2.48546e-33	6.47552e-32	0.110827	0.284679	TNFAIP3	CD8+ naive T
SAMD9L.5	0.27551	1.02357	0.156918	61.7116	1.26675e-12	1.65509e-11	0.268542	0.146998	SAMD9L	CD8+ naive T
DNAJB9	0.117014	-1.00293	0.227463	29.9056	5.11581e-06	3.4082e-05	0.0724638	0.151139	DNAJB9	CD8+ naive T
RIPK2	0.0693873	-1.97379	0.37607	39.1969	6.34373e-08	5.47663e-07	0.0315431	0.102484	RIPK2	CD8+ naive T
FBXO32	0.16244	-1.5532	0.206638	143.899	4.12862e-30	1.02096e-28	0.0699062	0.210145	FBXO32	CD8+ naive T
ANXA1.1	0.313838	-1.08295	0.155778	95.6554	8.26727e-20	1.55304e-18	0.172208	0.258799	ANXA1	CD8+ naive T
NANS	0.0918274	-1.08926	0.273768	20.8657	0.00033668	0.00150372	0.0605286	0.116977	NANS	CD8+ naive T
TUBB4B	0.161172	-1.06815	0.189871	86.2692	8.15925e-18	1.41158e-16	0.0929241	0.194617	TUBB4B	CD8+ naive T
IRF7.5	0.304665	1.29946	0.144828	134.87	3.53724e-28	8.19179e-27	0.328218	0.151139	IRF7	CD8+ naive T
H2AFX	0.0837949	-1.50031	0.304322	55.466	2.59478e-11	2.96537e-10	0.0434783	0.122153	H2AFX	CD8+ naive T
DDIT4.4	0.538351	-1.42749	0.116801	402.028	1.01436e-85	4.82594e-84	0.208014	0.463768	DDIT4	CD8+ naive T
IFIT3.5	0.128059	4.51496	0.551675	195.122	4.2028e-41	1.27748e-39	0.154305	0.00828157	IFIT3	CD8+ naive T
IFIT1.5	0.157386	2.55916	0.297552	230.047	1.28973e-48	4.24448e-47	0.189258	0.0331263	IFIT1	CD8+ naive T
IFIT5.5	0.0845055	1.44399	0.323812	34.877	4.92369e-07	3.75452e-06	0.109974	0.0414079	IFIT5	CD8+ naive T
OAS1.5	0.161228	2.12678	0.250816	174.671	1.03927e-36	2.86094e-35	0.200341	0.0465839	OAS1	CD8+ naive T
EPSTI1.5	0.188728	1.56583	0.20218	109.538	9.12895e-23	1.84136e-21	0.225064	0.0786749	EPSTI1	CD8+ naive T
IRS2.2	0.0885642	-1.10693	0.287121	24.1549	7.43626e-05	0.000387021	0.0537084	0.118012	IRS2	CD8+ naive T
IRF9.2	0.24	1.1104	0.158001	54.4094	4.3199e-11	4.82386e-10	0.251492	0.137681	IRF9	CD8+ naive T
PTGER2	0.222325	-1.06092	0.184641	63.7786	4.6527e-13	6.26611e-12	0.104859	0.223602	PTGER2	CD8+ naive T
FBLN5.1	0.126007	-1.00319	0.227794	33.6328	8.86222e-07	6.57457e-06	0.084399	0.144928	FBLN5	CD8+ naive T
XAF1.5	0.626786	1.87426	0.119168	400.277	2.42297e-85	1.14036e-83	0.523444	0.202899	XAF1	CD8+ naive T
AC007952.4.2	0.292999	-1.50355	0.157205	129.619	4.69855e-27	1.06008e-25	0.15601	0.271222	AC007952.4	CD8+ naive T
TOB1.1	0.394353	-1.32257	0.125848	285.68	1.32844e-60	4.8862e-59	0.180733	0.39234	TOB1	CD8+ naive T
DSEL	0.0965425	-1.01172	0.284995	35.4933	3.67838e-07	2.85973e-06	0.0494459	0.125259	DSEL	CD8+ naive T
HSH2D.4	0.102827	1.32004	0.267187	39.1409	6.51477e-08	5.61322e-07	0.127025	0.057971	HSH2D	CD8+ naive T
BISPR.1	0.0962505	1.10618	0.276274	26.4649	2.54971e-05	0.000148208	0.120205	0.0538302	BISPR	CD8+ naive T
SERTAD1.2	0.0847109	-1.09829	0.305665	51.793	1.52403e-10	1.627e-09	0.0468883	0.112836	SERTAD1	CD8+ naive T
MORC2	0.100222	-1.01929	0.255798	20.9604	0.000322448	0.00144903	0.0707587	0.120083	MORC2	CD8+ naive T
MX2.4	0.262067	1.10461	0.16026	84.5035	1.93334e-17	3.26726e-16	0.26769	0.134576	MX2	CD8+ naive T
MX1.6	0.522197	2.03458	0.135171	456.733	1.52167e-97	7.92898e-96	0.458653	0.15735	MX1	CD8+ naive T
ISG15.7	0.833331	2.65939	0.502094	44.3598	5.40139e-09	4.01347e-07	0.875	0.44898	ISG15	CD56bright NK
TNFRSF18	1.12521	-1.40928	0.612255	19.9792	0.000504139	0.00556151	0.3125	0.602041	TNFRSF18	CD56bright NK
IFI6.6	0.522992	2.43661	0.658837	34.2626	6.58268e-07	2.34371e-05	0.6875	0.316327	IFI6	CD56bright NK
SRSF4	0.385546	-1.35411	0.872346	14.3862	0.0061593	0.0395724	0.25	0.326531	SRSF4	CD56bright NK
JUN.2	5.81046	1.93549	0.56519	52.6129	1.02688e-10	1.09683e-08	0.8125	0.785714	JUN	CD56bright NK
IFI44L.7	0.790987	3.25236	0.644726	63.5719	5.14311e-13	7.32464e-11	0.875	0.341837	IFI44L	CD56bright NK
MCL1	0.708879	1.16551	0.613158	21.5496	0.000246328	0.00306039	0.625	0.433673	MCL1	CD56bright NK
FCGR3A	0.465927	-16.8356	187.702	17.6607	0.00143749	0.0127289	0	0.30102	FCGR3A	CD56bright NK
STAT1.6	0.504168	2.4712	0.764979	20.0743	0.000482817	0.00539303	0.5	0.326531	STAT1	CD56bright NK
TMA7	1.85704	-1.24047	0.457699	26.9545	2.03043e-05	0.000394319	0.5	0.831633	TMA7	CD56bright NK
AREG	1.65089	-1.51193	0.865141	70.4863	1.79189e-14	2.78394e-12	0.125	0.612245	AREG	CD56bright NK
PARP8	0.469864	-1.68475	1.20283	15.4894	0.00378679	0.0274221	0.125	0.316327	PARP8	CD56bright NK
GLRX	0.465177	-1.30572	0.797405	15.6102	0.00358941	0.0261034	0.125	0.377551	GLRX	CD56bright NK
ANXA6	0.864887	-2.14057	0.766998	13.9702	0.00739086	0.0459309	0.25	0.535714	ANXA6	CD56bright NK
HNRNPAB	0.409167	-3.10044	1.5435	17.8208	0.00133769	0.0120423	0.0625	0.346939	HNRNPAB	CD56bright NK
FKBP5.3	0.338206	-16.0438	188.303	26.7254	2.2589e-05	0.00042894	0	0.285714	FKBP5	CD56bright NK
PDAP1	0.451174	-1.01465	1.01559	17.1861	0.00177842	0.0148986	0.125	0.352041	PDAP1	CD56bright NK
GIMAP1	0.456082	-1.59375	0.878031	18.1565	0.00115013	0.0106824	0.25	0.346939	GIMAP1	CD56bright NK
EIF1AX	0.470433	-1.09703	0.839852	14.7095	0.00534324	0.0356703	0.25	0.397959	EIF1AX	CD56bright NK
UXT	0.850685	-1.41648	0.654483	17.8925	0.00129523	0.0118	0.375	0.540816	UXT	CD56bright NK
XIST.2	0.446677	-2.86666	0.814327	152.151	7.04408e-32	4.01278e-29	0.0625	0.25	XIST	CD56bright NK
ITM2A	0.329025	-1.33259	1.0053	24.3728	6.72427e-05	0.00101543	0.125	0.255102	ITM2A	CD56bright NK
SLC25A5.2	1.10325	-1.85958	0.747931	25.8002	3.4719e-05	0.000605717	0.25	0.612245	SLC25A5	CD56bright NK
DECR1	0.305109	-2.48875	1.57212	15.4608	0.00383498	0.0276539	0.0625	0.270408	DECR1	CD56bright NK
LY6E.3	2.91065	1.36094	0.317863	18.8104	0.000856283	0.00877335	0.875	0.872449	LY6E	CD56bright NK
MAF1	0.404334	-3.00918	1.51246	21.8088	0.000218768	0.00285401	0.0625	0.331633	MAF1	CD56bright NK
SNHG7.1	0.432541	-1.06735	0.861605	14.2361	0.00657852	0.0421075	0.1875	0.326531	SNHG7	CD56bright NK
NDUFS8	0.6864	-1.08061	0.694869	14.2022	0.00667676	0.0425379	0.25	0.510204	NDUFS8	CD56bright NK
KLRB1.2	2.08168	-1.51545	0.576062	40.674	3.13973e-08	1.91636e-06	0.3125	0.663265	KLRB1	CD56bright NK
GNPTAB	0.343183	1.18829	0.898649	18.7111	0.000895604	0.00905673	0.25	0.290816	GNPTAB	CD56bright NK
EPSTI1.6	0.357012	2.48941	0.710232	19.2665	0.000696609	0.00725918	0.6875	0.234694	EPSTI1	CD56bright NK
GZMH	0.939039	1.04784	0.682434	32.3241	1.64239e-06	4.83939e-05	0.4375	0.392857	GZMH	CD56bright NK
GZMB	1.88455	2.14387	0.669109	15.019	0.00466204	0.0322084	0.625	0.576531	GZMB	CD56bright NK
HSP90AA1	3.49697	-1.03974	0.392213	17.4546	0.00157679	0.0136712	0.625	0.913265	HSP90AA1	CD56bright NK
IL32	3.01485	1.0128	0.585501	25.7993	3.47339e-05	0.000605717	0.625	0.658163	IL32	CD56bright NK
HERPUD1	0.460935	-1.22609	0.872856	13.8613	0.00775098	0.047697	0.25	0.326531	HERPUD1	CD56bright NK
XAF1.6	0.668782	1.7915	0.593354	23.8284	8.64546e-05	0.00127371	0.5625	0.403061	XAF1	CD56bright NK
EIF4A1	0.466734	-2.08015	1.12223	13.7477	0.0081454	0.0495391	0.125	0.382653	EIF4A1	CD56bright NK
SLFN13	0.30607	-14.074	118.19	16.5426	0.00237117	0.0186743	0	0.244898	SLFN13	CD56bright NK
SKAP1	0.695586	-1.18343	0.703352	21.5426	0.000247124	0.00306039	0.3125	0.489796	SKAP1	CD56bright NK
ACTG1	5.54403	-1.42255	0.403012	42.8413	1.11632e-08	7.94912e-07	0.8125	0.943878	ACTG1	CD56bright NK
PSMA7	1.10524	-1.44458	0.593378	17.4446	0.0015839	0.0136712	0.375	0.709184	PSMA7	CD56bright NK
WDR83OS	1.10939	-1.739	0.667008	19.584	0.000603246	0.00647167	0.3125	0.668367	WDR83OS	CD56bright NK
SSBP4	0.338205	-1.78719	1.15258	14.4532	0.00598075	0.0387163	0.125	0.295918	SSBP4	CD56bright NK
RPS4Y1.6	2.51588	5.99447	1.09806	265.018	3.78055e-56	3.23048e-53	0.875	0.663265	RPS4Y1	CD56bright NK
MIF	0.69982	-1.13635	0.791938	39.4376	5.65705e-08	3.22263e-06	0.3125	0.454082	MIF	CD56bright NK
MX1.7	0.301327	2.67779	0.883738	14.1799	0.00674239	0.0426768	0.4375	0.219388	MX1	CD56bright NK
MT.ND5.2	5.74532	-1.28191	0.318807	81.3833	8.8694e-17	2.1654e-14	0.875	0.964286	MT.ND5	CD56bright NK
HES4.1	0.233769	3.90587	0.474781	286.845	7.44677e-61	2.4835e-58	0.34891	0.0204403	HES4	CD56dim NK
ISG15.8	2.24625	2.78207	0.148772	531.055	1.28406e-113	1.99842e-110	0.841121	0.518868	ISG15	CD56dim NK
EIF4G3	0.254205	1.24162	0.262473	26.3637	2.67263e-05	0.000319143	0.305296	0.15566	EIF4G3	CD56dim NK
IFI6.7	1.67551	3.76913	0.19406	635.025	4.06623e-136	9.49263e-133	0.825545	0.350629	IFI6	CD56dim NK
EYA3	0.0686196	1.86122	0.62965	16.6373	0.00227305	0.0149688	0.109034	0.0455975	EYA3	CD56dim NK
IFI44L.8	1.45328	4.43088	0.23048	906.066	8.07798e-195	3.77161e-191	0.900312	0.287736	IFI44L	CD56dim NK
IFI44.6	0.342465	3.25696	0.327471	220.663	1.34995e-46	2.62621e-44	0.498442	0.122642	IFI44	CD56dim NK
GBP3.1	0.120741	1.30958	0.38522	19.4076	0.000653464	0.00526947	0.17757	0.0786164	GBP3	CD56dim NK
GBP1.3	0.245343	1.28485	0.268931	37.9913	1.12519e-07	2.23554e-06	0.283489	0.150943	GBP1	CD56dim NK
CHI3L2.1	0.410026	1.54464	0.238194	199.791	4.1665e-42	6.48446e-40	0.392523	0.143082	CHI3L2	CD56dim NK
MOV10	0.0562494	2.01608	0.707626	14.319	0.00634366	0.0339273	0.105919	0.0298742	MOV10	CD56dim NK
TENT5C	0.152071	-1.98763	0.423221	46.2604	2.17392e-09	5.70227e-08	0.0498442	0.163522	TENT5C	CD56dim NK
SLAMF7	0.245164	1.20875	0.274443	21.0782	0.000305563	0.00276564	0.255452	0.171384	SLAMF7	CD56dim NK
XCL1	0.22937	-1.41687	0.379961	18.1752	0.00114049	0.00845229	0.0685358	0.172956	XCL1	CD56dim NK
IER5.2	0.282125	-1.02002	0.270163	33.0648	1.15853e-06	1.87818e-05	0.146417	0.273585	IER5	CD56dim NK
RGS2.1	0.205376	-1.35748	0.325293	18.7193	0.000892282	0.00686337	0.0965732	0.191824	RGS2	CD56dim NK
BTG2.1	0.686757	-1.11544	0.197449	103.645	1.64622e-21	9.98209e-20	0.280374	0.482704	BTG2	CD56dim NK
CMPK2.5	0.185837	4.18438	0.552491	160.124	1.37523e-33	1.49324e-31	0.317757	0.0393082	CMPK2	CD56dim NK
RSAD2.6	0.230851	3.6061	0.425515	172.537	2.98512e-36	3.66776e-34	0.373832	0.0644654	RSAD2	CD56dim NK
EIF2AK2.6	0.769381	1.94913	0.169155	214.305	3.15041e-45	5.44788e-43	0.697819	0.355346	EIF2AK2	CD56dim NK
PNPT1.3	0.132178	1.53367	0.393909	19.3775	0.000662466	0.00533285	0.183801	0.0849057	PNPT1	CD56dim NK
ANXA4	0.346266	1.2598	0.222303	41.922	1.73142e-08	3.83129e-07	0.361371	0.218553	ANXA4	CD56dim NK
WDR54	0.116458	-1.46965	0.464067	15.1148	0.00446888	0.0260815	0.0529595	0.130503	WDR54	CD56dim NK
DUSP2.2	1.14162	-2.19477	0.199068	195.865	2.90864e-41	4.24388e-39	0.224299	0.597484	DUSP2	CD56dim NK
SMIM37	0.128833	1.0834	0.380222	15.2814	0.00415181	0.0244758	0.165109	0.0833333	SMIM37	CD56dim NK
CXCR4.6	0.818482	-1.81816	0.188115	154.073	2.72752e-32	2.76844e-30	0.221184	0.56761	CXCR4	CD56dim NK
NMI.1	0.323092	1.13203	0.226134	42.1388	1.56122e-08	3.48773e-07	0.370717	0.199686	NMI	CD56dim NK
NR4A2.2	0.333177	-1.57317	0.271596	66.1323	1.48548e-13	5.68502e-12	0.137072	0.289308	NR4A2	CD56dim NK
IFIH1.3	0.111204	1.92255	0.467857	21.8422	0.000215448	0.00205291	0.155763	0.0676101	IFIH1	CD56dim NK
STAT1.7	0.523165	1.63378	0.205268	97.2748	3.73989e-20	2.1038e-18	0.482866	0.268868	STAT1	CD56dim NK
SPATS2L.4	0.12059	2.11842	0.465183	37.0555	1.75447e-07	3.399e-06	0.186916	0.0534591	SPATS2L	CD56dim NK
SP100.1	1.31558	1.18938	0.117206	129.698	4.51819e-27	3.70095e-25	0.797508	0.616352	SP100	CD56dim NK
B3GNT7	0.147712	-1.14968	0.342016	23.5012	0.000100532	0.00106195	0.0903427	0.157233	B3GNT7	CD56dim NK
BOK	0.0895361	-1.48049	0.518019	20.4844	0.000400602	0.00348307	0.046729	0.100629	BOK	CD56dim NK
CMC1	1.34103	-1.22325	0.163449	80.9406	1.10082e-16	5.46782e-15	0.333333	0.647799	CMC1	CD56dim NK
TRANK1	0.224869	1.07926	0.260682	35.0519	4.53264e-07	8.171e-06	0.299065	0.149371	TRANK1	CD56dim NK
CSRNP1	0.145718	-1.28277	0.393321	23.2314	0.000113834	0.00118109	0.0654206	0.168239	CSRNP1	CD56dim NK
PARP9.6	0.438774	2.00047	0.217783	123.829	8.12088e-26	6.01847e-24	0.492212	0.207547	PARP9	CD56dim NK
DTX3L.2	0.24442	1.47924	0.254996	56.2449	1.78155e-11	5.69729e-10	0.336449	0.144654	DTX3L	CD56dim NK
PARP14.3	0.639882	1.41369	0.176603	86.4674	7.40629e-18	3.88539e-16	0.576324	0.316038	PARP14	CD56dim NK
PLSCR1.6	0.617969	2.22633	0.211866	190.585	3.96744e-40	5.44823e-38	0.52648	0.27673	PLSCR1	CD56dim NK
TNFSF10.2	0.451725	1.23528	0.217655	53.2679	7.48965e-11	2.24161e-09	0.404984	0.248428	TNFSF10	CD56dim NK
CD38.1	0.844148	1.18321	0.152208	117.058	2.26928e-24	1.53555e-22	0.632399	0.399371	CD38	CD56dim NK
LAP3.3	0.352306	1.33331	0.224455	45.0982	3.79338e-09	9.54726e-08	0.392523	0.209119	LAP3	CD56dim NK
AREG.1	0.48046	-3.33284	0.363948	226.641	6.97525e-48	1.48034e-45	0.05919	0.367925	AREG	CD56dim NK
PPM1K.3	0.330421	1.7733	0.250468	57.294	1.07339e-11	3.4803e-10	0.373832	0.198113	PPM1K	CD56dim NK
HERC6.6	0.120751	4.60049	0.880859	68.862	3.94632e-14	1.64512e-12	0.202492	0.0550314	HERC6	CD56dim NK
HERC5.5	0.24027	2.3826	0.32194	112.02	2.69789e-23	1.74951e-21	0.342679	0.0943396	HERC5	CD56dim NK
DDX60.6	0.206207	1.66956	0.312302	42.6446	1.22628e-08	2.82044e-07	0.258567	0.132075	DDX60	CD56dim NK
DDX60L.3	0.268919	2.05318	0.283702	73.6497	3.84544e-15	1.76023e-13	0.336449	0.152516	DDX60L	CD56dim NK
SERPINB9	0.261399	1.02605	0.251144	19.1764	0.000725653	0.0058015	0.286604	0.180818	SERPINB9	CD56dim NK
TRIM38	0.388999	1.07415	0.203368	42.8632	1.10466e-08	2.56601e-07	0.4081	0.25	TRIM38	CD56dim NK
TAP2	0.229119	1.02173	0.262944	20.5844	0.000382764	0.00334042	0.274143	0.171384	TAP2	CD56dim NK
FKBP5.4	0.359041	-2.03985	0.29579	188.948	8.92009e-40	1.15689e-37	0.0841121	0.356918	FKBP5	CD56dim NK
TENT5A.1	0.22542	1.19712	0.292993	19.7922	0.000548837	0.00456777	0.227414	0.154088	TENT5A	CD56dim NK
MTRF1L	0.114376	1.07493	0.390306	13.1767	0.0104438	0.0499609	0.152648	0.0833333	MTRF1L	CD56dim NK
NT5C3A.3	0.280786	1.22288	0.247622	52.236	1.23127e-10	3.57067e-09	0.327103	0.168239	NT5C3A	CD56dim NK
SAMD9.3	0.944581	1.247	0.149042	123.938	7.6974e-26	5.79664e-24	0.638629	0.448113	SAMD9	CD56dim NK
SAMD9L.6	0.578794	1.44724	0.17364	138.679	5.41303e-29	4.68027e-27	0.582555	0.295597	SAMD9L	CD56dim NK
PSMC2	0.183125	1.21053	0.298193	21.6991	0.000230036	0.0021638	0.224299	0.136792	PSMC2	CD56dim NK
IFRD1	0.346841	-1.29351	0.260758	55.9702	2.03422e-11	6.37434e-10	0.158879	0.312893	IFRD1	CD56dim NK
ING3	0.194575	-1.24689	0.302073	23.2449	0.000113131	0.00117904	0.124611	0.191824	ING3	CD56dim NK
PARP12.4	0.170754	1.12763	0.320338	21.2358	0.000284331	0.00260813	0.193146	0.121069	PARP12	CD56dim NK
TSPYL2	0.330083	-1.16899	0.30287	57.8094	8.3673e-12	2.7905e-10	0.137072	0.234277	TSPYL2	CD56dim NK
XIST.3	0.471102	-1.82722	0.264716	149.787	2.26171e-31	2.24679e-29	0.143302	0.25	XIST	CD56dim NK
MYOM2	0.412566	-1.38742	0.359794	207.039	1.15166e-43	1.85418e-41	0.105919	0.194969	MYOM2	CD56dim NK
EMC2	0.0727585	1.05047	0.536328	15.3955	0.00394751	0.0234789	0.109034	0.0550314	EMC2	CD56dim NK
LY6E.4	4.21348	1.50482	0.0978545	339.045	4.06548e-72	2.10908e-69	0.900312	0.83805	LY6E	CD56dim NK
DDX58.3	0.195534	1.57943	0.301049	56.0905	1.91949e-11	6.05546e-10	0.277259	0.108491	DDX58	CD56dim NK
CHMP5.2	0.435655	1.13708	0.196314	47.6916	1.09434e-09	2.91971e-08	0.442368	0.275157	CHMP5	CD56dim NK
AGPAT2	0.108041	1.36975	0.424392	18.4147	0.00102381	0.00771855	0.161994	0.0691824	AGPAT2	CD56dim NK
SNHG7.2	0.222514	-1.0815	0.267888	35.5961	3.5036e-07	6.41503e-06	0.143302	0.213836	SNHG7	CD56dim NK
IFITM3.2	1.13732	1.12002	0.17108	56.1587	1.85724e-11	5.89896e-10	0.588785	0.455975	IFITM3	CD56dim NK
IRF7.6	0.592205	1.83223	0.185303	197.267	1.45334e-41	2.18891e-39	0.560748	0.281447	IRF7	CD56dim NK
TRIM22.3	0.677972	1.62048	0.170264	143.288	5.58008e-30	5.21068e-28	0.626168	0.356918	TRIM22	CD56dim NK
UVRAG	0.187552	1.03769	0.277601	35.5972	3.50187e-07	6.41503e-06	0.271028	0.117925	UVRAG	CD56dim NK
TMEM123.1	0.482613	1.25214	0.19977	66.3298	1.34975e-13	5.25164e-12	0.436137	0.295597	TMEM123	CD56dim NK
IFIT2.5	0.182209	2.3116	0.379977	48.847	6.28403e-10	1.72589e-08	0.255452	0.0880503	IFIT2	CD56dim NK
IFIT3.6	0.412448	4.39717	0.422402	288.155	3.88685e-61	1.39598e-58	0.464174	0.0990566	IFIT3	CD56dim NK
IFIT1.6	0.411446	5.24718	0.532209	422.198	4.43937e-90	2.96106e-87	0.523364	0.0550314	IFIT1	CD56dim NK
RGS10	0.181022	1.03804	0.316607	14.689	0.0053918	0.0298628	0.208723	0.124214	RGS10	CD56dim NK
SMAGP	0.122715	1.38768	0.386379	28.0478	1.21979e-05	0.00016272	0.168224	0.086478	SMAGP	CD56dim NK
STAT2.3	0.215135	1.65506	0.305897	38.3742	9.38037e-08	1.8797e-06	0.261682	0.133648	STAT2	CD56dim NK
OAS1.6	0.487932	3.86526	0.326957	319.528	6.62971e-68	3.09541e-65	0.576324	0.150943	OAS1	CD56dim NK
OAS3.5	0.0908409	3.37046	0.760184	41.2849	2.34645e-08	5.02549e-07	0.155763	0.0330189	OAS3	CD56dim NK
OAS2.3	0.272815	1.83878	0.261445	70.0469	2.21863e-14	9.59146e-13	0.376947	0.157233	OAS2	CD56dim NK
OASL.4	0.212836	3.5974	0.440102	140.178	2.5854e-29	2.2776e-27	0.333333	0.0801887	OASL	CD56dim NK
ALOX5AP.2	1.49938	1.14886	0.132019	172.323	3.31812e-36	3.97239e-34	0.747664	0.509434	ALOX5AP	CD56dim NK
EPSTI1.7	0.600901	2.01653	0.190357	173.75	1.63905e-36	2.0683e-34	0.58567	0.279874	EPSTI1	CD56dim NK
PHF11.1	0.412814	1.14336	0.198319	42.1708	1.53753e-08	3.4513e-07	0.451713	0.259434	PHF11	CD56dim NK
NFKBIA.1	1.15714	-1.145	0.192145	127.536	1.31015e-26	1.05467e-24	0.342679	0.558176	NFKBIA	CD56dim NK
ZBTB1	0.287319	-1.16807	0.238417	31.6243	2.28299e-06	3.4608e-05	0.168224	0.281447	ZBTB1	CD56dim NK
SPTLC2	0.236223	1.00393	0.252718	32.0753	1.8465e-06	2.85473e-05	0.283489	0.165094	SPTLC2	CD56dim NK
IFI27.2	0.279168	3.22731	0.74819	51.8907	1.45397e-10	4.19048e-09	0.121495	0.0283019	IFI27	CD56dim NK
GOLGA8B	0.147037	-1.23656	0.366002	18.2709	0.00109234	0.00817332	0.0778816	0.163522	GOLGA8B	CD56dim NK
PATL2.1	0.200225	1.37552	0.302591	30.7348	3.4674e-06	5.12319e-05	0.246106	0.121069	PATL2	CD56dim NK
LYSMD2	0.193349	1.00601	0.289464	15.6975	0.00345306	0.0210474	0.214953	0.149371	LYSMD2	CD56dim NK
PML.2	0.112534	1.42613	0.41681	17.6704	0.00143123	0.0102334	0.158879	0.0707547	PML	CD56dim NK
ISG20.3	1.63478	1.39264	0.133465	159.943	1.50384e-33	1.58134e-31	0.753894	0.58805	ISG20	CD56dim NK
SOCS1.2	0.203992	-1.74339	0.366108	59.0706	4.54765e-12	1.58455e-10	0.0716511	0.201258	SOCS1	CD56dim NK
N4BP1	0.304236	1.16457	0.227146	43.5174	8.08084e-09	1.92497e-07	0.35514	0.204403	N4BP1	CD56dim NK
MT2A.3	1.41488	1.07636	0.140142	75.007	1.98584e-15	9.27189e-14	0.700935	0.555031	MT2A	CD56dim NK
NLRC5	0.163644	1.48818	0.354205	21.7786	0.000221815	0.00210927	0.193146	0.124214	NLRC5	CD56dim NK
XAF1.7	1.04607	1.97669	0.155812	234.122	1.71064e-49	3.99348e-47	0.741433	0.427673	XAF1	CD56dim NK
AC007952.4.3	0.43402	-1.32186	0.287913	105.787	5.75566e-22	3.53594e-20	0.124611	0.334906	AC007952.4	CD56dim NK
LGALS9.2	0.27756	1.51665	0.256784	55.2729	2.84808e-11	8.86511e-10	0.345794	0.174528	LGALS9	CD56dim NK
CCL3L1.2	0.113744	-1.51475	0.505444	13.9262	0.0075342	0.0390858	0.0373832	0.121069	CCL3L1	CD56dim NK
CNP	0.139298	1.34716	0.371363	17.1657	0.0017948	0.0124465	0.180685	0.0927673	CNP	CD56dim NK
DHX58.2	0.0833219	2.56804	0.621562	24.6283	5.97507e-05	0.000665814	0.140187	0.0424528	DHX58	CD56dim NK
IFI35.3	0.539182	1.75345	0.195319	132.997	8.89842e-28	7.41905e-26	0.52648	0.29717	IFI35	CD56dim NK
HELZ2.4	0.159438	1.67901	0.349065	35.604	3.49059e-07	6.41503e-06	0.224299	0.0990566	HELZ2	CD56dim NK
JUNB.1	3.99235	-1.45249	0.122749	260.826	3.02715e-55	9.42249e-53	0.638629	0.902516	JUNB	CD56dim NK
BST2.1	1.92302	1.26656	0.108938	193.284	1.04357e-40	1.4765e-38	0.803738	0.72956	BST2	CD56dim NK
BISPR.2	0.127068	1.29724	0.398031	18.7889	0.000864667	0.00667294	0.149533	0.0959119	BISPR	CD56dim NK
ZFP36.1	1.98199	-1.44933	0.127622	253.435	1.18456e-53	3.45669e-51	0.46729	0.839623	ZFP36	CD56dim NK
SERTAD1.3	0.365212	-1.44338	0.232198	66.6484	1.15636e-13	4.537e-12	0.168224	0.345912	SERTAD1	CD56dim NK
SERTAD3	0.190307	-1.41195	0.328152	32.2348	1.71293e-06	2.67638e-05	0.0996885	0.187107	SERTAD3	CD56dim NK
ZNF331.1	0.141667	-1.06467	0.406061	15.6053	0.00359717	0.0216433	0.0747664	0.141509	ZNF331	CD56dim NK
RPS4Y1.7	1.40976	1.43993	0.151622	141.369	1.43732e-29	1.29055e-27	0.588785	0.584906	RPS4Y1	CD56dim NK
DDX3Y.3	0.247105	1.03203	0.279991	29.5375	6.07871e-06	8.75972e-05	0.233645	0.196541	DDX3Y	CD56dim NK
EIF1AY	0.172485	1.06157	0.346403	15.0079	0.00468485	0.0270535	0.149533	0.139937	EIF1AY	CD56dim NK
USP18.5	0.155852	3.32957	0.475552	92.1544	4.58929e-19	2.46292e-17	0.264798	0.0550314	USP18	CD56dim NK
PIK3IP1	0.219712	-1.31948	0.297795	36.3339	2.47026e-07	4.70943e-06	0.11215	0.215409	PIK3IP1	CD56dim NK
LGALS1	2.7515	1.40637	0.17552	133.688	6.33292e-28	5.37607e-26	0.750779	0.501572	LGALS1	CD56dim NK
MAFF.1	0.229096	-1.44186	0.336058	58.9452	4.83184e-12	1.6711e-10	0.0903427	0.235849	MAFF	CD56dim NK
Z93241.1.1	0.106119	-1.08094	0.562403	23.5172	9.97943e-05	0.00105655	0.0436137	0.100629	Z93241.1	CD56dim NK
TYMP.1	0.478857	2.28589	0.227875	142.39	8.68833e-30	7.95409e-28	0.517134	0.220126	TYMP	CD56dim NK
SLC5A3	0.161425	1.05266	0.327467	17.0177	0.0019177	0.0130902	0.202492	0.108491	SLC5A3	CD56dim NK
MX2.5	0.232006	3.1667	0.382603	113.608	1.23707e-23	8.25126e-22	0.34891	0.0959119	MX2	CD56dim NK
MX1.8	1.05647	3.83934	0.233384	528.082	5.64541e-113	6.5896e-110	0.71028	0.264151	MX1	CD56dim NK
MT.CO1.1	28.1192	-1.13418	0.0624441	445.735	3.62928e-95	2.82418e-92	0.996885	1	MT.CO1	CD56dim NK
MT.CO3.2	20.3292	-1.09254	0.0687551	305.074	8.71416e-65	3.39053e-62	0.990654	1	MT.CO3	CD56dim NK
MT.ND5.3	4.18101	-1.1371	0.0858222	229.294	1.87285e-48	4.16398e-46	0.875389	0.951258	MT.ND5	CD56dim NK
MT.CYB.3	14.4416	-1.25779	0.0755614	451.627	1.93233e-96	1.80441e-93	0.987539	0.996855	MT.CYB	CD56dim NK
ISG15.9	0.769562	1.70222	0.413982	22.0596	0.000195023	0.0133396	0.75	0.4125	ISG15	gdT1
JUN.3	4.7964	-2.04173	0.413598	54.2153	4.74384e-11	2.16319e-08	0.55	0.8625	JUN	gdT1
IFI44L.9	0.359419	2.81902	0.65974	27.3949	1.65391e-05	0.00164549	0.6	0.125	IFI44L	gdT1
RPL5.2	9.46446	-1.08469	0.179995	44.0414	6.28988e-09	1.72091e-06	1	1	RPL5	gdT1
BTG2.2	0.769302	-1.44974	0.661113	24.6752	5.84683e-05	0.00492213	0.25	0.4875	BTG2	gdT1
RPS27A	22.9245	-1.00362	0.141644	64.7571	2.89497e-13	1.76014e-10	1	1	RPS27A	gdT1
CXCR4.7	1.7584	-2.06985	0.498449	40.443	3.50501e-08	8.33887e-06	0.35	0.7875	CXCR4	gdT1
RPS14	19.1067	-1.11404	0.156869	66.8689	1.03895e-13	7.10641e-11	1	1	RPS14	gdT1
DUSP1	1.62581	-1.30238	0.467107	22.2704	0.000177051	0.0122636	0.3	0.775	DUSP1	gdT1
FKBP5.5	0.568312	-17.8747	182.165	41.4448	2.17408e-08	5.40753e-06	0	0.5	FKBP5	gdT1
EEF1A1.2	37.0966	-1.17391	0.14583	70.1406	2.11986e-14	1.93331e-11	1	1	EEF1A1	gdT1
TSC22D3.3	1.7064	-1.69839	0.481261	22.7063	0.000144936	0.0101678	0.35	0.7875	TSC22D3	gdT1
RPL7.2	5.57824	-1.17995	0.231459	38.0453	1.0967e-07	2.40045e-05	0.9	1	RPL7	gdT1
RPL35	5.02068	-1.09523	0.240896	23.3056	0.00011001	0.00836075	0.85	0.975	RPL35	gdT1
RPS3	18.5191	-1.006	0.160141	48.4597	7.5687e-10	2.76106e-07	0.95	1	RPS3	gdT1
DDIT4.5	1.14814	-1.2951	0.512601	27.2556	1.76479e-05	0.00172446	0.4	0.65	DDIT4	gdT1
TUBA1A	0.908264	-1.27108	0.529031	20.9633	0.000322025	0.0209776	0.45	0.5625	TUBA1A	gdT1
BTG1	4.61182	-1.28212	0.275904	53.9171	5.47718e-11	2.30547e-08	0.9	0.975	BTG1	gdT1
HMGB1	3.13613	-1.19371	0.301337	22.7304	0.000143335	0.0101678	0.7	0.9625	HMGB1	gdT1
FOS.1	3.1534	-1.63349	0.428105	37.9533	1.14568e-07	2.41121e-05	0.6	0.8125	FOS	gdT1
XAF1.8	0.499451	1.97544	0.498103	19.8145	0.000543306	0.03267	0.6	0.3	XAF1	gdT1
CCL3L1.3	0.229887	2.04018	1.12539	20.4892	0.000399727	0.0248558	0.15	0.1125	CCL3L1	gdT1
CCL4L2.1	0.66918	2.82677	0.816517	20.6232	0.000376049	0.0239272	0.45	0.2125	CCL4L2	gdT1
RPL23.1	2.92543	-1.07872	0.311582	23.6199	9.51792e-05	0.00744029	0.7	0.9	RPL23	gdT1
RPS21	4.58349	-1.02991	0.242518	27.1967	1.81394e-05	0.00174138	0.95	0.9875	RPS21	gdT1
JUNB.2	6.07862	-1.46329	0.32213	49.0196	5.78397e-10	2.26071e-07	0.9	0.9375	JUNB	gdT1
ZFP36.2	1.98633	-1.63949	0.441743	33.2671	1.05311e-06	0.000160072	0.5	0.7875	ZFP36	gdT1
FOSB	1.42767	-1.57402	0.6119	24.9795	5.07888e-05	0.00434244	0.3	0.575	FOSB	gdT1
RPL3.2	10.7015	-1.01478	0.193871	43.709	7.37352e-09	1.92133e-06	0.95	1	RPL3	gdT1
MT.ND1	7.63462	-1.12577	0.217845	29.7034	5.62415e-06	0.000683897	0.9	1	MT.ND1	gdT1
MT.ND2.1	8.11103	-1.39887	0.243117	37.0796	1.73458e-07	3.51542e-05	1	1	MT.ND2	gdT1
MT.CO1.2	35.5987	-1.39467	0.172785	72.5176	6.67157e-15	7.30137e-12	1	1	MT.CO1	gdT1
MT.CO2	37.294	-1.05437	0.161586	45.7958	2.716e-09	9.28872e-07	1	1	MT.CO2	gdT1
MT.ATP6.1	23.714	-1.76179	0.181114	99.9234	1.02129e-20	1.86284e-17	1	1	MT.ATP6	gdT1
MT.CO3.3	25.8568	-1.32427	0.189443	45.6518	2.90992e-09	9.36651e-07	1	1	MT.CO3	gdT1
MT.ND3.1	14.9842	-1.34585	0.182653	69.1718	3.39486e-14	2.65381e-11	1	1	MT.ND3	gdT1
MT.ND4.1	15.3976	-1.71262	0.19748	85.6371	1.11121e-17	1.52014e-14	1	1	MT.ND4	gdT1
MT.ND5.4	5.90353	-1.22737	0.24329	32.7236	1.36066e-06	0.000195935	0.9	1	MT.ND5	gdT1
MT.CYB.4	27.6341	-1.86937	0.193013	116.931	2.41579e-24	6.6096e-21	1	1	MT.CYB	gdT1
ISG15.10	1.67966	1.98895	0.427227	32.9792	1.20623e-06	3.01256e-05	0.673759	0.377049	ISG15	gdT2
IFI6.8	1.13755	2.23427	0.479769	26.564	2.43499e-05	0.000476972	0.617021	0.278689	IFI6	gdT2
JUN.4	3.26165	-1.18437	0.325343	24.4591	6.46131e-05	0.00110339	0.64539	0.786885	JUN	gdT2
IFI44L.10	1.13764	3.75359	0.639726	70.2429	2.01702e-14	2.87858e-12	0.567376	0.163934	IFI44L	gdT2
CDC14A	0.493532	-1.18756	0.390765	14.765	0.00521418	0.0473543	0.312057	0.409836	CDC14A	gdT2
C1orf162	0.706065	-1.44042	0.359278	23.7681	8.88944e-05	0.00145583	0.319149	0.622951	C1orf162	gdT2
HPCAL1	0.281084	-1.45517	0.469032	15.326	0.00407079	0.039292	0.198582	0.327869	HPCAL1	gdT2
EIF2AK2.7	0.899183	2.53667	0.501323	53.6784	6.14541e-11	4.91141e-09	0.58156	0.213115	EIF2AK2	gdT2
DUSP2.3	1.38666	-1.33719	0.332069	23.069	0.00012267	0.00191885	0.475177	0.704918	DUSP2	gdT2
MZT2B	0.810393	-1.17577	0.281484	18.2643	0.00109561	0.0137675	0.496454	0.688525	MZT2B	gdT2
STAT1.8	0.791754	1.6052	0.505041	17.5523	0.00150917	0.0182747	0.496454	0.213115	STAT1	gdT2
PLSCR1.7	0.37563	2.04494	0.762907	25.4176	4.14617e-05	0.000739647	0.29078	0.131148	PLSCR1	gdT2
HERC5.6	0.311408	2.9575	1.12172	23.485	0.000101286	0.00163201	0.255319	0.0327869	HERC5	gdT2
DUSP1.1	1.13498	-1.03622	0.300262	25.5819	3.84202e-05	0.000691563	0.489362	0.721311	DUSP1	gdT2
FKBP5.6	0.30613	-1.33619	0.55552	26.306	2.74516e-05	0.000527387	0.156028	0.278689	FKBP5	gdT2
SAMD9L.7	0.361043	2.40989	0.762637	16.6244	0.0022862	0.0252366	0.333333	0.0983607	SAMD9L	gdT2
IFRD1.1	0.251475	-1.91251	0.508298	15.1229	0.00445307	0.0421669	0.141844	0.393443	IFRD1	gdT2
XIST.4	0.290913	-3.91974	0.728056	30.3411	4.171e-06	9.41961e-05	0.0992908	0.262295	XIST	gdT2
ANXA1.2	0.513026	-1.53772	0.466965	21.9504	0.000205027	0.00308003	0.212766	0.442623	ANXA1	gdT2
PSMB7	0.305774	-1.37451	0.462805	17.0973	0.00185061	0.0215499	0.184397	0.47541	PSMB7	gdT2
CTSW	0.893287	-1.48208	0.341577	25.9161	3.29016e-05	0.000603096	0.390071	0.672131	CTSW	gdT2
UCP2	0.711065	-1.02593	0.338197	15.6381	0.00354522	0.0350004	0.404255	0.590164	UCP2	gdT2
BIRC2	0.271618	-1.51902	0.528946	17.1829	0.00178104	0.0210563	0.12766	0.42623	BIRC2	gdT2
DDIT4.6	0.862741	-1.54378	0.352184	45.8968	2.58774e-09	1.4362e-07	0.304965	0.639344	DDIT4	gdT2
IFIT3.7	0.236594	3.32704	1.26941	16.0203	0.00299202	0.0309468	0.198582	0.0327869	IFIT3	gdT2
IFIT1.7	0.321246	19.4446	178.625	37.2608	1.59169e-07	5.30033e-06	0.283688	0	IFIT1	gdT2
STRAP	0.310884	-1.06048	0.437083	15.727	0.00340826	0.0338791	0.22695	0.42623	STRAP	gdT2
IRF9.3	0.331962	2.7022	0.701764	27.9407	1.28227e-05	0.000264121	0.319149	0.147541	IRF9	gdT2
EAPP	0.310954	-1.41469	0.451459	16.8736	0.00204533	0.0230879	0.205674	0.409836	EAPP	gdT2
PTGER2.1	0.270944	-1.6002	0.591412	16.9113	0.00201117	0.0228313	0.120567	0.311475	PTGER2	gdT2
FOS.2	4.53735	-1.14275	0.26076	42.1365	1.56291e-08	6.93934e-07	0.787234	0.901639	FOS	gdT2
IL32.1	4.26482	-1.19645	0.236743	32.7494	1.34425e-06	3.31583e-05	0.787234	0.918033	IL32	gdT2
SOCS1.3	0.256416	-1.55805	0.52935	16.0346	0.00297311	0.0309468	0.141844	0.344262	SOCS1	gdT2
XAF1.9	0.98924	1.2481	0.393539	19.325	0.000678401	0.00904127	0.602837	0.377049	XAF1	gdT2
CD7	1.87518	-1.32438	0.264885	39.0873	6.68317e-08	2.51943e-06	0.595745	0.885246	CD7	gdT2
RPL17.1	0.567462	-1.06656	0.360474	16.0942	0.00289539	0.0304473	0.347518	0.540984	RPL17	gdT2
R3HDM4	0.25654	-1.04657	0.479827	16.4598	0.00246037	0.0264366	0.184397	0.360656	R3HDM4	gdT2
MATK	0.296272	-1.99851	0.524955	16.4614	0.00245865	0.0264366	0.148936	0.360656	MATK	gdT2
IER2.1	2.20092	-1.3011	0.272806	30.4001	4.05713e-06	9.31741e-05	0.680851	0.868852	IER2	gdT2
COPE	0.622434	-1.05991	0.310641	18.5106	0.000980424	0.012398	0.41844	0.655738	COPE	gdT2
SPINT2	0.290884	-1.57795	0.471954	14.8505	0.00502144	0.0460222	0.184397	0.360656	SPINT2	gdT2
EIF3K	1.65372	-1.04864	0.204881	37.7614	1.255e-07	4.32326e-06	0.716312	0.852459	EIF3K	gdT2
ZFP36.3	0.641717	-1.25516	0.367367	26.8131	2.16857e-05	0.000428991	0.340426	0.557377	ZFP36	gdT2
ATP5PO	0.834021	-1.15352	0.277549	20.194	0.000457225	0.00643335	0.460993	0.770492	ATP5PO	gdT2
MX1.9	0.869502	2.56929	0.552389	36.3143	2.49332e-07	7.78385e-06	0.531915	0.163934	MX1	gdT2
MT.ND2.2	6.1144	-1.00912	0.16513	84.1932	2.24965e-17	6.42113e-15	0.93617	0.983607	MT.ND2	gdT2
MT.ATP6.2	15.2431	-1.0824	0.15446	110.003	7.26837e-23	4.84073e-20	0.992908	1	MT.ATP6	gdT2
MT.CO3.4	19.0242	-1.05057	0.149119	88.9262	2.22628e-18	7.41352e-16	1	1	MT.CO3	gdT2
MT.ND4.2	11.332	-1.00024	0.154594	74.5292	2.50605e-15	5.00709e-13	0.985816	1	MT.ND4	gdT2
MT.CYB.5	18.0076	-1.22105	0.149114	146.46	1.16737e-30	1.1662e-27	1	1	MT.CYB	gdT2
ISG15.11	7.36312	3.55105	0.185731	1000.8	2.39472e-215	4.24764e-212	0.975806	0.550607	ISG15	classical dendritic
IFI6.9	6.64799	3.7291	0.192114	1088.45	2.41192e-234	5.7042e-231	0.975806	0.412955	IFI6	classical dendritic
PTAFR	0.614351	-1.06132	0.343571	14.4783	0.00591514	0.0383115	0.314516	0.449393	PTAFR	classical dendritic
ADPRHL2	0.279304	1.27151	0.380112	19.2131	0.000713681	0.00677854	0.379032	0.182186	ADPRHL2	classical dendritic
NEXN.2	0.136711	3.28064	0.90887	34.3397	6.3471e-07	1.28298e-05	0.225806	0.0404858	NEXN	classical dendritic
IFI44L.11	3.46599	4.43094	0.241308	1219.17	1.11287e-262	7.8958e-259	1	0.198381	IFI44L	classical dendritic
IFI44.7	1.03542	2.59413	0.269933	328.664	7.07854e-70	2.51111e-67	0.862903	0.238866	IFI44	classical dendritic
GBP1.4	0.836509	1.54452	0.272692	130.319	3.32837e-27	2.84516e-25	0.717742	0.327935	GBP1	classical dendritic
SIKE1	0.225405	1.05268	0.429123	14.8632	0.00499356	0.033646	0.290323	0.165992	SIKE1	classical dendritic
ADAR.1	1.33112	1.22468	0.180885	115.446	5.01205e-24	3.70422e-22	0.927419	0.558704	ADAR	classical dendritic
IFI16.1	3.24043	1.16716	0.137333	243.79	1.41672e-51	3.24247e-49	0.975806	0.809717	IFI16	classical dendritic
RABGAP1L	0.736931	1.175	0.277672	75.508	1.55584e-15	7.03102e-14	0.653226	0.348178	RABGAP1L	classical dendritic
CMPK2.6	1.12012	2.73021	0.274333	417.502	4.59546e-89	2.0378e-86	0.870968	0.202429	CMPK2	classical dendritic
RSAD2.7	0.728481	3.349	0.449002	190.854	3.47311e-40	5.35689e-38	0.612903	0.101215	RSAD2	classical dendritic
GPN1	0.249957	1.01122	0.424341	13.7783	0.00803717	0.0486136	0.306452	0.17004	GPN1	classical dendritic
EIF2AK2.8	1.77097	2.13511	0.206737	348.688	3.36758e-74	1.25752e-71	0.895161	0.437247	EIF2AK2	classical dendritic
GALM	0.142204	1.71003	0.613956	14.1967	0.00669289	0.0422642	0.225806	0.0809717	GALM	classical dendritic
PNPT1.4	0.413617	1.04959	0.378135	42.1922	1.52194e-08	3.69801e-07	0.435484	0.210526	PNPT1	classical dendritic
PELI1	0.185	-2.29593	0.833854	21.9013	0.000209692	0.00235779	0.0483871	0.182186	PELI1	classical dendritic
SFXN5	0.134377	-1.33316	0.736204	14.411	0.00609262	0.0391905	0.0725806	0.149798	SFXN5	classical dendritic
ST3GAL5	0.257831	1.27271	0.482501	21.9094	0.000208921	0.00235779	0.306452	0.145749	ST3GAL5	classical dendritic
IL1RN.2	0.378083	1.75527	0.37564	31.8129	2.08914e-06	3.76619e-05	0.435484	0.190283	IL1RN	classical dendritic
NMI.2	1.45892	1.09899	0.194148	88.1581	3.24113e-18	1.74211e-16	0.798387	0.607287	NMI	classical dendritic
IFIH1.4	0.605937	2.01606	0.318812	136.307	1.7422e-28	1.64812e-26	0.669355	0.214575	IFIH1	classical dendritic
STAT1.9	1.92455	1.80358	0.204959	230.079	1.26927e-48	2.64866e-46	0.887097	0.48583	STAT1	classical dendritic
SPATS2L.5	0.85598	1.23266	0.280282	38.2837	9.79268e-08	2.16446e-06	0.629032	0.392713	SPATS2L	classical dendritic
KLF7	0.19075	-1.87551	0.670717	15.5125	0.00374823	0.0266697	0.0887097	0.190283	KLF7	classical dendritic
ANKZF1	0.169241	-1.85932	0.663128	15.4007	0.00393844	0.0277765	0.104839	0.174089	ANKZF1	classical dendritic
PID1	0.644107	-1.29492	0.400781	27.5383	1.54702e-05	0.000234533	0.201613	0.441296	PID1	classical dendritic
SP110.2	2.42424	1.27293	0.157049	211.65	1.17352e-44	2.1349e-42	0.951613	0.740891	SP110	classical dendritic
SP140	0.378832	1.48793	0.38787	24.6458	5.92703e-05	0.000774443	0.427419	0.174089	SP140	classical dendritic
ANKRD28	0.99061	-1.23318	0.361136	113.186	1.52169e-23	1.10167e-21	0.274194	0.493927	ANKRD28	classical dendritic
ARHGEF3	0.212405	1.59222	0.481208	18.0386	0.00121287	0.0104815	0.266129	0.125506	ARHGEF3	classical dendritic
FRMD4B	0.415101	-1.33146	0.419332	20.2629	0.000443122	0.00450771	0.177419	0.396761	FRMD4B	classical dendritic
PARP9.7	1.05136	1.79354	0.235998	225.464	1.25011e-47	2.53415e-45	0.854839	0.323887	PARP9	classical dendritic
DTX3L.3	0.475139	1.21815	0.320555	33.2657	1.05384e-06	2.04848e-05	0.516129	0.275304	DTX3L	classical dendritic
PARP14.4	1.89574	1.60039	0.20077	223.688	3.01458e-47	5.94123e-45	0.879032	0.558704	PARP14	classical dendritic
CHST13	0.142045	1.68761	0.644429	15.953	0.00308286	0.0227605	0.217742	0.0809717	CHST13	classical dendritic
PCCB	0.177167	-1.34596	0.591448	15.9898	0.00303294	0.0225091	0.145161	0.174089	PCCB	classical dendritic
PLSCR1.8	2.07831	1.37157	0.171973	234.263	1.59483e-49	3.53605e-47	0.919355	0.615385	PLSCR1	classical dendritic
P2RY13	1.16778	-1.12769	0.256994	38.6018	8.41856e-08	1.86655e-06	0.427419	0.680162	P2RY13	classical dendritic
TIPARP	0.446343	-1.34155	0.44377	42.8661	1.10316e-08	2.7657e-07	0.225806	0.352227	TIPARP	classical dendritic
TNFSF10.3	2.05353	1.18754	0.211819	127.647	1.24042e-26	1.02335e-24	0.887097	0.59919	TNFSF10	classical dendritic
RUBCN	0.144889	1.32384	0.639791	18.0332	0.00121579	0.010494	0.185484	0.109312	RUBCN	classical dendritic
CD38.2	0.246533	2.40028	0.543583	23.7489	8.96831e-05	0.00113829	0.290323	0.117409	CD38	classical dendritic
LAP3.4	3.10876	1.60803	0.150433	273.462	5.7219e-58	1.62388e-55	0.983871	0.793522	LAP3	classical dendritic
EREG.1	0.742385	1.38572	0.607353	24.0967	7.63882e-05	0.000980062	0.112903	0.279352	EREG	classical dendritic
AREG.2	4.67569	-1.12866	0.405879	171.778	4.34278e-36	5.40561e-34	0.177419	0.591093	AREG	classical dendritic
PLAC8.2	2.21983	1.36531	0.248114	143.862	4.20386e-30	4.2009e-28	0.806452	0.566802	PLAC8	classical dendritic
PPM1K.4	0.507684	1.9805	0.3519	59.0865	4.51278e-12	1.62007e-10	0.459677	0.242915	PPM1K	classical dendritic
HERC6.7	0.155496	2.76251	0.72702	44.0579	6.24062e-09	1.61008e-07	0.274194	0.0566802	HERC6	classical dendritic
HERC5.7	0.724526	4.18455	0.48181	257.524	1.55816e-54	3.81211e-52	0.66129	0.101215	HERC5	classical dendritic
DDX60.7	0.340341	2.27238	0.426926	81.0256	1.0561e-16	5.1322e-15	0.5	0.129555	DDX60	classical dendritic
DDX60L.4	0.727077	1.55592	0.2919	88.35	2.95077e-18	1.59814e-16	0.620968	0.331984	DDX60L	classical dendritic
PALLD	0.115413	-1.14086	0.978476	14.088	0.00701928	0.0436858	0.0483871	0.117409	PALLD	classical dendritic
DAB2	0.268622	-1.00693	0.509314	14.3498	0.00625828	0.0400383	0.129032	0.267206	DAB2	classical dendritic
LMNB1.1	0.565557	1.10594	0.295517	40.9537	2.74784e-08	6.49864e-07	0.556452	0.303644	LMNB1	classical dendritic
EGR1	0.714956	-1.42965	0.418115	33.1791	1.09774e-06	2.12799e-05	0.177419	0.408907	EGR1	classical dendritic
HBEGF.1	0.346715	-1.57614	0.564788	40.3549	3.65525e-08	8.52414e-07	0.137097	0.299595	HBEGF	classical dendritic
GMPR.2	0.201241	3.39347	0.700382	65.5586	1.96235e-13	7.56677e-12	0.346774	0.0404858	GMPR	classical dendritic
HLA.DRB5.2	14.0131	-4.74698	0.223216	455.838	2.3753e-97	1.29637e-94	0.653226	0.866397	HLA.DRB5	classical dendritic
TAP1	1.07753	1.00527	0.218933	58.9676	4.77977e-12	1.69562e-10	0.790323	0.481781	TAP1	classical dendritic
FKBP5.7	2.02795	-1.0232	0.203279	391.832	1.618e-83	6.75278e-81	0.516129	0.809717	FKBP5	classical dendritic
TAF8	0.255685	-1.73994	0.544587	16.4879	0.00242971	0.0187355	0.120968	0.271255	TAF8	classical dendritic
SGK1.1	1.62855	-2.25632	0.307029	171.214	5.73957e-36	7.02108e-34	0.330645	0.700405	SGK1	classical dendritic
NT5C3A.4	0.607602	1.66417	0.32406	117.798	1.57719e-24	1.20324e-22	0.580645	0.242915	NT5C3A	classical dendritic
SAMD9.4	1.19193	1.25937	0.231289	113.562	1.26526e-23	9.25466e-22	0.798387	0.425101	SAMD9	classical dendritic
SAMD9L.8	1.41004	1.91488	0.233085	190.421	4.30285e-40	6.49547e-38	0.862903	0.40081	SAMD9L	classical dendritic
RASA4.1	0.318084	-1.35486	0.452542	14.9323	0.00484366	0.0330123	0.169355	0.299595	RASA4	classical dendritic
CUL1.1	0.949719	1.41812	0.228244	107.638	2.32023e-22	1.59825e-20	0.782258	0.473684	CUL1	classical dendritic
PRKAG2.AS1.1	0.238997	-1.00712	0.553046	18.5562	0.000960473	0.00866992	0.112903	0.246964	PRKAG2.AS1	classical dendritic
AC144652.1	0.170165	-1.65606	0.769887	18.3309	0.0010632	0.00944104	0.0564516	0.194332	AC144652.1	classical dendritic
TSPYL2.1	0.301162	-1.63027	0.602098	24.2143	7.23503e-05	0.000935018	0.104839	0.255061	TSPYL2	classical dendritic
MTSS1	0.247616	-1.99254	0.758479	28.9384	8.04602e-06	0.000129448	0.0483871	0.222672	MTSS1	classical dendritic
LY6E.5	7.44903	3.00496	0.136972	1198.84	2.83684e-258	1.00637e-254	1	0.724696	LY6E	classical dendritic
CHMP5.3	1.34204	1.19578	0.193687	83.8042	2.72035e-17	1.40882e-15	0.806452	0.562753	CHMP5	classical dendritic
NFIL3	0.486333	-1.29671	0.446034	55.8453	2.1607e-11	6.84382e-10	0.193548	0.368421	NFIL3	classical dendritic
BICD2	0.432482	-1.11186	0.354353	16.2273	0.00272879	0.0207511	0.290323	0.388664	BICD2	classical dendritic
REXO4	0.212002	-1.9284	0.567479	14.0855	0.00702698	0.0436954	0.104839	0.226721	REXO4	classical dendritic
UBAC1	0.564336	-1.13044	0.319193	13.8159	0.00790641	0.0478635	0.322581	0.481781	UBAC1	classical dendritic
IFITM2.1	7.7552	1.85529	0.128941	587.964	6.23703e-126	4.42517e-123	1	0.878543	IFITM2	classical dendritic
IFITM1.3	1.86772	4.53895	0.327399	802.758	1.94063e-172	1.96697e-169	0.927419	0.149798	IFITM1	classical dendritic
IFITM3.3	11.3982	4.00229	0.208977	890.077	2.3526e-191	3.33834e-188	0.959677	0.489879	IFITM3	classical dendritic
IRF7.7	1.50459	2.0585	0.211399	273.039	7.0598e-58	1.92651e-55	0.895161	0.417004	IRF7	classical dendritic
TRIM5.1	0.27454	1.18757	0.399665	16.6089	0.00230207	0.0179881	0.379032	0.174089	TRIM5	classical dendritic
TRIM22.4	1.59659	1.06668	0.200787	99.9202	1.02292e-20	6.5978e-19	0.870968	0.59919	TRIM22	classical dendritic
FAM160A2	0.14275	-1.61897	0.680303	15.8517	0.00322474	0.0235871	0.0806452	0.157895	FAM160A2	classical dendritic
UBE2L6.1	1.91593	1.49362	0.168529	209.948	2.72562e-44	4.83456e-42	0.943548	0.643725	UBE2L6	classical dendritic
CHKA	0.19626	-1.23164	0.678051	16.5785	0.00233347	0.0181603	0.0887097	0.186235	CHKA	classical dendritic
ARAP1	0.349227	-1.05525	0.395347	14.9603	0.0047842	0.0326698	0.241935	0.319838	ARAP1	classical dendritic
FUT4	0.11275	1.48985	0.674118	14.3307	0.00631103	0.0401867	0.193548	0.0647773	FUT4	classical dendritic
ZBTB16.2	0.169684	-1.03089	0.910901	39.1962	6.34583e-08	1.42932e-06	0.0322581	0.157895	ZBTB16	classical dendritic
PFKP	0.152573	1.18968	0.630596	14.8873	0.0049408	0.0333245	0.209677	0.0890688	PFKP	classical dendritic
VIM.AS1.1	0.250037	-1.46028	0.542557	18.6212	0.000932715	0.00848412	0.145161	0.238866	VIM.AS1	classical dendritic
ARL5B.1	0.198966	1.07518	0.46167	25.9889	3.18086e-05	0.000448672	0.25	0.145749	ARL5B	classical dendritic
DDIT4.7	2.13904	1.08254	0.271695	88.8417	2.32025e-18	1.27614e-16	0.620968	0.623482	DDIT4	classical dendritic
CH25H	0.150232	-3.22018	1.81231	36.9987	1.80242e-07	3.84029e-06	0.00806452	0.121457	CH25H	classical dendritic
IFIT2.6	1.07142	3.84866	0.493952	160.549	1.11501e-33	1.3185e-31	0.604839	0.0890688	IFIT2	classical dendritic
IFIT3.8	2.10562	3.32965	0.299505	494.672	9.51599e-106	5.62633e-103	0.887097	0.157895	IFIT3	classical dendritic
IFIT1.8	1.53719	3.7731	0.388943	421.198	7.30438e-90	3.45497e-87	0.774194	0.0931174	IFIT1	classical dendritic
IFIT5.6	0.206875	1.84626	0.510738	45.6422	2.92339e-09	8.00828e-08	0.354839	0.0890688	IFIT5	classical dendritic
ACTR1A	0.415877	1.01531	0.317313	15.2045	0.00429524	0.0299359	0.467742	0.271255	ACTR1A	classical dendritic
CLEC4E.1	0.44537	-1.90459	0.645466	74.6946	2.31206e-15	1.02525e-13	0.0806452	0.279352	CLEC4E	classical dendritic
ITGB7.1	1.02926	1.00751	0.218556	33.4069	9.8593e-07	1.92704e-05	0.75	0.48583	ITGB7	classical dendritic
STAT2.4	0.706466	1.44569	0.256171	57.9619	7.77266e-12	2.62605e-10	0.693548	0.352227	STAT2	classical dendritic
ATP23	0.123343	1.58711	0.644158	16.6867	0.00222347	0.0174702	0.169355	0.0931174	ATP23	classical dendritic
CPM.1	0.19877	-1.82157	0.732979	14.2979	0.00640255	0.0406679	0.0645161	0.190283	CPM	classical dendritic
DUSP6	0.750471	-1.23092	0.446383	22.037	0.000197046	0.00224404	0.193548	0.384615	DUSP6	classical dendritic
OAS1.7	1.67618	2.18212	0.214775	325.693	3.09766e-69	1.04657e-66	0.887097	0.461538	OAS1	classical dendritic
OAS3.6	0.600653	3.47693	0.372021	204.809	3.47373e-43	6.01125e-41	0.717742	0.133603	OAS3	classical dendritic
OAS2.4	0.984332	2.21067	0.263814	266.786	1.57251e-56	4.13222e-54	0.830645	0.267206	OAS2	classical dendritic
OASL.5	0.345138	3.57786	0.608797	149.637	2.43502e-31	2.61764e-29	0.524194	0.0526316	OASL	classical dendritic
EPSTI1.8	2.4114	2.28682	0.182268	447.402	1.58269e-95	8.02086e-93	0.975806	0.493927	EPSTI1	classical dendritic
RCBTB2	0.284172	-1.6255	0.496111	15.6587	0.00351306	0.0252535	0.169355	0.251012	RCBTB2	classical dendritic
PHF11.2	0.899748	1.20741	0.232653	51.3278	1.90644e-10	5.65951e-09	0.66129	0.465587	PHF11	classical dendritic
IPO5	0.413755	-1.02974	0.405928	13.9503	0.00745549	0.045798	0.25	0.340081	IPO5	classical dendritic
IRS2.3	0.392066	-1.30055	0.673633	86.2948	8.05795e-18	4.2349e-16	0.0564516	0.283401	IRS2	classical dendritic
RNASE2.2	0.993107	1.78382	0.411445	43.3685	8.67705e-09	2.20658e-07	0.451613	0.283401	RNASE2	classical dendritic
TIMM9	0.380657	-1.20117	0.407662	23.1095	0.000120407	0.00146032	0.25	0.356275	TIMM9	classical dendritic
AC004817.3	0.260909	1.3051	0.512505	15.8664	0.00320377	0.0234579	0.16129	0.182186	AC004817.3	classical dendritic
LGMN	0.363101	1.38499	0.431755	30.0406	4.80226e-06	8.07394e-05	0.314516	0.190283	LGMN	classical dendritic
IFI27.3	12.7463	8.49687	1.37162	648.283	5.48585e-139	4.86526e-136	0.508065	0.0161943	IFI27	classical dendritic
SNRPN	0.2393	-1.0449	0.483082	18.6922	0.000903252	0.00829052	0.209677	0.198381	SNRPN	classical dendritic
THBS1.1	0.184849	1.67736	1.28605	23.4357	0.000103613	0.00127406	0.0322581	0.109312	THBS1	classical dendritic
APH1B	0.12102	-1.44393	0.89054	17.698	0.00141357	0.0119824	0.0806452	0.117409	APH1B	classical dendritic
ISG20.4	1.35589	2.641	0.334612	150.6	1.5142e-31	1.6528e-29	0.629032	0.340081	ISG20	classical dendritic
SULT1A1.1	0.411345	-1.0507	0.384358	16.9103	0.00201207	0.0160943	0.258065	0.327935	SULT1A1	classical dendritic
KIF22	0.376206	-1.35275	0.454863	26.588	2.40797e-05	0.000349378	0.137097	0.352227	KIF22	classical dendritic
ITGAE.1	0.752757	-1.11667	0.286834	23.7357	9.02339e-05	0.00114323	0.395161	0.587045	ITGAE	classical dendritic
CXCL16	0.355659	-1.53712	0.497148	30.6897	3.54159e-06	6.11377e-05	0.112903	0.356275	CXCL16	classical dendritic
XAF1.10	2.081	2.21357	0.192964	376.4	3.4892e-80	1.37533e-77	0.935484	0.465587	XAF1	classical dendritic
LGALS9.3	2.22044	1.00395	0.148428	109.785	8.08766e-23	5.62568e-21	0.951613	0.809717	LGALS9	classical dendritic
SLFN5.2	0.489003	2.2841	0.38745	67.9852	6.04193e-14	2.38153e-12	0.459677	0.186235	SLFN5	classical dendritic
JUP.2	0.200777	1.03094	0.577143	64.6639	3.02887e-13	1.14919e-11	0.330645	0.0809717	JUP	classical dendritic
DHX58.3	0.227546	1.76966	0.511449	40.4423	3.50627e-08	8.21022e-07	0.330645	0.109312	DHX58	classical dendritic
IFI35.4	1.04899	2.06361	0.241876	198.253	8.92272e-42	1.47225e-39	0.846774	0.356275	IFI35	classical dendritic
CD79B	0.30907	1.16772	0.415881	15.331	0.00406174	0.0285663	0.314516	0.194332	CD79B	classical dendritic
LGALS3BP.2	0.427707	3.01088	0.55225	147.95	5.5985e-31	5.75672e-29	0.451613	0.0647773	LGALS3BP	classical dendritic
RNF213.1	1.995	1.35372	0.186773	149.54	2.5547e-31	2.70532e-29	0.887097	0.631579	RNF213	classical dendritic
KIAA1468	0.201399	1.08892	0.469463	15.3109	0.004098	0.0287589	0.177419	0.178138	KIAA1468	classical dendritic
ZCCHC2.2	0.334795	1.5173	0.392329	40.3497	3.66436e-08	8.52414e-07	0.435484	0.17004	ZCCHC2	classical dendritic
CD226	0.147394	2.26195	0.727627	34.8292	5.03616e-07	1.02973e-05	0.258065	0.0526316	CD226	classical dendritic
SIGLEC1.2	0.224965	3.71874	0.654893	82.4838	5.18347e-17	2.58991e-15	0.41129	0.048583	SIGLEC1	classical dendritic
ZBP1.3	0.198251	2.01199	0.569165	39.5112	5.46249e-08	1.23822e-06	0.306452	0.0688259	ZBP1	classical dendritic
HELZ2.5	0.290152	1.6447	0.450418	63.0084	6.75842e-13	2.53709e-11	0.427419	0.145749	HELZ2	classical dendritic
LDLR	0.257415	-1.28831	0.608225	23.4422	0.000103305	0.00127248	0.137097	0.194332	LDLR	classical dendritic
HSH2D.5	0.520507	1.89516	0.317724	96.8123	4.69087e-20	2.97158e-18	0.645161	0.186235	HSH2D	classical dendritic
BST2.2	4.4678	1.11036	0.118913	246.305	4.06855e-52	9.62211e-50	0.975806	0.919028	BST2	classical dendritic
BISPR.3	0.289992	1.39187	0.431427	41.7785	1.85414e-08	4.45936e-07	0.395161	0.133603	BISPR	classical dendritic
NFKBID.1	0.295809	1.47362	0.444825	44.9915	3.99214e-09	1.06605e-07	0.306452	0.145749	NFKBID	classical dendritic
PTGIR	0.233954	-1.3316	0.520586	14.9076	0.00489678	0.0331639	0.145161	0.202429	PTGIR	classical dendritic
SAE1	0.211578	1.53119	0.476247	19.4196	0.000649943	0.00626541	0.330645	0.117409	SAE1	classical dendritic
NAPA	0.837737	1.10737	0.238513	78.0115	4.59356e-16	2.13015e-14	0.75	0.433198	NAPA	classical dendritic
VSTM1	0.148482	2.75024	0.69352	75.8962	1.28777e-15	5.89466e-14	0.145161	0.0890688	VSTM1	classical dendritic
TNNT1.2	0.158074	-1.46873	1.00712	24.8904	5.29286e-05	0.000701922	0.104839	0.101215	TNNT1	classical dendritic
A1BG.1	0.392221	-1.20314	0.440966	30.1626	4.53516e-06	7.66118e-05	0.169355	0.360324	A1BG	classical dendritic
RPS4Y1.8	5.88992	3.36298	0.20598	323.974	7.27924e-69	2.34756e-66	0.919355	0.65587	RPS4Y1	classical dendritic
DDX3Y.4	0.698042	1.18948	0.291031	62.6581	8.00852e-13	2.99055e-11	0.556452	0.40081	DDX3Y	classical dendritic
UTY.2	0.316952	1.85386	0.408604	23.0361	0.000124541	0.00150532	0.354839	0.190283	UTY	classical dendritic
EIF1AY.1	0.385929	1.45996	0.387185	38.7443	7.86719e-08	1.74977e-06	0.370968	0.255061	EIF1AY	classical dendritic
USP18.6	0.329109	3.1871	0.628793	190.062	5.14061e-40	7.59847e-38	0.524194	0.0404858	USP18	classical dendritic
H1F0.2	0.262424	2.04534	0.620051	56.4764	1.59313e-11	5.13784e-10	0.306452	0.0607287	H1F0	classical dendritic
APOBEC3A.2	0.274878	1.82925	0.815103	32.7025	1.3743e-06	2.59326e-05	0.201613	0.0728745	APOBEC3A	classical dendritic
PIM3	0.740829	1.33305	0.264967	94.5347	1.43119e-19	8.67891e-18	0.653226	0.34413	PIM3	classical dendritic
DENND6B	0.247483	-1.4251	0.504082	14.4945	0.00587313	0.0382292	0.16129	0.234818	DENND6B	classical dendritic
TYMP.2	8.1625	1.23899	0.135882	214.91	2.33416e-45	4.35812e-43	0.959677	0.963563	TYMP	classical dendritic
U62317.5	0.115967	2.25552	0.778331	21.9638	0.00020377	0.0023095	0.153226	0.0728745	U62317.5	classical dendritic
MX2.6	1.42763	2.21503	0.232668	204.521	4.00739e-43	6.76963e-41	0.862903	0.37247	MX2	classical dendritic
MX1.10	4.41969	3.35858	0.202531	811.219	2.85179e-174	3.37224e-171	1	0.384615	MX1	classical dendritic
YBEY	0.131903	-1.47895	0.731343	14.0675	0.0070826	0.0438874	0.104839	0.117409	YBEY	classical dendritic
ISG15.12	1.63498	2.61843	0.193612	242.239	3.05602e-51	1.51137e-48	0.633411	0.289417	ISG15	memory B
AKR7A2.1	0.202971	-1.05319	0.302681	14.4516	0.00598485	0.0446641	0.132251	0.222462	AKR7A2	memory B
IFI6.10	0.597045	2.69164	0.244076	138.485	5.95727e-29	1.15286e-26	0.447796	0.138229	IFI6	memory B
IFI44L.12	0.949449	3.16188	0.223275	246.932	2.98157e-52	1.65887e-49	0.547564	0.183585	IFI44L	memory B
IFI44.8	0.143197	2.33327	0.405599	39.5264	5.42313e-08	1.36375e-06	0.174014	0.0583153	IFI44	memory B
GBP4.1	0.112799	1.24619	0.394663	16.5489	0.00236454	0.0215226	0.134571	0.0691145	GBP4	memory B
ADAR.2	0.539262	1.13156	0.166475	57.8518	8.19746e-12	3.22893e-10	0.487239	0.298056	ADAR	memory B
CD1C	0.545975	-1.57295	0.249514	67.3554	8.20383e-14	3.92637e-12	0.197216	0.37149	CD1C	memory B
CMPK2.7	0.120226	3.80444	0.606653	66.2597	1.39646e-13	6.61239e-12	0.171694	0.0172786	CMPK2	memory B
RSAD2.8	0.140517	3.31113	0.498289	65.1894	2.34734e-13	1.07711e-11	0.178654	0.0280778	RSAD2	memory B
EIF2AK2.9	0.833439	2.00843	0.160869	206.902	1.2323e-43	3.65665e-41	0.638051	0.278618	EIF2AK2	memory B
NMI.3	0.29827	1.06553	0.224753	26.9691	2.01668e-05	0.000340009	0.299304	0.194384	NMI	memory B
IFIH1.5	0.240869	1.34505	0.276258	36.0397	2.83982e-07	6.25745e-06	0.259861	0.11879	IFIH1	memory B
STAT1.10	0.597097	1.6129	0.200825	84.1647	2.28117e-17	1.47152e-15	0.482599	0.228942	STAT1	memory B
LIMD1	0.131044	-1.08439	0.392483	18.8378	0.000845742	0.00904903	0.0951276	0.140389	LIMD1	memory B
CMSS1	0.106802	-1.35468	0.456156	16.0562	0.0029447	0.025162	0.0788863	0.114471	CMSS1	memory B
PARP9.8	0.346731	1.40711	0.217188	53.0107	8.47813e-11	2.94814e-09	0.366589	0.181425	PARP9	memory B
DTX3L.4	0.162521	1.39736	0.326003	21.205	0.00028837	0.00358529	0.192575	0.0885529	DTX3L	memory B
PLSCR1.9	0.354321	1.88367	0.242292	96.7919	4.73793e-20	4.2177e-18	0.354988	0.138229	PLSCR1	memory B
LAP3.5	0.348222	1.24492	0.217468	42.8822	1.09467e-08	3.08379e-07	0.338747	0.185745	LAP3	memory B
HERC6.8	0.109148	2.23719	0.495758	30.3991	4.05911e-06	7.65554e-05	0.150812	0.0367171	HERC6	memory B
HERC5.8	0.273945	2.76286	0.344151	83.7327	2.81704e-17	1.79124e-15	0.271462	0.062635	HERC5	memory B
DDX60.8	0.164184	1.28434	0.339499	15.8191	0.00327179	0.0274768	0.180974	0.0950324	DDX60	memory B
DDX60L.5	0.176351	1.92218	0.322436	46.8515	1.6375e-09	4.92467e-08	0.238979	0.0777538	DDX60L	memory B
DUSP22	0.405558	-1.45351	0.233775	53.1928	7.7659e-11	2.72174e-09	0.225058	0.354212	DUSP22	memory B
PIM1	0.117711	-1.15662	0.408	16.7763	0.00213625	0.0198093	0.0812065	0.12959	PIM1	memory B
GNA12	0.111974	1.0272	0.375793	28.7863	8.63911e-06	0.000155051	0.111369	0.0993521	GNA12	memory B
SAMD9L.9	0.747495	1.07694	0.167963	56.1979	1.82244e-11	6.93306e-10	0.538283	0.339093	SAMD9L	memory B
ZFX	0.21827	-1.00124	0.29834	14.2111	0.00665093	0.0482138	0.150812	0.203024	ZFX	memory B
RPS4X.2	25.9435	-1.0053	0.0597718	338.19	6.21919e-72	6.9204e-69	0.990719	0.99784	RPS4X	memory B
XIST.5	0.799769	-3.49726	0.269399	387.598	1.32993e-82	1.97317e-79	0.25058	0.520518	XIST	memory B
JPX	0.277697	-1.16137	0.262405	25.3844	4.2104e-05	0.000641797	0.183295	0.267819	JPX	memory B
CCNQ	0.174275	-1.01115	0.313899	19.0019	0.00078528	0.00854592	0.143852	0.174946	CCNQ	memory B
LY6E.6	2.33815	1.1702	0.106413	172.52	3.00973e-36	7.05068e-34	0.897912	0.680346	LY6E	memory B
GRHPR	0.280522	-1.17211	0.282913	38.3305	9.57721e-08	2.32941e-06	0.187935	0.231102	GRHPR	memory B
IFITM1.4	0.497585	2.86306	0.241332	191.769	2.20856e-40	5.46129e-38	0.459397	0.112311	IFITM1	memory B
IRF7.8	0.68137	1.7203	0.188962	112.2	2.46977e-23	3.23323e-21	0.50116	0.2527	IRF7	memory B
TRIM22.5	0.773522	1.1729	0.153908	74.2935	2.81075e-15	1.52569e-13	0.587007	0.38013	TRIM22	memory B
UBE2L6.2	0.541884	1.10444	0.177249	49.3783	4.86834e-10	1.59331e-08	0.459397	0.298056	UBE2L6	memory B
IFIT3.9	0.695723	3.78115	0.283312	287.994	4.21011e-61	3.1232e-58	0.475638	0.0820734	IFIT3	memory B
IFIT1.9	0.386357	3.9859	0.36349	198.339	8.55069e-42	2.3787e-39	0.357309	0.0453564	IFIT1	memory B
YBX3.1	0.330931	-1.84865	0.340234	37.1897	1.64624e-07	3.79658e-06	0.160093	0.200864	YBX3	memory B
OAS1.8	0.613918	1.4144	0.171834	99.339	1.36003e-20	1.26115e-18	0.5058	0.269978	OAS1	memory B
OAS2.5	0.253686	1.5747	0.257254	50.2942	3.13452e-10	1.05695e-08	0.296984	0.12311	OAS2	memory B
EPSTI1.9	0.692366	1.6531	0.180059	108.293	1.68295e-22	2.08079e-20	0.547564	0.24838	EPSTI1	memory B
IRF9.4	0.396405	1.3094	0.209813	46.4024	2.03084e-09	6.06661e-08	0.37587	0.205184	IRF9	memory B
CRIP2	0.126142	-1.24193	0.507933	18.3532	0.00105259	0.0106479	0.062645	0.114471	CRIP2	memory B
CRIP1.1	0.722853	-1.16887	0.217756	49.9217	3.74941e-10	1.2362e-08	0.301624	0.406048	CRIP1	memory B
XAF1.11	0.991222	2.14744	0.158621	237.517	3.17735e-50	1.41424e-47	0.709977	0.282937	XAF1	memory B
SLFN5.3	0.12311	2.83456	0.435991	62.6734	7.94957e-13	3.33807e-11	0.153132	0.0539957	SLFN5	memory B
KAT2A	0.150913	1.14445	0.329758	17.3068	0.0016848	0.016127	0.153132	0.107991	KAT2A	memory B
IFI35.5	0.308638	1.62557	0.243859	48.8562	6.2565e-10	2.00343e-08	0.313225	0.146868	IFI35	memory B
CXXC1	0.173017	1.10464	0.349268	15.4604	0.00383571	0.0313837	0.150812	0.107991	CXXC1	memory B
SULF2	0.20446	-1.31048	0.321105	98.5285	2.02332e-20	1.83791e-18	0.164733	0.164147	SULF2	memory B
PMEPA1	0.154385	-1.12762	0.381659	20.3707	0.000421893	0.00504797	0.106729	0.151188	PMEPA1	memory B
HELZ2.6	0.111096	1.68298	0.408849	22.2706	0.000177034	0.00234517	0.153132	0.0561555	HELZ2	memory B
BST2.3	1.00337	1.1803	0.132994	91.7152	5.68951e-19	4.60437e-17	0.656613	0.477322	BST2	memory B
BISPR.4	0.120838	1.70745	0.404391	23.6021	9.59674e-05	0.00135174	0.143852	0.0647948	BISPR	memory B
CNFN	0.142187	-1.38981	0.439533	26.4477	2.57022e-05	0.00041905	0.0672854	0.146868	CNFN	memory B
RPS4Y1.9	1.67	3.93322	0.164281	906.65	6.03734e-195	1.34361e-191	0.635731	0.334773	RPS4Y1	memory B
DDX3Y.5	0.132411	3.22841	0.451727	85.4458	1.22007e-17	8.1053e-16	0.150812	0.0691145	DDX3Y	memory B
UTY.3	0.115354	3.98412	0.545385	77.4607	6.0083e-16	3.42858e-14	0.136891	0.0561555	UTY	memory B
EIF1AY.2	0.261858	3.12873	0.307055	167.88	2.98104e-35	6.31838e-33	0.243619	0.131749	EIF1AY	memory B
USP18.7	0.106481	2.6442	0.518948	46.8739	1.61997e-09	4.90729e-08	0.167053	0.0259179	USP18	memory B
MX2.7	0.369433	1.73342	0.235273	63.7291	4.76563e-13	2.07959e-11	0.354988	0.159827	MX2	memory B
MX1.11	1.44494	1.66931	0.147255	172.249	3.44111e-36	7.6582e-34	0.75174	0.384449	MX1	memory B
YBEY.1	0.13906	-1.58065	0.398256	21.2735	0.000279475	0.00348444	0.0881671	0.159827	YBEY	memory B
ISG15.13	1.06673	2.39499	0.143448	542.815	3.66888e-116	1.94555e-113	0.533368	0.192364	ISG15	naive B
IFI6.11	0.539059	2.15746	0.168666	268.389	7.09653e-57	1.05369e-54	0.378686	0.133627	IFI6	naive B
IFI44L.13	1.58432	2.65276	0.110695	1010.89	1.55771e-217	1.9274e-214	0.729953	0.218796	IFI44L	naive B
IFI44.9	0.232636	2.3521	0.253648	197.567	1.25277e-41	1.16257e-39	0.242111	0.0528634	IFI44	naive B
FCRL5	0.281254	1.00898	0.189912	48.2308	8.44797e-10	1.3176e-08	0.232281	0.129222	FCRL5	naive B
GLUL	0.127842	1.17073	0.273635	22.8791	0.000133867	0.000815954	0.126746	0.0675477	GLUL	naive B
CMPK2.8	0.170396	2.74528	0.353362	186.861	2.50475e-39	2.02123e-37	0.172271	0.0279001	CMPK2	naive B
RSAD2.9	0.130782	2.61391	0.368929	96.7839	4.75652e-20	1.89852e-18	0.137093	0.0249633	RSAD2	naive B
EIF2AK2.10	0.78915	1.64638	0.122248	350.905	1.11817e-74	3.19281e-72	0.534402	0.239354	EIF2AK2	naive B
NMI.4	0.24587	1.24372	0.190007	94.9632	1.16035e-19	4.58215e-18	0.242628	0.113069	NMI	naive B
STAT1.11	0.530048	2.05447	0.163916	263.753	7.08163e-56	1.01104e-53	0.417486	0.126285	STAT1	naive B
ITM2C	0.317991	1.17651	0.18789	72.3646	7.18728e-15	2.05225e-13	0.256596	0.126285	ITM2C	naive B
CCDC191	0.181112	1.30963	0.261199	61.4921	1.40877e-12	3.04033e-11	0.16089	0.0734214	CCDC191	naive B
PARP9.9	0.281711	1.46812	0.193013	99.1234	1.5116e-20	6.099e-19	0.258665	0.104258	PARP9	naive B
DTX3L.5	0.165993	1.22566	0.232323	72.1537	7.9638e-15	2.25661e-13	0.170719	0.0763583	DTX3L	naive B
PARP14.5	1.03408	1.02456	0.092949	279.633	2.67381e-59	4.72628e-57	0.608898	0.418502	PARP14	naive B
HMCES	0.241658	1.01053	0.18182	43.1919	9.44117e-09	1.2932e-07	0.234868	0.132159	HMCES	naive B
PLSCR1.10	0.422931	1.79724	0.173132	276.512	1.25875e-58	2.12385e-56	0.340921	0.126285	PLSCR1	naive B
GNB4	0.147809	1.08197	0.239294	29.9518	5.00638e-06	4.38295e-05	0.155717	0.0778267	GNB4	naive B
CD38.3	0.201965	1.31896	0.21456	49.9769	3.65115e-10	6.02359e-09	0.1821	0.0983847	CD38	naive B
LAP3.6	0.291342	1.5456	0.178743	131.34	2.01244e-27	1.16098e-25	0.26746	0.123348	LAP3	naive B
HERC6.9	0.106492	2.13819	0.350694	68.7715	4.12376e-14	1.05568e-12	0.120021	0.0337739	HERC6	naive B
HERC5.9	0.31798	2.27832	0.231835	194.347	6.16837e-41	5.32488e-39	0.253492	0.0660793	HERC5	naive B
CCSER1	0.216706	1.06086	0.186693	71.7307	9.78353e-15	2.71018e-13	0.204346	0.123348	CCSER1	naive B
DDX60.9	0.172054	1.89295	0.255489	81.9222	6.81829e-17	2.22013e-15	0.173823	0.0602056	DDX60	naive B
DDX60L.6	0.198873	1.47746	0.219305	83.2371	3.58828e-17	1.21088e-15	0.198655	0.0851689	DDX60L	naive B
ARRDC3	0.122478	1.34287	0.267013	38.9796	7.03425e-08	8.47765e-07	0.124677	0.0675477	ARRDC3	naive B
CSNK1G3	0.328306	1.03419	0.150165	55.9751	2.02946e-11	3.71101e-10	0.305225	0.180617	CSNK1G3	naive B
SOX4	0.140014	1.68227	0.326555	43.8894	6.76442e-09	9.43967e-08	0.124159	0.0440529	SOX4	naive B
SAMD9L.10	0.728613	1.65728	0.124529	268.535	6.59985e-57	1.02078e-54	0.5194	0.215859	SAMD9L	naive B
STAG3	0.0836467	-1.23985	0.357072	28.3461	1.06118e-05	8.73413e-05	0.0522504	0.113069	STAG3	naive B
PARP12.5	0.176658	1.03507	0.205737	45.8989	2.58507e-09	3.88494e-08	0.180031	0.105727	PARP12	naive B
LY6E.7	1.67503	1.34194	0.0849112	432.896	2.16374e-92	7.30165e-90	0.747543	0.480176	LY6E	naive B
IFITM1.5	0.476283	1.74363	0.160829	284.516	2.36768e-60	4.39441e-58	0.360579	0.151248	IFITM1	naive B
IRF7.9	0.607361	1.81279	0.142443	330.868	2.36681e-70	5.49099e-68	0.469736	0.180617	IRF7	naive B
RIC3	0.172333	-1.1439	0.189176	49.6765	4.21832e-10	6.86773e-09	0.116399	0.23348	RIC3	naive B
UBE2L6.3	0.438334	1.21162	0.138428	125.641	3.32978e-26	1.76573e-24	0.380755	0.198238	UBE2L6	naive B
MED17	0.0943298	1.21421	0.338459	22.6855	0.000146323	0.000877467	0.100362	0.0469897	MED17	naive B
IFIT2.7	0.202247	1.15717	0.214914	53.5594	6.50807e-11	1.15038e-09	0.185722	0.0983847	IFIT2	naive B
IFIT3.10	0.606237	2.94139	0.202148	518.476	6.75571e-111	3.13465e-108	0.399379	0.0763583	IFIT3	naive B
IFIT1.10	0.366353	3.16585	0.269272	412.022	7.02328e-88	2.17253e-85	0.297465	0.0440529	IFIT1	naive B
CD9	0.183585	1.49699	0.268177	41.6946	1.92992e-08	2.54942e-07	0.152613	0.0587372	CD9	naive B
STAT2.5	0.261844	1.03083	0.179233	65.1629	2.37772e-13	5.73124e-12	0.254009	0.123348	STAT2	naive B
OAS1.9	0.466638	2.02023	0.167185	287.193	6.26752e-61	1.22447e-58	0.393689	0.117474	OAS1	naive B
OAS2.6	0.224617	1.40092	0.208575	69.2757	3.22761e-14	8.40882e-13	0.216244	0.0998532	OAS2	naive B
EPSTI1.10	0.656279	1.68439	0.135271	225.053	1.53288e-47	1.67355e-45	0.487325	0.195301	EPSTI1	naive B
IRF9.5	0.38927	1.21763	0.150087	99.1852	1.46655e-20	5.98223e-19	0.343508	0.170338	IRF9	naive B
PLD4	0.286893	1.38237	0.190012	63.6512	4.94914e-13	1.15542e-11	0.235385	0.117474	PLD4	naive B
COX5A	0.719731	1.14196	0.118226	192.311	1.68896e-40	1.42487e-38	0.501293	0.298091	COX5A	naive B
NEIL1	0.271954	1.54263	0.215811	89.6044	1.59784e-18	5.87244e-17	0.21521	0.0851689	NEIL1	naive B
XAF1.12	1.09675	1.96542	0.109876	547.909	2.89939e-117	1.79375e-114	0.643042	0.268722	XAF1	naive B
SLFN5.4	0.151937	2.00828	0.242393	191.681	2.3068e-40	1.90286e-38	0.143818	0.0704846	SLFN5	naive B
JUP.3	0.106333	1.16185	0.311928	28.0554	1.21545e-05	9.89417e-05	0.115365	0.0484581	JUP	naive B
IFI35.6	0.267664	1.21911	0.185669	72.9757	5.33859e-15	1.54819e-13	0.248836	0.12188	IFI35	naive B
TRIM25	0.109521	1.31098	0.306794	25.7036	3.63114e-05	0.000268502	0.116917	0.051395	TRIM25	naive B
MSI2	0.160498	1.26131	0.217639	57.832	8.27662e-12	1.59186e-10	0.159855	0.0939794	MSI2	naive B
RNF213.2	0.670826	1.10287	0.114328	113.987	1.02643e-23	4.76264e-22	0.486808	0.311307	RNF213	naive B
MACROD2	0.219645	1.31759	0.206198	70.8066	1.53348e-14	4.12483e-13	0.204346	0.101322	MACROD2	naive B
HCK	0.10224	1.02022	0.310139	12.7043	0.0128146	0.0370177	0.101397	0.0587372	HCK	naive B
SAMHD1	0.13585	1.10535	0.273433	33.4406	9.70384e-07	9.73531e-06	0.139162	0.061674	SAMHD1	naive B
ZBP1.4	0.20532	1.29252	0.204006	46.592	1.85441e-09	2.83274e-08	0.19969	0.0998532	ZBP1	naive B
HELZ2.7	0.137728	1.05658	0.253659	40.4622	3.47316e-08	4.3703e-07	0.146405	0.0704846	HELZ2	naive B
HSH2D.6	0.351204	1.2936	0.155872	107.206	2.86854e-22	1.25271e-20	0.323849	0.15859	HSH2D	naive B
BST2.4	0.907041	1.00131	0.09669	214.778	2.49239e-45	2.50047e-43	0.596482	0.39207	BST2	naive B
BISPR.5	0.107978	1.63157	0.31568	55.6611	2.36156e-11	4.29711e-10	0.118469	0.0440529	BISPR	naive B
PPP1R14A	0.425384	1.58899	0.194471	114.744	7.07694e-24	3.3679e-22	0.285049	0.123348	PPP1R14A	naive B
RPS4Y1.10	1.14941	1.19015	0.0988567	1033.61	1.85552e-222	3.44384e-219	0.463528	0.350954	RPS4Y1	naive B
DDX3Y.6	0.132832	1.30802	0.23857	205.015	3.13691e-43	3.06427e-41	0.127781	0.0734214	DDX3Y	naive B
EIF1AY.3	0.290656	1.26565	0.158057	491.918	3.75041e-105	1.54684e-102	0.226073	0.146843	EIF1AY	naive B
USP18.8	0.102927	2.67717	0.43323	86.1398	8.69187e-18	2.98743e-16	0.116917	0.020558	USP18	naive B
YPEL1	0.102752	1.22014	0.314416	23.4881	0.000101143	0.000639596	0.11433	0.0484581	YPEL1	naive B
TYMP.3	0.303093	1.21439	0.156916	76.8804	7.97191e-16	2.40583e-14	0.277289	0.170338	TYMP	naive B
ODF3B	0.0931295	1.54503	0.332027	34.3034	6.45698e-07	6.77071e-06	0.100879	0.0469897	ODF3B	naive B
MX2.8	0.371391	1.47384	0.165335	122.056	1.94299e-25	1.00172e-23	0.323332	0.145374	MX2	naive B
MX1.12	1.20614	1.73336	0.107956	473.55	3.51721e-101	1.30559e-98	0.662183	0.293686	MX1	naive B
ISG15.14	2.77023	4.43625	0.606705	147.464	7.11416e-31	4.90403e-28	0.846154	0.206897	ISG15	PDCs
IFI6.12	0.581808	4.66831	1.73945	33.0536	1.16467e-06	6.33826e-05	0.346154	0.0517241	IFI6	PDCs
IFI44L.14	4.68577	4.70847	0.480201	308.536	1.56061e-65	3.22734e-62	0.942308	0.293103	IFI44L	PDCs
IFI44.10	0.753384	2.47065	0.639535	70.6945	1.61938e-14	2.57605e-12	0.673077	0.103448	IFI44	PDCs
ADAR.3	1.06097	1.25412	0.38701	22.9889	0.000127273	0.00438667	0.692308	0.431034	ADAR	PDCs
IFI16.2	2.35466	1.23261	0.298758	52.5065	1.08088e-10	1.01603e-08	0.846154	0.62069	IFI16	PDCs
GLUL.1	0.615498	-1.24184	0.523665	17.9666	0.00125278	0.0275613	0.307692	0.448276	GLUL	PDCs
SMC6	1.30465	1.09958	0.340468	19.2694	0.000695694	0.0163488	0.75	0.482759	SMC6	PDCs
EIF2AK2.11	1.4845	2.68367	0.441845	86.8949	6.00989e-18	1.77549e-15	0.807692	0.293103	EIF2AK2	PDCs
NAGK.1	0.926024	1.39567	0.40925	17.3741	0.00163478	0.0344973	0.673077	0.327586	NAGK	PDCs
CXCR4.8	2.43064	-1.17175	0.26693	55.0687	3.14301e-11	3.09511e-09	0.673077	0.810345	CXCR4	PDCs
NMI.5	0.54912	1.73219	0.585905	25.3006	4.37703e-05	0.00181034	0.576923	0.206897	NMI	PDCs
STAT1.12	2.08384	2.2198	0.334259	85.2963	1.31251e-17	3.39283e-15	0.903846	0.465517	STAT1	PDCs
SP110.3	2.28869	1.15582	0.260038	50.8288	2.42391e-10	1.99183e-08	0.923077	0.689655	SP110	PDCs
SP100.2	1.32248	1.07972	0.391611	24.6065	6.03564e-05	0.0022694	0.75	0.482759	SP100	PDCs
NKTR	1.06382	1.30731	0.358686	20.6495	0.000371573	0.0102455	0.788462	0.448276	NKTR	PDCs
PARP14.6	0.809219	3.75134	0.776944	70.3977	1.87084e-14	2.74138e-12	0.788462	0.137931	PARP14	PDCs
PLSCR1.11	0.950507	1.87949	0.446489	38.6223	8.33693e-08	5.07082e-06	0.711538	0.310345	PLSCR1	PDCs
TNFSF10.4	0.573416	4.03499	1.11625	51.8071	1.51374e-10	1.36105e-08	0.5	0.0862069	TNFSF10	PDCs
AREG.3	0.616616	-3.39375	0.882491	79.9653	1.77158e-16	4.07069e-14	0.0576923	0.362069	AREG	PDCs
HERC5.10	0.545263	1.67001	0.655282	44.0613	6.23037e-09	4.15626e-07	0.5	0.12069	HERC5	PDCs
HLA.E	4.63501	1.28105	0.231971	46.4394	1.99522e-09	1.37537e-07	0.942308	0.775862	HLA.E	PDCs
HLA.DRB5.3	2.4605	-1.59434	0.366438	34.9602	4.73369e-07	2.64575e-05	0.596154	0.637931	HLA.DRB5	PDCs
TAP1.1	1.28565	1.09576	0.328638	26.4538	2.56295e-05	0.0011277	0.788462	0.465517	TAP1	PDCs
PSMA2	0.649085	1.94204	0.507954	22.5805	0.000153556	0.00512182	0.711538	0.258621	PSMA2	PDCs
SAMD9L.11	0.672719	3.74707	0.926589	48.6424	6.93287e-10	5.12042e-08	0.519231	0.155172	SAMD9L	PDCs
XIST.6	0.990707	-1.30655	0.679961	21.2827	0.000278309	0.00810623	0.25	0.362069	XIST	PDCs
CLN8	1.17533	-1.12567	0.341743	27.1751	1.83229e-05	0.000844501	0.5	0.706897	CLN8	PDCs
LY6E.8	2.59563	2.99124	0.425733	195.701	3.1547e-41	3.26196e-38	0.865385	0.327586	LY6E	PDCs
CKS2	0.809329	1.60339	0.465999	18.6505	0.000920454	0.02115	0.576923	0.293103	CKS2	PDCs
FUT7	0.789678	-1.16605	0.44893	29.752	5.49775e-06	0.000270699	0.230769	0.568966	FUT7	PDCs
IFITM2.2	2.16549	1.81207	0.333781	71.2293	1.24853e-14	2.15164e-12	0.903846	0.551724	IFITM2	PDCs
TRIM22.6	1.67804	1.09072	0.29144	19.2797	0.000692463	0.0163488	0.865385	0.689655	TRIM22	PDCs
UBE2L6.4	1.04249	1.40667	0.401031	32.5672	1.46471e-06	7.76672e-05	0.730769	0.362069	UBE2L6	PDCs
PPA1	0.861451	1.22634	0.458664	23.5037	0.000100418	0.00358042	0.653846	0.293103	PPA1	PDCs
OAS2.7	0.510842	4.13154	1.09444	46.6835	1.77484e-09	1.26565e-07	0.596154	0.0862069	OAS2	PDCs
EPSTI1.11	1.06713	2.88088	0.540535	65.697	1.83496e-13	2.37168e-11	0.769231	0.155172	EPSTI1	PDCs
IFI27.4	4.72105	5.53818	1.19526	121.919	2.07853e-25	1.0746e-22	0.480769	0.0172414	IFI27	PDCs
COX5A.1	3.13134	1.06659	0.248903	50.761	2.50424e-10	1.99183e-08	0.884615	0.862069	COX5A	PDCs
IDH3A	2.04472	1.03587	0.274944	21.7669	0.000223008	0.00709508	0.846154	0.689655	IDH3A	PDCs
IGSF6	0.896185	2.4166	0.516326	42.3933	1.38262e-08	8.93518e-07	0.711538	0.172414	IGSF6	PDCs
XAF1.13	1.07844	1.96302	0.453204	73.7973	3.5788e-15	6.72814e-13	0.788462	0.275862	XAF1	PDCs
LGALS9.4	0.774026	1.17704	0.469941	21.8956	0.000210244	0.0067935	0.557692	0.362069	LGALS9	PDCs
STXBP2	0.868779	1.328	0.40974	20.4388	0.000409015	0.010985	0.730769	0.37931	STXBP2	PDCs
BST2.5	5.1683	1.71741	0.225739	92.5765	3.73263e-19	1.28651e-16	0.961538	0.810345	BST2	PDCs
PIM3.1	1.67403	1.39424	0.325073	55.7177	2.29787e-11	2.376e-09	0.846154	0.534483	PIM3	PDCs
MX2.9	0.684045	2.6669	0.628536	25.0586	4.89622e-05	0.00194719	0.557692	0.189655	MX2	PDCs
MX1.13	4.08372	2.40035	0.300529	116.782	2.59886e-24	1.07489e-21	0.961538	0.465517	MX1	PDCs

## Sheet: V1_I-JDM_dge
	baseMean	log2FoldChange	lfcSE	stat	pvalue	padj	pct.1	pct.2	GENE	CELLTYPE
ISG15	4.16618	3.7715	0.0640757	4235.54	0	0	0.954714	0.328941	ISG15	CD14+ monocytes
FBXO6	0.18561	1.10419	0.13051	117.452	1.87016e-24	1.21855e-23	0.22346	0.117647	FBXO6	CD14+ monocytes
BX284668.5	0.115204	-1.09216	0.196021	59.0949	4.49448e-12	1.47505e-11	0.060876	0.136	BX284668.5	CD14+ monocytes
EPHB2	0.0826606	1.97394	0.25353	121.682	2.33565e-25	1.56594e-24	0.135857	0.0334118	EPHB2	CD14+ monocytes
IFI6	4.92472	3.35089	0.0597731	3646.9	0	0	0.956199	0.413647	IFI6	CD14+ monocytes
PABPC4	0.524268	-1.02401	0.0877283	185.087	6.02296e-39	5.98778e-38	0.25167	0.448471	PABPC4	CD14+ monocytes
RPS8	18.6924	-1.01625	0.0324178	1018.32	3.8269e-219	3.69041e-217	0.968077	0.996706	RPS8	CD14+ monocytes
NEXN	0.14315	2.62371	0.188633	272.381	9.78369e-58	1.47035e-56	0.228656	0.04	NEXN	CD14+ monocytes
IFI44L	2.41028	4.05751	0.0656551	6702.28	0	0	0.942836	0.184	IFI44L	CD14+ monocytes
IFI44	0.812369	2.87796	0.0797141	1939.89	0	0	0.746102	0.171765	IFI44	CD14+ monocytes
GBP1	0.520018	2.55567	0.102749	700.987	2.13022e-150	1.08118e-148	0.512992	0.145412	GBP1	CD14+ monocytes
GBP4	0.269175	1.35904	0.113794	171.162	5.88947e-36	5.39185e-35	0.301411	0.143529	GBP4	CD14+ monocytes
GBP5	0.188071	2.07086	0.155963	207.18	1.07392e-43	1.19265e-42	0.235338	0.0776471	GBP5	CD14+ monocytes
RPL5	9.5465	-1.19138	0.0349122	1446.54	5.60330412185207e-312	0	0.935412	0.990118	RPL5	CD14+ monocytes
FCGR1B	0.208037	1.41715	0.13067	179.784	8.29629e-38	7.96058e-37	0.244989	0.116235	FCGR1B	CD14+ monocytes
ADAR	0.93454	1.17849	0.0568349	573.204	9.75397e-123	3.78768e-121	0.714922	0.438588	ADAR	CD14+ monocytes
FCGR3A	0.179391	1.2149	0.192796	44.5193	5.0046e-09	1.27844e-08	0.131403	0.0917647	FCGR3A	CD14+ monocytes
RABGAP1L	0.565055	1.02343	0.0744803	293.887	2.2558e-62	3.7614e-61	0.512992	0.305882	RABGAP1L	CD14+ monocytes
PTGS2	0.655294	-1.61081	0.110502	400.763	1.90343e-85	4.64693e-84	0.172235	0.399529	PTGS2	CD14+ monocytes
RGS2	3.60252	-1.18535	0.0461477	867.706	1.65374e-186	1.15284e-184	0.701559	0.931765	RGS2	CD14+ monocytes
G0S2	2.5687	-1.88985	0.11203	785.323	1.15974e-168	6.84719e-167	0.230141	0.488	G0S2	CD14+ monocytes
BATF3	0.0885116	1.15752	0.239444	45.5747	3.01949e-09	7.86971e-09	0.109874	0.0503529	BATF3	CD14+ monocytes
RAB4A	0.290779	-1.12165	0.115653	124.962	4.64975e-26	3.20661e-25	0.158129	0.285176	RAB4A	CD14+ monocytes
CMPK2	0.375485	3.33262	0.132099	1244.15	4.2795e-268	5.89552e-266	0.486266	0.0607059	CMPK2	CD14+ monocytes
RSAD2	0.535161	4.41324	0.151406	1755.47	0	0	0.554566	0.0432941	RSAD2	CD14+ monocytes
EIF2AK2	0.898365	2.21246	0.0705493	1434.04	0	5.02472e-307	0.725316	0.246588	EIF2AK2	CD14+ monocytes
CYP1B1	0.44811	-1.13599	0.112401	180.691	5.29806e-38	5.12618e-37	0.175204	0.328471	CYP1B1	CD14+ monocytes
PNPT1	0.206545	1.50185	0.128889	175.972	5.46294e-37	5.12295e-36	0.262064	0.106353	PNPT1	CD14+ monocytes
DYSF	0.161127	1.18846	0.14626	116.994	2.34246e-24	1.52116e-23	0.204157	0.0912941	DYSF	CD14+ monocytes
DUSP2	0.687314	1.22104	0.104326	472.743	5.25476e-101	1.61724e-99	0.367483	0.247529	DUSP2	CD14+ monocytes
IL1RN	0.486331	1.95671	0.103506	503.363	1.25504e-107	4.10263e-106	0.431329	0.181647	IL1RN	CD14+ monocytes
CBWD2	0.124396	1.06504	0.1605	103.211	2.03733e-21	1.14669e-20	0.170007	0.08	CBWD2	CD14+ monocytes
CXCR4	0.736766	-1.1614	0.0879583	297.323	4.09487e-63	6.98906e-62	0.287305	0.475294	CXCR4	CD14+ monocytes
NR4A2	1.26523	-1.34766	0.0650399	613.492	1.86217e-131	7.58769e-130	0.403118	0.711059	NR4A2	CD14+ monocytes
IFIH1	0.344855	2.21261	0.109369	548.296	2.39098e-117	8.8681e-116	0.426875	0.122353	IFIH1	CD14+ monocytes
CYBRD1	0.0973875	-1.70162	0.237945	62.1761	1.0115e-12	3.43458e-12	0.0393467	0.120471	CYBRD1	CD14+ monocytes
STAT1	1.17254	1.77401	0.0636268	941.127	2.04389e-202	1.73911e-200	0.770601	0.373176	STAT1	CD14+ monocytes
SPATS2L	0.201265	3.08405	0.16872	533.89	3.12835e-114	1.11732e-112	0.314774	0.0447059	SPATS2L	CD14+ monocytes
EEF1B2	4.64307	-1.31723	0.0425701	1070.03	2.3735e-230	2.45234e-228	0.812175	0.942588	EEF1B2	CD14+ monocytes
CYP27A1	0.180346	-1.33964	0.164566	117.917	1.48775e-24	9.74872e-24	0.077951	0.192	CYP27A1	CD14+ monocytes
PID1	0.343448	-1.26979	0.116593	171.102	6.06672e-36	5.54534e-35	0.138827	0.313412	PID1	CD14+ monocytes
SP110	1.14415	1.13278	0.0571504	489.43	1.29428e-104	4.09219e-103	0.727543	0.493647	SP110	CD14+ monocytes
SP140	0.0969181	1.19135	0.206325	40.245	3.85166e-08	9.03353e-08	0.128434	0.0597647	SP140	CD14+ monocytes
ARL4C	0.631787	-1.11955	0.10664	167.081	4.42506e-35	3.98186e-34	0.238307	0.369882	ARL4C	CD14+ monocytes
ANKRD28	0.303713	1.10809	0.11577	158.289	3.40244e-33	2.92519e-32	0.281366	0.167529	ANKRD28	CD14+ monocytes
CTDSPL	0.0775019	1.50132	0.274002	82.385	5.43964e-17	2.39526e-16	0.109131	0.0367059	CTDSPL	CD14+ monocytes
DALRD3	0.126925	-1.1179	0.175998	53.2095	7.70365e-11	2.29641e-10	0.0734967	0.148235	DALRD3	CD14+ monocytes
IMPDH2	0.149122	-1.10523	0.165959	64.8138	2.81642e-13	9.91833e-13	0.0801782	0.165176	IMPDH2	CD14+ monocytes
CACNA2D3	0.15785	-1.58248	0.178125	101.719	4.2339e-21	2.35325e-20	0.064588	0.178353	CACNA2D3	CD14+ monocytes
NFKBIZ	1.83609	1.17048	0.0560023	875.819	2.88867e-188	2.08923e-186	0.746102	0.588235	NFKBIZ	CD14+ monocytes
PARP9	0.587505	2.17303	0.0818657	937.381	1.32493e-201	1.11102e-199	0.606533	0.197647	PARP9	CD14+ monocytes
DTX3L	0.340338	1.34727	0.0947659	311.879	2.96484e-66	5.39451e-65	0.394952	0.180706	DTX3L	CD14+ monocytes
PARP14	1.78523	2.08817	0.0526244	1904.31	0	0	0.888641	0.466824	PARP14	CD14+ monocytes
PLSCR1	1.2992	1.58337	0.0565259	1062.1	1.23859e-228	1.25727e-226	0.773571	0.464941	PLSCR1	CD14+ monocytes
PTX3	0.106544	1.05417	0.220984	27.6182	1.49043e-05	2.59279e-05	0.116555	0.0583529	PTX3	CD14+ monocytes
RTP4	0.0728347	1.59714	0.256854	51.7391	1.56406e-10	4.52806e-10	0.114328	0.0390588	RTP4	CD14+ monocytes
LAP3	1.27142	1.86368	0.0636932	902.45	4.90791e-194	3.89002e-192	0.775798	0.399059	LAP3	CD14+ monocytes
CXCL2	0.427683	1.26125	0.177956	221.901	7.30745e-47	8.88255e-46	0.198218	0.114824	CXCL2	CD14+ monocytes
EREG	0.914862	1.70563	0.156354	258.141	1.14705e-54	1.64685e-53	0.291017	0.155765	EREG	CD14+ monocytes
PLAC8	2.11338	1.89713	0.0621172	1624.84	0	0	0.804751	0.465412	PLAC8	CD14+ monocytes
PPM1K	0.203676	1.67772	0.132136	241.382	4.6746e-51	6.30472e-50	0.277654	0.0922353	PPM1K	CD14+ monocytes
HERC6	0.0975218	2.56539	0.240485	149.996	2.03944e-31	1.69058e-30	0.163326	0.0296471	HERC6	CD14+ monocytes
HERC5	0.431614	2.89976	0.11743	896.272	1.07011e-192	8.25558e-191	0.491463	0.0823529	HERC5	CD14+ monocytes
SNHG8	0.517086	-1.06119	0.0853815	310.646	5.47125e-66	9.86189e-65	0.270973	0.424471	SNHG8	CD14+ monocytes
TBC1D9	0.215963	-1.0118	0.130896	78.5161	3.5917e-16	1.5158e-15	0.121752	0.230588	TBC1D9	CD14+ monocytes
PRMT9	0.158721	-1.87875	0.196563	136.673	1.45468e-28	1.09594e-27	0.0512249	0.174118	PRMT9	CD14+ monocytes
RPS3A	20.6099	-1.14219	0.0313835	1475.93	2.3730812881353e-318	4.73470633029453e-316	0.974759	0.999059	RPS3A	CD14+ monocytes
DDX60	0.191305	1.82909	0.135282	268.375	7.14669e-57	1.05218e-55	0.283593	0.0823529	DDX60	CD14+ monocytes
DDX60L	0.608765	1.66351	0.0747404	698.629	6.90497e-150	3.44415e-148	0.61173	0.254118	DDX60L	CD14+ monocytes
AC025171.3	0.159896	-1.48859	0.175633	103.379	1.8757e-21	1.05985e-20	0.0720119	0.163765	AC025171.3	CD14+ monocytes
LMNB1	0.359067	1.1468	0.0949388	242.739	2.38543e-51	3.23993e-50	0.371938	0.2	LMNB1	CD14+ monocytes
HBEGF	0.454208	-1.92318	0.120729	538.503	3.14348e-115	1.13676e-113	0.122494	0.369412	HBEGF	CD14+ monocytes
ADRB2	0.0995383	1.11274	0.20584	47.2987	1.32137e-09	3.57097e-09	0.124722	0.0635294	ADRB2	CD14+ monocytes
CCNG1	0.14618	-1.01121	0.164139	61.3368	1.51883e-12	5.13616e-12	0.0868597	0.160471	CCNG1	CD14+ monocytes
GMPR	0.148434	3.66495	0.225889	505.569	4.18389e-108	1.38331e-106	0.265776	0.0225882	GMPR	CD14+ monocytes
FAM8A1	0.090531	1.32982	0.216671	46.3581	2.07449e-09	5.50091e-09	0.125464	0.0545882	FAM8A1	CD14+ monocytes
TNF	0.456243	4.18074	0.196016	1435.96	0	1.99391e-307	0.305865	0.0352941	TNF	CD14+ monocytes
HLA.DQA1	0.696713	-1.62608	0.122278	198.335	8.56705e-42	9.16247e-41	0.174462	0.363294	HLA.DQA1	CD14+ monocytes
TAP2	0.194584	1.10034	0.121956	101.55	4.59963e-21	2.55162e-20	0.252413	0.121412	TAP2	CD14+ monocytes
TAP1	0.464537	1.24908	0.0807541	291.438	7.61193e-62	1.25121e-60	0.464736	0.264471	TAP1	CD14+ monocytes
HLA.DPB1	4.44172	-1.07613	0.0613151	367.377	3.1017e-78	6.90249e-77	0.706013	0.842824	HLA.DPB1	CD14+ monocytes
ETV7	0.0704816	3.81904	0.363845	170.864	6.82281e-36	6.22662e-35	0.142539	0.0117647	ETV7	CD14+ monocytes
CMTR1	0.091909	1.30804	0.211729	47.5163	1.19037e-09	3.2427e-09	0.127691	0.0555294	CMTR1	CD14+ monocytes
VEGFA	0.255293	-1.51128	0.14372	225.574	1.18395e-47	1.47318e-46	0.103935	0.248471	VEGFA	CD14+ monocytes
CD2AP	0.185201	1.1104	0.131253	106.039	5.0872e-22	2.95231e-21	0.226429	0.112941	CD2AP	CD14+ monocytes
EEF1A1	40.569	-1.15638	0.0330046	1515.26	0	0	0.997773	0.999529	EEF1A1	CD14+ monocytes
MARCKS	2.56576	1.3144	0.0569905	584.263	3.94497e-125	1.57418e-123	0.842613	0.628706	MARCKS	CD14+ monocytes
NT5DC1	0.114203	-1.32343	0.203686	59.3092	4.05188e-12	1.33509e-11	0.0579065	0.131294	NT5DC1	CD14+ monocytes
NCOA7	0.263201	1.42171	0.110738	203.344	7.17683e-43	7.83493e-42	0.314031	0.142588	NCOA7	CD14+ monocytes
TNFAIP3	0.711026	1.55009	0.0892764	731.513	5.22725e-157	2.82662e-155	0.47513	0.243294	TNFAIP3	CD14+ monocytes
SOD2	1.74815	1.06222	0.0617483	712.898	5.61529e-153	2.9009e-151	0.682999	0.586824	SOD2	CD14+ monocytes
MAD1L1	0.176741	-1.21259	0.146676	78.13	4.33557e-16	1.81648e-15	0.0942836	0.203765	MAD1L1	CD14+ monocytes
NT5C3A	0.361058	1.66994	0.0993537	401.831	1.11853e-85	2.75396e-84	0.405345	0.168941	NT5C3A	CD14+ monocytes
BLVRA	1.10375	1.40348	0.0600977	665.347	1.10938e-142	5.1351e-141	0.71418	0.447059	BLVRA	CD14+ monocytes
RABGEF1	0.0995224	-1.31793	0.221005	72.3224	7.33651e-15	2.84511e-14	0.0504826	0.120471	RABGEF1	CD14+ monocytes
SAMD9	0.689539	1.72774	0.0770917	698.957	5.86322e-150	2.94996e-148	0.602821	0.254118	SAMD9	CD14+ monocytes
SAMD9L	0.746657	2.26006	0.0771747	1095.73	6.3855e-236	6.97103e-234	0.676318	0.221176	SAMD9L	CD14+ monocytes
PDK4	0.0941999	-1.22035	0.250874	44.4155	5.25933e-09	1.34114e-08	0.0423163	0.102118	PDK4	CD14+ monocytes
TRIM56	0.421724	1.19153	0.0866192	236.195	6.1205e-50	7.97595e-49	0.441722	0.220706	TRIM56	CD14+ monocytes
RASA4	0.165406	-1.54116	0.174009	136.756	1.39645e-28	1.05344e-27	0.0668151	0.186353	RASA4	CD14+ monocytes
TSPAN33	0.0816594	-1.55808	0.260733	56.6177	1.48807e-11	4.70319e-11	0.0393467	0.101647	TSPAN33	CD14+ monocytes
PARP12	0.237334	1.70794	0.115673	293.403	2.86833e-62	4.75534e-61	0.340015	0.110588	PARP12	CD14+ monocytes
CUL1	0.368264	1.80383	0.0984865	448.486	9.2278e-96	2.71026e-94	0.426875	0.163294	CUL1	CD14+ monocytes
TMEM176B	1.15623	-2.32618	0.0880383	2044.08	0	0	0.194506	0.563294	TMEM176B	CD14+ monocytes
TMEM176A	0.567211	-2.50055	0.12297	1277.77	2.19886e-275	3.43854e-273	0.103192	0.416	TMEM176A	CD14+ monocytes
PRKAG2.AS1	0.135465	-1.10473	0.181752	87.6634	4.12773e-18	1.95603e-17	0.0675575	0.152	PRKAG2.AS1	CD14+ monocytes
TSPYL2	0.136968	-1.34769	0.202143	58.3928	6.31127e-12	2.05267e-11	0.0571641	0.136	TSPYL2	CD14+ monocytes
RPS4X	15.3613	-1.13237	0.0324176	1360.67	2.33702e-293	3.86342e-291	0.971789	0.997647	RPS4X	CD14+ monocytes
XIST	1.10216	-2.23778	0.0978478	3400.42	0	0	0.107647	0.556235	XIST	CD14+ monocytes
TSC22D3	2.44406	-1.01018	0.0515914	1078.3	3.82277e-232	4.02155e-230	0.613215	0.831059	TSC22D3	CD14+ monocytes
CLU	0.244249	4.27584	0.240394	1126.86	1.14308e-242	1.32278e-240	0.305865	0.0164706	CLU	CD14+ monocytes
ZNF703	0.178412	-1.33385	0.16213	82.2686	5.75744e-17	2.53135e-16	0.0831477	0.185412	ZNF703	CD14+ monocytes
RPL7	9.04437	-1.0396	0.032135	1205.93	8.26819e-260	1.03999e-257	0.927246	0.991059	RPL7	CD14+ monocytes
TP53INP1	0.0866144	-1.29861	0.244051	32.9005	1.25186e-06	2.4866e-06	0.0460282	0.102588	TP53INP1	CD14+ monocytes
EIF3E	2.10812	-1.1504	0.0495471	792.343	3.49901e-170	2.13108e-168	0.613215	0.849882	EIF3E	CD14+ monocytes
LY6E	4.59161	2.94149	0.0517165	3947.47	0	0	0.959169	0.530824	LY6E	CD14+ monocytes
DDX58	0.328707	2.00306	0.10855	452.581	1.20164e-96	3.56549e-95	0.408315	0.124706	DDX58	CD14+ monocytes
CBWD3	0.0819999	1.23437	0.223817	43.6002	7.76718e-09	1.94802e-08	0.119525	0.0517647	CBWD3	CD14+ monocytes
ALDH1A1	0.334652	-1.21606	0.12308	173.127	2.2296e-36	2.06738e-35	0.140312	0.288941	ALDH1A1	CD14+ monocytes
GOLM1	0.0872891	-1.01752	0.234583	37.9277	1.1597e-07	2.58575e-07	0.0527097	0.100235	GOLM1	CD14+ monocytes
CTSL	0.165843	1.15072	0.160715	113.227	1.49145e-23	9.37993e-23	0.178916	0.0912941	CTSL	CD14+ monocytes
TDRD7	0.0876506	1.06233	0.210696	37.344	1.53007e-07	3.36872e-07	0.122494	0.0578824	TDRD7	CD14+ monocytes
TRIM14	0.209274	1.0394	0.117886	126.652	2.02418e-26	1.42308e-25	0.262064	0.131294	TRIM14	CD14+ monocytes
KIAA1958	0.111918	2.26533	0.209135	178.253	1.76859e-37	1.68031e-36	0.181886	0.0381176	KIAA1958	CD14+ monocytes
TOR1B	0.11002	1.76382	0.193243	128.438	8.40342e-27	5.98795e-26	0.167038	0.0531765	TOR1B	CD14+ monocytes
NTNG2	0.105943	1.37027	0.185879	76.5327	9.44379e-16	3.90577e-15	0.155902	0.0602353	NTNG2	CD14+ monocytes
IFITM2	4.26002	2.20299	0.0459089	3090.03	0	0	0.942836	0.715294	IFITM2	CD14+ monocytes
IFITM1	0.614021	4.88617	0.165625	2472.48	0	0	0.585004	0.0381176	IFITM1	CD14+ monocytes
IFITM3	8.46524	3.76266	0.0560857	4541.97	0	0	0.974759	0.559059	IFITM3	CD14+ monocytes
IRF7	0.871815	2.15538	0.0692856	1304.06	4.3845e-281	7.04686e-279	0.716407	0.287059	IRF7	CD14+ monocytes
TRIM5	0.142361	1.65421	0.159736	150.416	1.65762e-31	1.38398e-30	0.2049	0.0701176	TRIM5	CD14+ monocytes
TRIM22	0.825695	1.6282	0.0655686	740.526	5.84176e-159	3.25004e-157	0.690423	0.338353	TRIM22	CD14+ monocytes
RNF141	0.244833	-1.09843	0.124291	109.89	7.68165e-23	4.65403e-22	0.134373	0.250824	RNF141	CD14+ monocytes
UBE2L6	0.927955	1.39095	0.064628	582.924	7.68519e-125	3.02493e-123	0.674091	0.391059	UBE2L6	CD14+ monocytes
SERPING1	0.133186	3.44937	0.222767	345.787	1.4246e-73	2.93336e-72	0.23608	0.0258824	SERPING1	CD14+ monocytes
MS4A4A	0.187574	2.98033	0.179187	442.049	2.27371e-94	6.54513e-93	0.274684	0.0423529	MS4A4A	CD14+ monocytes
PLA2G16	0.218673	-1.61696	0.145199	262.424	1.36992e-55	1.99657e-54	0.0853749	0.241412	PLA2G16	CD14+ monocytes
ATG2A	0.249513	-1.16592	0.135495	211.588	1.2099e-44	1.38349e-43	0.12101	0.237176	ATG2A	CD14+ monocytes
RIN1	0.0915642	1.24931	0.207675	67.3984	8.03405e-14	2.92911e-13	0.131403	0.0574118	RIN1	CD14+ monocytes
FOLR3	0.313713	1.59491	0.120331	523.665	5.09554e-112	1.78684e-110	0.286563	0.142588	FOLR3	CD14+ monocytes
FOLR2	0.0964157	-1.3613	0.247136	52.5023	1.08309e-10	3.18432e-10	0.0430586	0.107765	FOLR2	CD14+ monocytes
IL18	0.251048	-1.2519	0.125207	211.207	1.46132e-44	1.66441e-43	0.13363	0.248471	IL18	CD14+ monocytes
SORL1	0.534252	-1.35828	0.0888092	280.019	2.20704e-59	3.4701e-58	0.233853	0.464	SORL1	CD14+ monocytes
NSUN6	0.109888	1.14711	0.182778	54.0643	5.10208e-11	1.54478e-10	0.144766	0.0701176	NSUN6	CD14+ monocytes
ARL5B	0.177556	1.20586	0.140004	107.45	2.5457e-22	1.49537e-21	0.2049	0.107294	ARL5B	CD14+ monocytes
IFIT2	0.841126	3.17336	0.111041	952.302	7.74382e-205	6.68743e-203	0.580549	0.113412	IFIT2	CD14+ monocytes
IFIT3	1.19294	3.61318	0.0962385	1955.32	0	0	0.719376	0.111059	IFIT3	CD14+ monocytes
IFIT1	0.833905	4.01846	0.115084	2199.92	0	0	0.654046	0.0682353	IFIT1	CD14+ monocytes
IFIT5	0.112142	1.73909	0.183278	130.258	3.42967e-27	2.48361e-26	0.179659	0.0531765	IFIT5	CD14+ monocytes
TCF7L2	0.286542	1.04837	0.110457	177.996	2.00909e-37	1.89944e-36	0.291017	0.166588	TCF7L2	CD14+ monocytes
CACNA2D4	0.154738	-1.17486	0.166652	69.0155	3.6627e-14	1.36461e-13	0.0824053	0.165176	CACNA2D4	CD14+ monocytes
CD9	0.189047	-1.20995	0.207736	133.077	8.55727e-28	6.30731e-27	0.0697847	0.129412	CD9	CD14+ monocytes
C3AR1	0.22993	1.64172	0.132819	286.599	8.41404e-61	1.35232e-59	0.260579	0.115294	C3AR1	CD14+ monocytes
GRASP	0.143901	-1.34069	0.179437	140.163	2.60473e-29	2.02295e-28	0.0668151	0.164235	GRASP	CD14+ monocytes
EIF4B	1.14849	-1.90623	0.0704424	989.096	8.23483e-213	7.56297e-211	0.330364	0.721412	EIF4B	CD14+ monocytes
ITGB7	0.122805	1.68414	0.178055	141.324	1.46969e-29	1.15539e-28	0.178916	0.0607059	ITGB7	CD14+ monocytes
STAT2	0.713492	1.40853	0.0659315	542.075	5.30242e-116	1.94176e-114	0.644395	0.340706	STAT2	CD14+ monocytes
AC020656.1	7.72127	-1.1308	0.0517286	858.561	1.58368e-184	1.06548e-182	0.60876	0.978824	AC020656.1	CD14+ monocytes
NAP1L1	1.68309	-1.0572	0.0538203	455.072	3.47788e-97	1.04807e-95	0.575353	0.778824	NAP1L1	CD14+ monocytes
AC025164.1	0.233507	-1.5873	0.159647	132.055	1.41558e-27	1.03941e-26	0.0801782	0.219294	AC025164.1	CD14+ monocytes
LTA4H	1.41313	-1.2371	0.0602546	912.064	4.05343e-196	3.35045e-194	0.481811	0.725176	LTA4H	CD14+ monocytes
GPN3	0.145818	-1.01509	0.170715	98.0062	2.61351e-20	1.40146e-19	0.0801782	0.155765	GPN3	CD14+ monocytes
OAS1	1.06198	2.04367	0.0667936	1267.52	3.67265e-273	5.59209e-271	0.723831	0.330353	OAS1	CD14+ monocytes
OAS3	0.474063	2.89957	0.103136	1249.36	3.17382e-269	4.47896e-267	0.583519	0.104	OAS3	CD14+ monocytes
OAS2	0.590115	2.3567	0.0857755	1106.5	2.94683e-238	3.27891e-236	0.616927	0.161412	OAS2	CD14+ monocytes
RPLP0	5.61835	-1.01723	0.0408046	655.21	1.73647e-140	7.97397e-139	0.850037	0.960941	RPLP0	CD14+ monocytes
OASL	0.322802	3.20115	0.134948	857.301	2.96829e-184	1.97408e-182	0.447661	0.0630588	OASL	CD14+ monocytes
EPSTI1	1.00248	2.96961	0.0787728	1919.82	0	0	0.74833	0.187294	EPSTI1	CD14+ monocytes
AL161421.1	0.182474	-1.74799	0.173051	210.143	2.4751e-44	2.80802e-43	0.0675575	0.195765	AL161421.1	CD14+ monocytes
IPO5	0.123384	-1.032	0.177898	43.769	7.16527e-09	1.80253e-08	0.0727543	0.141176	IPO5	CD14+ monocytes
GPR183	0.378722	-1.47224	0.146471	229.471	1.71556e-48	2.17205e-47	0.111359	0.252706	GPR183	CD14+ monocytes
AL355075.4	0.183223	1.04255	0.170998	82.2794	5.7273e-17	2.52001e-16	0.159614	0.0997647	AL355075.4	CD14+ monocytes
RNASE2	0.862791	1.92714	0.0848411	952.486	7.06521e-205	6.19383e-203	0.552339	0.264471	RNASE2	CD14+ monocytes
IRF9	0.269179	1.02872	0.108778	113.127	1.56671e-23	9.83189e-23	0.299183	0.163294	IRF9	CD14+ monocytes
NFKBIA	10.938	1.09678	0.0478248	1970.77	0	0	0.933927	0.939294	NFKBIA	CD14+ monocytes
SAMD4A	0.215468	1.48982	0.123503	152.138	7.08669e-32	5.95118e-31	0.281366	0.111529	SAMD4A	CD14+ monocytes
GCH1	0.257792	1.20063	0.110693	135.63	2.43236e-28	1.8183e-27	0.295471	0.153882	GCH1	CD14+ monocytes
RTN1	0.121412	-1.22029	0.194679	47.2227	1.37041e-09	3.69659e-09	0.0616184	0.138353	RTN1	CD14+ monocytes
AC005280.2	0.137467	-1.51045	0.190396	81.669	7.71516e-17	3.36905e-16	0.0601336	0.158588	AC005280.2	CD14+ monocytes
IFI27	8.22935	8.29445	0.224404	3225.63	0	0	0.476615	0.0291765	IFI27	CD14+ monocytes
TRIM69	0.143299	1.11775	0.14622	70.2314	2.02834e-14	7.66054e-14	0.18634	0.096	TRIM69	CD14+ monocytes
RPL4	4.40976	-1.02663	0.0396644	836.74	8.44851e-180	5.43145e-178	0.828508	0.945882	RPL4	CD14+ monocytes
PML	0.21705	1.39477	0.116844	176.234	4.80091e-37	4.50942e-36	0.294729	0.121882	PML	CD14+ monocytes
BCL2A1	1.32832	1.04956	0.0627203	772.901	5.68798e-166	3.32431e-164	0.633259	0.521412	BCL2A1	CD14+ monocytes
ISG20	0.441145	2.47165	0.114926	569.442	6.35488e-122	2.45129e-120	0.415739	0.137412	ISG20	CD14+ monocytes
ABHD2	0.291742	-1.10684	0.114157	109.712	8.38399e-23	5.06365e-22	0.157387	0.291765	ABHD2	CD14+ monocytes
ROGDI	0.418573	-1.0989	0.096325	224.526	1.9901e-47	2.43955e-46	0.209354	0.388235	ROGDI	CD14+ monocytes
KIF22	0.223008	-1.23216	0.137783	93.2124	2.73429e-19	1.38171e-18	0.116555	0.226353	KIF22	CD14+ monocytes
CES1	0.788424	1.48801	0.0826976	475.546	1.30182e-101	4.02798e-100	0.544172	0.282353	CES1	CD14+ monocytes
MT2A	1.74542	1.68357	0.0669129	702.178	1.1764e-150	6.02361e-149	0.766889	0.475765	MT2A	CD14+ monocytes
TPPP3	0.194203	-1.64706	0.172468	114.994	6.25764e-24	4.00074e-23	0.0734967	0.189176	TPPP3	CD14+ monocytes
DPEP2	0.272307	-1.20834	0.118976	136.484	1.59701e-28	1.19848e-27	0.1366	0.285176	DPEP2	CD14+ monocytes
HP	0.0961921	1.63663	0.288152	250.002	6.50165e-53	9.0647e-52	0.117298	0.0390588	HP	CD14+ monocytes
ITGAE	0.359737	-1.21348	0.104384	162.386	4.50037e-34	3.95131e-33	0.178174	0.360941	ITGAE	CD14+ monocytes
XAF1	1.31047	2.07578	0.0582519	1613.89	0	0	0.834447	0.366588	XAF1	CD14+ monocytes
PER1	0.282357	-1.20177	0.116695	135.276	2.89555e-28	2.15897e-27	0.144766	0.298824	PER1	CD14+ monocytes
LRRC75A	0.131824	-1.21483	0.182521	53.8798	5.57664e-11	1.68317e-10	0.0697847	0.147294	LRRC75A	CD14+ monocytes
LGALS9	1.06456	1.02775	0.0549598	403.795	4.21117e-86	1.06401e-84	0.732739	0.504941	LGALS9	CD14+ monocytes
SLFN5	0.374778	1.34217	0.0951955	313.148	1.57828e-66	2.91756e-65	0.395694	0.186353	SLFN5	CD14+ monocytes
CCL3	6.01549	2.93092	0.0948984	1846.75	0	0	0.683742	0.352471	CCL3	CD14+ monocytes
CCL4	3.27245	4.80562	0.163984	2410.39	0	0	0.400891	0.0828235	CCL4	CD14+ monocytes
CCL3L1	3.76802	2.08577	0.104053	1819.23	0	0	0.512992	0.300706	CCL3L1	CD14+ monocytes
CCL4L2	1.68359	4.94789	0.215388	1681.5	0	0	0.30735	0.0465882	CCL4L2	CD14+ monocytes
KRT10	0.562979	-1.05385	0.0828434	229.803	1.45516e-48	1.84639e-47	0.262806	0.490824	KRT10	CD14+ monocytes
EIF1	14.171	-1.00622	0.0261365	1785.78	0	0	0.982183	0.997176	EIF1	CD14+ monocytes
JUP	0.210951	1.31583	0.123847	210.816	1.77381e-44	2.01636e-43	0.268745	0.111059	JUP	CD14+ monocytes
NT5C3B	0.0889043	-2.04582	0.26578	107.871	2.07002e-22	1.22707e-21	0.0348924	0.112941	NT5C3B	CD14+ monocytes
CNP	0.160359	1.05284	0.139763	120.576	4.02369e-25	2.67906e-24	0.20193	0.102588	CNP	CD14+ monocytes
DHX58	0.120305	2.41751	0.189965	208.002	7.14831e-44	8.00003e-43	0.207869	0.0428235	DHX58	CD14+ monocytes
IFI35	0.69722	1.88028	0.0732209	859.634	9.27228e-185	6.3117e-183	0.642168	0.269176	IFI35	CD14+ monocytes
LGALS3BP	0.315179	3.82406	0.167396	1172.23	1.66455e-252	2.00647e-250	0.415739	0.0385882	LGALS3BP	CD14+ monocytes
RNF213	2.16108	1.4357	0.0434168	1217.62	2.41125e-262	3.24454e-260	0.925019	0.651765	RNF213	CD14+ monocytes
TGIF1	0.244538	-1.01627	0.125585	90.5707	9.95998e-19	4.88376e-18	0.138085	0.243294	TGIF1	CD14+ monocytes
AC027097.1	0.0850104	1.16482	0.217837	49.3643	4.90136e-10	1.37533e-09	0.119525	0.0564706	AC027097.1	CD14+ monocytes
ZCCHC2	0.254104	1.67948	0.117155	314.043	1.01216e-66	1.88307e-65	0.330364	0.114824	ZCCHC2	CD14+ monocytes
SIGLEC1	0.400936	4.50808	0.167026	1825.6	0	0	0.585004	0.0348235	SIGLEC1	CD14+ monocytes
ID1	0.112084	-1.53808	0.249461	52.5283	1.0696e-10	3.14627e-10	0.0445434	0.105882	ID1	CD14+ monocytes
RAE1	0.209547	-1.15224	0.136717	115.572	4.71128e-24	3.02547e-23	0.111359	0.230588	RAE1	CD14+ monocytes
ZBP1	0.165588	2.9819	0.179017	435.982	4.6568e-93	1.30797e-91	0.28582	0.0376471	ZBP1	CD14+ monocytes
HELZ2	0.235232	1.87681	0.121151	306.072	5.30745e-65	9.33401e-64	0.332591	0.101176	HELZ2	CD14+ monocytes
EEF2	3.11079	-1.34953	0.0439424	1210.95	6.74579e-261	8.67359e-259	0.706013	0.917647	EEF2	CD14+ monocytes
C19orf66	0.310971	1.47928	0.101503	255.999	3.32054e-54	4.74386e-53	0.368968	0.16	C19orf66	CD14+ monocytes
LDLR	0.2221	1.01227	0.128609	85.5133	1.18051e-17	5.41237e-17	0.239792	0.127059	LDLR	CD14+ monocytes
AC020916.1	1.00524	-1.07684	0.078179	523.383	5.8641e-112	2.03172e-110	0.347439	0.539294	AC020916.1	CD14+ monocytes
HSH2D	0.270944	1.98395	0.113236	396.231	1.81387e-84	4.33679e-83	0.376392	0.113882	HSH2D	CD14+ monocytes
BISPR	0.133529	1.22119	0.152122	112.32	2.32836e-23	1.44548e-22	0.18931	0.0823529	BISPR	CD14+ monocytes
SLC27A1	0.123621	-1.0343	0.176631	45.7694	2.75053e-09	7.19465e-09	0.0772086	0.140706	SLC27A1	CD14+ monocytes
ATP13A1	0.149756	1.40429	0.147133	110.978	4.50199e-23	2.76524e-22	0.207127	0.0856471	ATP13A1	CD14+ monocytes
FFAR2	0.239222	2.37617	0.138411	401.866	1.09953e-85	2.71875e-84	0.303638	0.088	FFAR2	CD14+ monocytes
PLEKHG2	0.143728	1.07108	0.172088	111.507	3.47171e-23	2.1415e-22	0.158129	0.0823529	PLEKHG2	CD14+ monocytes
SERTAD1	0.199192	-1.11336	0.139434	98.5576	1.99466e-20	1.07359e-19	0.110616	0.214588	SERTAD1	CD14+ monocytes
ZNF331	0.249681	-2.1551	0.172732	407.186	7.7907e-87	1.99456e-85	0.0593912	0.24	ZNF331	CD14+ monocytes
TNNT1	0.208831	1.83292	0.169389	233.299	2.57238e-49	3.31488e-48	0.221975	0.0672941	TNNT1	CD14+ monocytes
AC010642.2	0.100121	-1.12028	0.224671	45.6934	2.85255e-09	7.44469e-09	0.0512249	0.113412	AC010642.2	CD14+ monocytes
A1BG	0.238908	-1.13528	0.134082	171.287	5.53695e-36	5.07715e-35	0.120267	0.239529	A1BG	CD14+ monocytes
ZFY	0.0844152	1.1353	0.240623	118.687	1.01861e-24	6.71259e-24	0.109131	0.0512941	ZFY	CD14+ monocytes
DDX3Y	0.475233	1.11485	0.0916062	864.888	6.74424e-186	4.6455e-184	0.458797	0.182118	DDX3Y	CD14+ monocytes
UTY	0.197369	1.40085	0.130078	490.301	8.38916e-105	2.66702e-103	0.281366	0.0856471	UTY	CD14+ monocytes
USP18	0.138633	5.07851	0.350703	617.849	2.123e-132	8.77407e-131	0.260579	0.00847059	USP18	CD14+ monocytes
OSM	0.282405	-1.37051	0.166996	215.39	1.8402e-45	2.15534e-44	0.0809206	0.202824	OSM	CD14+ monocytes
TCN2	0.113611	1.92839	0.190295	137.824	8.25151e-29	6.26552e-28	0.179659	0.0494118	TCN2	CD14+ monocytes
APOL6	0.526467	1.19005	0.078845	253.414	1.19695e-53	1.67689e-52	0.498886	0.28	APOL6	CD14+ monocytes
EIF3L	1.36766	-1.7941	0.0639816	996.846	1.72228e-214	1.60727e-212	0.383073	0.771765	EIF3L	CD14+ monocytes
APOBEC3A	2.36102	2.09748	0.0692965	1011.66	1.06255e-217	1.00786e-215	0.819599	0.462118	APOBEC3A	CD14+ monocytes
FAM118A	0.201543	-1.31867	0.13946	311.255	4.04278e-66	7.30986e-65	0.110616	0.206588	FAM118A	CD14+ monocytes
PIM3	0.50722	1.13635	0.0803841	216.173	1.24841e-45	1.47114e-44	0.481069	0.271529	PIM3	CD14+ monocytes
TYMP	8.12301	1.04129	0.031667	1148.12	2.81425e-247	3.32312e-245	0.991834	0.967059	TYMP	CD14+ monocytes
KLHDC7B	0.101915	3.09785	0.253344	239.42	1.23709e-50	1.64927e-49	0.179659	0.0249412	KLHDC7B	CD14+ monocytes
MX2	1.1073	2.03573	0.0640117	1214.63	1.07497e-261	1.41358e-259	0.791388	0.343059	MX2	CD14+ monocytes
MX1	1.91726	3.19582	0.0723675	2597.53	0	0	0.8634	0.212706	MX1	CD14+ monocytes
U2AF1	0.0805425	-1.74093	0.269751	82.6454	4.7903e-17	2.12063e-16	0.0348924	0.104941	U2AF1	CD14+ monocytes
ISG15.1	6.32505	4.41358	0.156123	1054.07	6.83331e-227	2.0763e-223	1	0.528571	ISG15	CD16+ monocytes
FBXO6.1	0.272459	1.29849	0.270171	24.4557	6.47147e-05	0.000441908	0.365672	0.193878	FBXO6	CD16+ monocytes
CDA	1.11983	-1.58494	0.223981	122.637	1.46019e-25	5.28188e-24	0.320896	0.630612	CDA	CD16+ monocytes
C1QA	2.83022	1.57219	0.422734	27.3235	1.70987e-05	0.000130703	0.298507	0.306122	C1QA	CD16+ monocytes
FUCA1	0.3779	1.62722	0.227738	95.8813	7.40118e-20	2.1116e-18	0.5	0.220408	FUCA1	CD16+ monocytes
IFI6.1	4.26044	3.85014	0.144944	933.962	7.2929e-201	1.4773e-197	0.985075	0.504082	IFI6	CD16+ monocytes
AK2	0.324608	1.13151	0.242552	28.8982	8.19862e-06	6.66083e-05	0.395522	0.232653	AK2	CD16+ monocytes
PABPC4.1	1.25003	-1.18818	0.175801	76.2796	1.06837e-15	2.35234e-14	0.38806	0.728571	PABPC4	CD16+ monocytes
MED8	0.300507	1.25692	0.258805	25.8811	3.34409e-05	0.000244844	0.38806	0.208163	MED8	CD16+ monocytes
SPATA6	0.217698	-1.57115	0.476248	19.9533	0.000510101	0.00280026	0.0671642	0.208163	SPATA6	CD16+ monocytes
PDE4B	0.148301	1.06833	0.407527	14.598	0.00561184	0.021875	0.223881	0.106122	PDE4B	CD16+ monocytes
NEXN.1	0.160229	4.19967	0.496518	110.144	6.77973e-23	2.21508e-21	0.410448	0.0285714	NEXN	CD16+ monocytes
IFI44L.1	1.39218	4.49143	0.171597	1096.97	3.43051e-236	2.08472e-232	0.970149	0.136735	IFI44L	CD16+ monocytes
IFI44.1	0.590718	3.2648	0.201686	325.722	3.05343e-69	4.52578e-67	0.791045	0.159184	IFI44	CD16+ monocytes
GBP3	0.195846	1.58659	0.3299	39.8783	4.58673e-08	5.23939e-07	0.335821	0.118367	GBP3	CD16+ monocytes
GBP1.1	1.21889	2.91636	0.192876	254.138	8.35678e-54	7.93502e-52	0.843284	0.326531	GBP1	CD16+ monocytes
GBP4.1	0.85178	1.5927	0.167839	99.7294	1.12321e-20	3.39588e-19	0.701493	0.42449	GBP4	CD16+ monocytes
GBP5.1	0.315068	2.5285	0.301228	86.9653	5.80645e-18	1.50152e-16	0.440299	0.146939	GBP5	CD16+ monocytes
RPL5.1	13.4603	-1.41696	0.079618	361.876	4.78212e-77	8.54733e-75	0.955224	0.995918	RPL5	CD16+ monocytes
NBPF26	0.141646	1.14952	0.422315	32.4191	1.57057e-06	1.46386e-05	0.201493	0.110204	NBPF26	CD16+ monocytes
FCGR1B.1	0.195694	2.5311	0.403444	48.0179	9.35724e-10	1.31023e-08	0.231343	0.118367	FCGR1B	CD16+ monocytes
AC245014.3	0.874158	1.25949	0.258933	59.4662	3.75556e-12	6.65381e-11	0.477612	0.32449	AC245014.3	CD16+ monocytes
FCGR1A	0.232546	2.32473	0.349668	55.273	2.84801e-11	4.48601e-10	0.328358	0.128571	FCGR1A	CD16+ monocytes
S100A8	7.0062	1.27059	0.171109	67.6249	7.19753e-14	1.42939e-12	0.962687	0.810204	S100A8	CD16+ monocytes
SLC27A3	0.349145	1.09597	0.240993	25.3736	4.23153e-05	0.00030432	0.410448	0.246939	SLC27A3	CD16+ monocytes
ADAR.1	1.10803	1.36758	0.121769	138.315	6.47815e-29	2.71501e-27	0.873134	0.573469	ADAR	CD16+ monocytes
ADAM15	0.171858	1.28416	0.374223	14.5697	0.00568216	0.0220642	0.216418	0.128571	ADAM15	CD16+ monocytes
GLMP	0.136376	1.44375	0.418665	17.1453	0.00181125	0.00844738	0.231343	0.0979592	GLMP	CD16+ monocytes
PRCC	0.203941	1.10344	0.308599	16.5043	0.002412	0.0107619	0.313433	0.14898	PRCC	CD16+ monocytes
IFI16	1.83975	1.60594	0.111347	213.973	3.71354e-45	2.8566e-43	0.91791	0.673469	IFI16	CD16+ monocytes
AIM2	0.176744	2.45408	0.439022	44.8708	4.22953e-09	5.45708e-08	0.268657	0.0918367	AIM2	CD16+ monocytes
SLAMF7	0.176966	1.37996	0.402446	20.4275	0.000411118	0.00231975	0.19403	0.128571	SLAMF7	CD16+ monocytes
CREG1	0.531796	1.18752	0.188483	43.446	8.36167e-09	1.03071e-07	0.58209	0.322449	CREG1	CD16+ monocytes
ATP1B1	0.117221	2.24352	0.622548	15.834	0.00325015	0.013697	0.164179	0.0591837	ATP1B1	CD16+ monocytes
SELL	0.726872	1.57612	0.206621	60.8009	1.9687e-12	3.56066e-11	0.664179	0.316327	SELL	CD16+ monocytes
GLUL	1.54779	1.48723	0.133749	146.677	1.04862e-30	4.90189e-29	0.858209	0.602041	GLUL	CD16+ monocytes
FAM129A	0.163553	1.41263	0.401426	12.6135	0.0133274	0.04487	0.238806	0.108163	FAM129A	CD16+ monocytes
SRGAP2	0.446514	1.43693	0.209263	46.9669	1.54935e-09	2.10635e-08	0.529851	0.277551	SRGAP2	CD16+ monocytes
ATF3	0.289325	1.28769	0.284821	37.3708	1.51071e-07	1.60781e-06	0.328358	0.191837	ATF3	CD16+ monocytes
COA6	0.435153	1.13558	0.211959	34.3008	6.46483e-07	6.46164e-06	0.470149	0.310204	COA6	CD16+ monocytes
IRF2BP2	0.571471	1.39783	0.19907	72.8081	5.7921e-15	1.21374e-13	0.567164	0.3	IRF2BP2	CD16+ monocytes
NLRP3	0.459978	2.08024	0.224113	143.246	5.69568e-30	2.50816e-28	0.567164	0.191837	NLRP3	CD16+ monocytes
CMPK2.1	0.371482	2.898	0.259677	145.965	1.49025e-30	6.91319e-29	0.58209	0.126531	CMPK2	CD16+ monocytes
RSAD2.1	0.782587	5.16694	0.269872	693.052	1.11361e-148	5.20568e-146	0.798507	0.0755102	RSAD2	CD16+ monocytes
EIF2AK2.1	0.785049	2.52218	0.165928	272.237	1.05103e-57	1.14056e-55	0.880597	0.263265	EIF2AK2	CD16+ monocytes
PNPT1.1	0.244815	1.92179	0.281543	59.4251	3.83105e-12	6.74532e-11	0.410448	0.138776	PNPT1	CD16+ monocytes
VRK2	0.233685	1.19397	0.296383	19.4511	0.000640711	0.00341844	0.328358	0.159184	VRK2	CD16+ monocytes
MXD1	0.371742	1.36585	0.234691	33.2511	1.06109e-06	1.02353e-05	0.470149	0.230612	MXD1	CD16+ monocytes
NAGK	1.86907	1.20569	0.109937	125.545	3.49126e-26	1.30162e-24	0.88806	0.746939	NAGK	CD16+ monocytes
CAPG	0.997076	1.38586	0.19104	88.4622	2.79333e-18	7.31683e-17	0.671642	0.395918	CAPG	CD16+ monocytes
VAMP5	2.73548	1.12499	0.125083	119.144	8.13743e-25	2.85845e-23	0.910448	0.736735	VAMP5	CD16+ monocytes
DUSP2.1	0.578512	2.86851	0.356285	139.472	3.66176e-29	1.56478e-27	0.41791	0.116327	DUSP2	CD16+ monocytes
ARID5A	0.21158	1.59878	0.306585	32.9647	1.21453e-06	1.15143e-05	0.320896	0.140816	ARID5A	CD16+ monocytes
MERTK	0.141392	1.00362	0.463904	18.5933	0.000944536	0.00479127	0.216418	0.0877551	MERTK	CD16+ monocytes
SLC20A1	0.377334	1.18081	0.249891	29.5281	6.1054e-06	5.18916e-05	0.395522	0.246939	SLC20A1	CD16+ monocytes
IL1B	0.78937	2.41244	0.331669	110.954	4.55552e-23	1.50456e-21	0.447761	0.173469	IL1B	CD16+ monocytes
IL1RN.1	0.192327	2.9961	0.395436	72.4103	7.02922e-15	1.45295e-13	0.350746	0.0755102	IL1RN	CD16+ monocytes
MARCO	0.656659	2.1466	0.217564	98.7079	1.85309e-20	5.52065e-19	0.656716	0.263265	MARCO	CD16+ monocytes
NMI	1.03375	1.55104	0.135208	132.558	1.10491e-27	4.41747e-26	0.80597	0.493878	NMI	CD16+ monocytes
FMNL2	0.210672	1.29349	0.352717	22.6833	0.000146472	0.000934007	0.276119	0.130612	FMNL2	CD16+ monocytes
IFIH1.1	0.471376	2.32663	0.218361	147.66	6.45783e-31	3.0901e-29	0.634328	0.197959	IFIH1	CD16+ monocytes
SSB	1.60838	1.08477	0.116338	97.6915	3.04924e-20	8.90877e-19	0.873134	0.687755	SSB	CD16+ monocytes
STAT1.1	1.38776	2.14281	0.154649	200.091	3.5909e-42	2.47976e-40	0.880597	0.481633	STAT1	CD16+ monocytes
NABP1	0.377833	1.06738	0.241044	27.3975	1.65195e-05	0.000127236	0.380597	0.267347	NABP1	CD16+ monocytes
AC114760.2	0.30102	-1.34979	0.367656	33.2836	1.04498e-06	1.0112e-05	0.126866	0.291837	AC114760.2	CD16+ monocytes
SPATS2L.1	0.257168	3.42642	0.323938	156.877	6.83444e-33	3.49016e-31	0.5	0.0734694	SPATS2L	CD16+ monocytes
EEF1B2.1	7.95163	-1.21676	0.0919306	217.651	6.00362e-46	4.67743e-44	0.91791	0.993878	EEF1B2	CD16+ monocytes
WDFY1	0.345861	1.35316	0.239969	33.7167	8.51848e-07	8.33337e-06	0.447761	0.230612	WDFY1	CD16+ monocytes
SP110.1	2.0883	1.33441	0.101245	185.25	5.55769e-39	3.48186e-37	0.962687	0.761224	SP110	CD16+ monocytes
SP140.1	0.199396	1.22451	0.323281	17.9862	0.00124178	0.0061352	0.320896	0.134694	SP140	CD16+ monocytes
SP100	1.2589	1.12222	0.121266	87.5995	4.25875e-18	1.11075e-16	0.850746	0.620408	SP100	CD16+ monocytes
BHLHE40	0.119032	1.60811	0.555381	15.0172	0.00466566	0.0187031	0.186567	0.0653061	BHLHE40	CD16+ monocytes
TBC1D5	0.271437	-1.19939	0.393069	26.5584	2.44135e-05	0.000182261	0.126866	0.261224	TBC1D5	CD16+ monocytes
CCR1	0.459961	2.36487	0.217499	163.14	3.10018e-34	1.63824e-32	0.619403	0.187755	CCR1	CD16+ monocytes
IMPDH2.1	0.329684	-1.20706	0.360001	19.551	0.000612349	0.00329022	0.141791	0.285714	IMPDH2	CD16+ monocytes
DCP1A	0.130947	1.46213	0.475466	12.5673	0.0135956	0.0456466	0.201493	0.0877551	DCP1A	CD16+ monocytes
ARHGEF3	0.180511	1.543	0.34767	24.0732	7.72208e-05	0.000520256	0.313433	0.114286	ARHGEF3	CD16+ monocytes
NFKBIZ.1	2.8882	1.0008	0.10867	133.351	7.47386e-28	3.04823e-26	0.910448	0.820408	NFKBIZ	CD16+ monocytes
PARP9.1	0.732304	2.42873	0.172457	209.282	3.79222e-44	2.77654e-42	0.753731	0.304082	PARP9	CD16+ monocytes
DTX3L.1	0.3994	1.63885	0.217601	62.9085	7.09361e-13	1.31426e-11	0.522388	0.238776	DTX3L	CD16+ monocytes
PARP14.1	1.54227	2.23796	0.132649	307.983	2.05397e-65	2.65574e-63	0.910448	0.520408	PARP14	CD16+ monocytes
XRN1	0.619579	1.06279	0.172074	40.4572	3.48134e-08	4.03742e-07	0.656716	0.383673	XRN1	CD16+ monocytes
CHST2	0.500859	-1.26712	0.283895	35.2444	4.13813e-07	4.25506e-06	0.223881	0.383673	CHST2	CD16+ monocytes
PLSCR1.1	1.53482	2.56634	0.13298	443.32	1.20764e-94	3.49469e-92	0.940299	0.442857	PLSCR1	CD16+ monocytes
TNFSF10	5.70176	2.12842	0.111177	412.872	4.60129e-88	1.21574e-85	0.985075	0.871429	TNFSF10	CD16+ monocytes
RTP4.1	0.173192	2.4586	0.374973	46.9773	1.5416e-09	2.10052e-08	0.320896	0.0918367	RTP4	CD16+ monocytes
AC147067.1	0.368809	-1.21421	0.343109	28.2912	1.08875e-05	8.69426e-05	0.141791	0.32449	AC147067.1	CD16+ monocytes
LAP3.1	1.63714	2.43159	0.154949	255.506	4.23963e-54	4.15552e-52	0.910448	0.489796	LAP3	CD16+ monocytes
TLR1	0.382229	1.42085	0.228151	45.6028	2.97908e-09	3.95281e-08	0.462687	0.24898	TLR1	CD16+ monocytes
CXCL8	0.735336	1.62451	0.41652	37.6209	1.34156e-07	1.43786e-06	0.38806	0.153061	CXCL8	CD16+ monocytes
CXCL2.1	0.43496	2.00622	0.545046	36.2347	2.58912e-07	2.72593e-06	0.208955	0.0959184	CXCL2	CD16+ monocytes
SCARB2	0.824948	1.09752	0.159732	51.0984	2.12901e-10	3.19456e-09	0.69403	0.453061	SCARB2	CD16+ monocytes
PLAC8.1	4.95926	1.60964	0.11995	210.105	2.5221e-44	1.8922e-42	0.955224	0.820408	PLAC8	CD16+ monocytes
HPSE	0.182825	2.28257	0.374343	44.0435	6.28369e-09	7.9224e-08	0.358209	0.0795918	HPSE	CD16+ monocytes
MRPS18C	0.740734	1.31806	0.153964	71.142	1.30274e-14	2.64774e-13	0.723881	0.414286	MRPS18C	CD16+ monocytes
PPM1K.1	0.173499	1.81498	0.379433	34.8966	4.87826e-07	4.94911e-06	0.276119	0.1	PPM1K	CD16+ monocytes
HERC6.1	0.149418	3.09261	0.451748	62.4256	8.9636e-13	1.65568e-11	0.328358	0.055102	HERC6	CD16+ monocytes
HERC5.1	0.600068	3.28318	0.226214	279.55	2.78631e-59	3.07862e-57	0.708955	0.140816	HERC5	CD16+ monocytes
EXOSC9	0.251676	1.12594	0.294573	15.059	0.00458033	0.0184336	0.298507	0.179592	EXOSC9	CD16+ monocytes
C4orf33	0.194491	1.10943	0.31781	23.5047	0.000100373	0.000660855	0.291045	0.140816	C4orf33	CD16+ monocytes
IL15	0.23089	1.07714	0.30168	14.8059	0.00512119	0.0201956	0.291045	0.173469	IL15	CD16+ monocytes
RPS3A.1	27.5327	-1.21562	0.0698352	323.213	1.06271e-68	1.50188e-66	1	1	RPS3A	CD16+ monocytes
TLR2	0.453742	1.017	0.213481	24.6274	5.97753e-05	0.000412321	0.492537	0.297959	TLR2	CD16+ monocytes
DDX60.1	0.220974	2.19195	0.298439	59.117	4.44676e-12	7.72084e-11	0.41791	0.120408	DDX60	CD16+ monocytes
DDX60L.1	0.647999	1.70417	0.174435	117.107	2.2152e-24	7.60552e-23	0.716418	0.318367	DDX60L	CD16+ monocytes
CARD6	0.188216	1.12373	0.338649	13.4221	0.00938752	0.0338112	0.276119	0.134694	CARD6	CD16+ monocytes
IL6ST	0.192843	1.76925	0.342469	29.8087	5.35358e-06	4.58222e-05	0.320896	0.118367	IL6ST	CD16+ monocytes
NAIP	0.395573	1.05974	0.260755	23.0721	0.000122493	0.000791903	0.470149	0.208163	NAIP	CD16+ monocytes
TENT2	0.353122	1.07427	0.247388	21.8985	0.000209964	0.00128624	0.395522	0.236735	TENT2	CD16+ monocytes
ST8SIA4	0.520842	1.31352	0.195778	46.3433	2.08926e-09	2.80895e-08	0.58209	0.306122	ST8SIA4	CD16+ monocytes
LMNB1.1	0.125768	2.19904	0.484803	22.0534	0.000195576	0.00120539	0.238806	0.0693878	LMNB1	CD16+ monocytes
EGR1	0.358339	2.62063	0.367589	78.8024	3.12366e-16	7.19034e-15	0.380597	0.0959184	EGR1	CD16+ monocytes
CYSTM1	0.351789	1.29819	0.237383	33.0417	1.17121e-06	1.11558e-05	0.485075	0.216327	CYSTM1	CD16+ monocytes
CD74	21.9886	1.06285	0.0916764	150.72	1.42673e-31	6.99214e-30	1	0.995918	CD74	CD16+ monocytes
GM2A	0.134745	2.06916	0.476545	26.9501	2.03457e-05	0.000153782	0.231343	0.0795918	GM2A	CD16+ monocytes
ATOX1	1.1638	1.33558	0.127881	106.569	3.92239e-22	1.25454e-20	0.850746	0.573469	ATOX1	CD16+ monocytes
HAVCR2	0.298332	1.25746	0.261895	32.7869	1.32072e-06	1.24242e-05	0.380597	0.195918	HAVCR2	CD16+ monocytes
CPEB4	0.29502	1.00095	0.25383	17.8715	0.00130751	0.00639752	0.373134	0.218367	CPEB4	CD16+ monocytes
SCGB3A1	0.181837	-1.21816	0.664643	13.4717	0.00918667	0.0332504	0.0597015	0.106122	SCGB3A1	CD16+ monocytes
GMPR.1	0.202759	4.02664	0.393517	148.497	4.27396e-31	2.07783e-29	0.492537	0.044898	GMPR	CD16+ monocytes
ATXN1	0.191572	1.0112	0.338525	13.4479	0.00928245	0.0335172	0.246269	0.144898	ATXN1	CD16+ monocytes
HIST1H1C	0.254849	1.02693	0.307448	41.3557	2.26846e-08	2.68199e-07	0.276119	0.167347	HIST1H1C	CD16+ monocytes
HIST1H2AC	0.189452	1.47956	0.393213	32.6639	1.39948e-06	1.31447e-05	0.223881	0.12449	HIST1H2AC	CD16+ monocytes
BTN3A1	0.213411	1.08639	0.31808	20.6837	0.000365826	0.00210723	0.261194	0.165306	BTN3A1	CD16+ monocytes
BTN3A3	0.181707	1.18122	0.360969	18.1664	0.00114504	0.00570828	0.246269	0.136735	BTN3A3	CD16+ monocytes
HLA.F	1.61796	1.04178	0.120287	75.881	1.29735e-15	2.82581e-14	0.843284	0.677551	HLA.F	CD16+ monocytes
HLA.A	12.6663	1.77547	0.0679611	751.342	2.65496e-161	2.01678e-158	0.992537	0.995918	HLA.A	CD16+ monocytes
TRIM26	0.164319	1.24735	0.384124	13.3283	0.00977838	0.0349343	0.261194	0.108163	TRIM26	CD16+ monocytes
IER3	0.464177	2.07998	0.381373	118.603	1.06168e-24	3.70796e-23	0.320896	0.126531	IER3	CD16+ monocytes
HLA.B	26.4828	1.31985	0.0582484	584.333	3.80908e-125	1.65341e-122	1	1	HLA.B	CD16+ monocytes
TNF.1	0.874421	3.2088	0.346426	319.188	7.85055e-68	1.08427e-65	0.447761	0.130612	TNF	CD16+ monocytes
DDAH2	0.577976	1.07824	0.194287	50.3912	2.99176e-10	4.43437e-09	0.507463	0.346939	DDAH2	CD16+ monocytes
C2	0.167481	2.18412	0.417694	33.1751	1.09982e-06	1.05753e-05	0.268657	0.0897959	C2	CD16+ monocytes
HLA.DRB5	3.69163	2.67342	0.205414	112.296	2.35674e-23	7.8692e-22	0.492537	0.632653	HLA.DRB5	CD16+ monocytes
HLA.DRB1	18.8295	1.44711	0.0971023	356.721	6.20573e-76	1.04756e-73	0.985075	0.993878	HLA.DRB1	CD16+ monocytes
TAP2.1	0.307845	1.38738	0.239598	51.202	2.02545e-10	3.05425e-09	0.470149	0.195918	TAP2	CD16+ monocytes
PSMB9	4.01787	1.31427	0.081374	284.501	2.38464e-60	2.73424e-58	0.962687	0.938776	PSMB9	CD16+ monocytes
TAP1.1	0.664017	1.71067	0.17186	99.8951	1.03558e-20	3.16241e-19	0.708955	0.340816	TAP1	CD16+ monocytes
BAK1	0.22295	1.17804	0.303061	18.4888	0.000990121	0.00500163	0.320896	0.165306	BAK1	CD16+ monocytes
RPL10A	11.8036	-1.03088	0.0795706	182.956	1.72874e-38	1.06117e-36	0.977612	0.993878	RPL10A	CD16+ monocytes
CDKN1A	0.645907	1.6546	0.22227	65.5112	2.00798e-13	3.84937e-12	0.61194	0.267347	CDKN1A	CD16+ monocytes
PIM1	0.161193	1.21821	0.404005	15.1836	0.00433518	0.0175985	0.201493	0.118367	PIM1	CD16+ monocytes
CD2AP.1	0.256342	2.02707	0.281658	56.2541	1.77371e-11	2.88977e-10	0.41791	0.138776	CD2AP	CD16+ monocytes
CGAS	0.311746	1.44114	0.266058	29.2769	6.86746e-06	5.72477e-05	0.395522	0.191837	CGAS	CD16+ monocytes
EEF1A1.1	74.7155	-1.13234	0.0647817	362.541	3.43436e-77	6.32443e-75	1	1	EEF1A1	CD16+ monocytes
TENT5A	0.717671	1.04722	0.161215	59.4241	3.83288e-12	6.74532e-11	0.671642	0.412245	TENT5A	CD16+ monocytes
CASP8AP2	0.219795	1.02527	0.320784	13.4394	0.00931687	0.0336215	0.268657	0.161224	CASP8AP2	CD16+ monocytes
MARCKS.1	5.46869	1.90872	0.111413	329.516	4.63409e-70	7.04034e-68	0.985075	0.855102	MARCKS	CD16+ monocytes
NCOA7.1	0.272028	1.39212	0.271045	31.2392	2.73603e-06	2.43083e-05	0.38806	0.179592	NCOA7	CD16+ monocytes
TNFAIP3.1	0.375892	2.34673	0.278578	178.394	1.64969e-37	9.73319e-36	0.455224	0.126531	TNFAIP3	CD16+ monocytes
PHACTR2	0.451446	1.39201	0.221953	59.0102	4.68238e-12	8.08376e-11	0.477612	0.259184	PHACTR2	CD16+ monocytes
DYNLT1	1.51298	1.16973	0.120351	101.305	5.188e-21	1.61679e-19	0.873134	0.665306	DYNLT1	CD16+ monocytes
TAGAP	0.382129	1.23188	0.247274	42.6438	1.22675e-08	1.49099e-07	0.425373	0.222449	TAGAP	CD16+ monocytes
CHST12	0.132062	2.16713	0.433393	27.0066	1.98177e-05	0.000149978	0.268657	0.0755102	CHST12	CD16+ monocytes
C1GALT1	0.47989	1.04136	0.193188	32.083	1.83984e-06	1.68385e-05	0.574627	0.318367	C1GALT1	CD16+ monocytes
NT5C3A.1	0.773701	2.99956	0.17856	357.143	5.03039e-76	8.7342e-74	0.768657	0.257143	NT5C3A	CD16+ monocytes
BLVRA.1	1.55649	1.53803	0.118178	183.174	1.55173e-38	9.62229e-37	0.932836	0.632653	BLVRA	CD16+ monocytes
LAT2	0.5232	1.06732	0.193333	42.4452	1.34879e-08	1.63279e-07	0.552239	0.32449	LAT2	CD16+ monocytes
NCF1	1.66508	1.43819	0.224082	48.3851	7.84472e-10	1.11124e-08	0.791045	0.436735	NCF1	CD16+ monocytes
SAMD9.1	1.25436	2.28183	0.13376	347.907	4.96462e-74	8.15405e-72	0.895522	0.455102	SAMD9	CD16+ monocytes
SAMD9L.1	1.03511	2.30003	0.159645	227.364	4.87618e-48	4.0044e-46	0.873134	0.363265	SAMD9L	CD16+ monocytes
CCDC71L	0.161997	1.029	0.404193	12.5188	0.013883	0.0464322	0.201493	0.122449	CCDC71L	CD16+ monocytes
TFEC	0.291972	1.64208	0.283944	38.6516	8.22148e-08	9.0347e-07	0.365672	0.171429	TFEC	CD16+ monocytes
ZC3HAV1	0.60895	1.07684	0.179535	35.5997	3.49774e-07	3.63968e-06	0.597015	0.381633	ZC3HAV1	CD16+ monocytes
PARP12.1	0.361134	2.05359	0.235103	80.4825	1.37653e-16	3.26765e-15	0.544776	0.179592	PARP12	CD16+ monocytes
CUL1.1	0.324513	1.44576	0.250376	33.1078	1.1353e-06	1.08478e-05	0.410448	0.216327	CUL1	CD16+ monocytes
GIMAP4	2.79695	1.41676	0.0977992	240.791	6.26755e-51	5.36449e-49	0.962687	0.802041	GIMAP4	CD16+ monocytes
GIMAP6	0.215073	1.85712	0.30713	43.8824	6.78696e-09	8.46906e-08	0.38806	0.120408	GIMAP6	CD16+ monocytes
TMEM176B.1	1.63716	-1.00733	0.200425	367.476	2.95163e-78	5.60532e-76	0.313433	0.6	TMEM176B	CD16+ monocytes
TMEM176A.1	0.617686	-1.17406	0.295311	144.284	3.41496e-30	1.53724e-28	0.186567	0.387755	TMEM176A	CD16+ monocytes
IL2RG	0.409289	1.14635	0.241127	26.1101	3.00678e-05	0.00022202	0.41791	0.257143	IL2RG	CD16+ monocytes
XIST.1	1.35313	-1.14359	0.189267	694.601	5.14256e-149	2.60428e-146	0.253731	0.542857	XIST	CD16+ monocytes
LAMP2	0.781768	1.41524	0.153996	85.364	1.26984e-17	3.18877e-16	0.701493	0.444898	LAMP2	CD16+ monocytes
RAP2C	0.317978	1.07981	0.254769	20.0076	0.000497686	0.00273705	0.38806	0.218367	RAP2C	CD16+ monocytes
CTSB	1.69692	1.04225	0.118502	90.8958	8.49576e-19	2.32562e-17	0.880597	0.702041	CTSB	CD16+ monocytes
MSR1	0.303939	1.8677	0.300328	41.3879	2.23393e-08	2.65149e-07	0.38806	0.153061	MSR1	CD16+ monocytes
FABP5	0.42445	1.02464	0.305532	17.612	0.00146923	0.0070303	0.313433	0.220408	FABP5	CD16+ monocytes
PABPC1	10.3988	-1.14788	0.0754952	290.915	9.86781e-62	1.19933e-59	0.962687	0.993878	PABPC1	CD16+ monocytes
LY6E.1	7.68935	2.35201	0.0910589	851.614	5.06451e-183	7.69426e-180	0.977612	0.908163	LY6E	CD16+ monocytes
PARP10	0.184835	1.35397	0.3331	23.5102	0.000100117	0.000659885	0.298507	0.134694	PARP10	CD16+ monocytes
JAK2	0.662902	1.31171	0.166453	69.9351	2.34265e-14	4.68298e-13	0.656716	0.393878	JAK2	CD16+ monocytes
PLAA	0.166893	1.30666	0.352936	16.7333	0.00217765	0.0098318	0.291045	0.116327	PLAA	CD16+ monocytes
DDX58.1	0.510497	2.46819	0.209601	153.801	3.11917e-32	1.5796e-30	0.641791	0.220408	DDX58	CD16+ monocytes
CHMP5	1.04269	1.45182	0.129565	136.59	1.51544e-28	6.22251e-27	0.820896	0.512245	CHMP5	CD16+ monocytes
GCNT1	0.182928	1.11623	0.352887	15.5308	0.003718	0.0153807	0.268657	0.12449	GCNT1	CD16+ monocytes
CTSL.1	1.77178	1.02653	0.134911	76.338	1.03838e-15	2.29464e-14	0.828358	0.689796	CTSL	CD16+ monocytes
STX17	0.168955	1.34421	0.368037	15.4801	0.00380239	0.0156765	0.261194	0.114286	STX17	CD16+ monocytes
GSN	0.236883	1.28775	0.335843	23.5141	9.99356e-05	0.000659401	0.276119	0.15102	GSN	CD16+ monocytes
STOM	0.316202	1.66118	0.271809	45.32	3.41108e-09	4.48682e-08	0.373134	0.193878	STOM	CD16+ monocytes
TOR1B.1	0.130277	1.86421	0.432927	26.9298	2.05392e-05	0.000155052	0.268657	0.0734694	TOR1B	CD16+ monocytes
FCN1	16.0707	1.38644	0.103095	263.057	1.00035e-55	1.03036e-53	0.985075	0.940816	FCN1	CD16+ monocytes
IFITM2.1	11.8277	1.34091	0.087014	371.29	4.43007e-79	8.97384e-77	1	0.985714	IFITM2	CD16+ monocytes
IFITM1.1	1.26237	4.10989	0.184801	720.266	1.42559e-154	8.66332e-152	0.895522	0.183673	IFITM1	CD16+ monocytes
IFITM3.1	16.0881	2.63421	0.107297	811.965	1.96601e-174	1.70677e-171	0.992537	0.885714	IFITM3	CD16+ monocytes
IRF7.1	1.44965	2.7323	0.133541	503.957	9.33635e-108	2.98616e-105	0.910448	0.438776	IRF7	CD16+ monocytes
TRIM5.1	0.163991	2.03303	0.363331	38.5744	8.52884e-08	9.33869e-07	0.320896	0.0938776	TRIM5	CD16+ monocytes
TRIM22.1	1.06219	2.1984	0.145202	254.979	5.50763e-54	5.31268e-52	0.858209	0.416327	TRIM22	CD16+ monocytes
EIF3F	2.62521	-1.05985	0.121026	98.0062	2.61352e-20	7.70987e-19	0.746269	0.934694	EIF3F	CD16+ monocytes
DDB2	0.223203	2.60899	0.32258	85.1759	1.39208e-17	3.48135e-16	0.425373	0.0918367	DDB2	CD16+ monocytes
ACP2	0.265825	1.74435	0.2881	39.2917	6.06373e-08	6.82394e-07	0.380597	0.161224	ACP2	CD16+ monocytes
UBE2L6.1	1.49722	1.87748	0.124205	240.057	9.01767e-51	7.61117e-49	0.902985	0.579592	UBE2L6	CD16+ monocytes
SERPING1.1	0.171581	4.29892	0.459222	132.732	1.01407e-27	4.08112e-26	0.447761	0.0326531	SERPING1	CD16+ monocytes
MS4A6A	1.89274	1.61886	0.213758	74.075	3.12636e-15	6.63297e-14	0.783582	0.44898	MS4A6A	CD16+ monocytes
MS4A4A.1	1.25834	1.99696	0.17784	172.329	3.30732e-36	1.84391e-34	0.746269	0.416327	MS4A4A	CD16+ monocytes
SLC15A3	0.47653	1.01483	0.204992	29.0948	7.47836e-06	6.18312e-05	0.552239	0.302041	SLC15A3	CD16+ monocytes
CDC42EP2	0.234571	1.12079	0.316161	13.8049	0.00794446	0.0294921	0.283582	0.159184	CDC42EP2	CD16+ monocytes
DRAP1	4.46918	1.0368	0.0823944	180.336	6.31568e-38	3.76279e-36	0.985075	0.932653	DRAP1	CD16+ monocytes
RIN1.1	0.228093	1.13116	0.30048	43.1191	9.77568e-09	1.19772e-07	0.313433	0.177551	RIN1	CD16+ monocytes
UVRAG	0.501039	1.00541	0.193699	29.1719	7.21333e-06	5.98844e-05	0.597015	0.330612	UVRAG	CD16+ monocytes
TMEM123	1.53271	1.39956	0.120576	148.346	4.60386e-31	2.22045e-29	0.880597	0.622449	TMEM123	CD16+ monocytes
CASP5	0.218142	1.40423	0.348071	30.6233	3.65363e-06	3.20391e-05	0.261194	0.136735	CASP5	CD16+ monocytes
KLF6	6.01753	1.37661	0.106018	205.363	2.64061e-43	1.88788e-41	0.962687	0.934694	KLF6	CD16+ monocytes
CISD1	0.164072	1.31979	0.389227	13.7021	0.00830894	0.0305836	0.261194	0.106122	CISD1	CD16+ monocytes
IFIT2.1	1.75041	3.47351	0.175953	512.854	1.11123e-109	4.22059e-107	0.88806	0.355102	IFIT2	CD16+ monocytes
IFIT3.1	2.09315	3.73957	0.156638	731.316	5.76774e-157	3.89451e-154	0.940299	0.37551	IFIT3	CD16+ monocytes
IFIT1.1	1.89428	5.38052	0.227494	849.386	1.53885e-182	1.87032e-179	0.865672	0.14898	IFIT1	CD16+ monocytes
IFIT5.1	0.188909	2.07442	0.336521	43.9668	6.51834e-09	8.15061e-08	0.343284	0.106122	IFIT5	CD16+ monocytes
UTF1	0.167273	-1.85656	0.681886	26.5869	2.40914e-05	0.000180078	0.0447761	0.15102	UTF1	CD16+ monocytes
AC026369.3	0.125764	2.87076	0.622573	56.6139	1.49078e-11	2.46181e-10	0.156716	0.0836735	AC026369.3	CD16+ monocytes
NINJ2	0.135825	-1.0679	0.588401	13.3064	0.00987183	0.035206	0.0597015	0.136735	NINJ2	CD16+ monocytes
TAPBPL	0.240672	1.19619	0.29814	20.7364	0.000357143	0.00206701	0.30597	0.177551	TAPBPL	CD16+ monocytes
C3AR1.1	1.0825	1.54974	0.164902	169.171	1.57515e-35	8.54657e-34	0.679104	0.453061	C3AR1	CD16+ monocytes
GRASP.1	0.220181	-1.30495	0.442882	19.4377	0.000644622	0.00343328	0.0970149	0.202041	GRASP	CD16+ monocytes
EIF4B.1	1.86458	-1.78001	0.168743	164.029	1.99805e-34	1.07453e-32	0.402985	0.865306	EIF4B	CD16+ monocytes
STAT2.1	0.795	1.73221	0.156864	127.083	1.63751e-26	6.18084e-25	0.776119	0.381633	STAT2	CD16+ monocytes
STAC3	0.406774	1.57717	0.230648	52.1458	1.28595e-10	1.96349e-09	0.455224	0.246939	STAC3	CD16+ monocytes
MDM2	0.416572	1.00442	0.229609	24.8281	5.44773e-05	0.000379654	0.41791	0.27551	MDM2	CD16+ monocytes
LYZ	28.3747	1.06796	0.142963	151.369	1.03609e-31	5.1609e-30	0.992537	0.993878	LYZ	CD16+ monocytes
NAP1L1.1	6.78217	-1.13629	0.0898538	191.714	2.26914e-40	1.45153e-38	0.925373	0.987755	NAP1L1	CD16+ monocytes
DUSP6	1.82521	1.10205	0.118898	105.454	6.77776e-22	2.15646e-20	0.88806	0.708163	DUSP6	CD16+ monocytes
LTA4H.1	2.16625	-1.06399	0.155838	113.534	1.28273e-23	4.30672e-22	0.58209	0.818367	LTA4H	CD16+ monocytes
CMKLR1	0.149105	2.24995	0.44797	25.7032	3.63187e-05	0.000264322	0.253731	0.0816327	CMKLR1	CD16+ monocytes
TRAFD1	0.252184	1.18033	0.28085	19.7713	0.000554078	0.00301444	0.350746	0.17551	TRAFD1	CD16+ monocytes
OAS1.1	2.1962	1.94343	0.117156	308.85	1.33542e-65	1.7642e-63	0.940299	0.677551	OAS1	CD16+ monocytes
OAS3.1	0.532779	2.94989	0.203889	299.823	1.1832e-63	1.49799e-61	0.768657	0.157143	OAS3	CD16+ monocytes
OAS2.1	0.713888	2.14056	0.163132	191.623	2.3743e-40	1.50298e-38	0.798507	0.306122	OAS2	CD16+ monocytes
TESC	0.982398	-1.15707	0.211133	76.9099	7.85836e-16	1.74928e-14	0.328358	0.589796	TESC	CD16+ monocytes
OASL.1	0.501582	4.18645	0.24906	442.525	1.7935e-94	4.95415e-92	0.791045	0.0918367	OASL	CD16+ monocytes
P2RX4	0.308921	1.03002	0.259558	18.8193	0.000852852	0.00436629	0.350746	0.228571	P2RX4	CD16+ monocytes
SPATA13	0.215584	1.14296	0.30257	14.3388	0.00628878	0.0240661	0.313433	0.161224	SPATA13	CD16+ monocytes
EPSTI1.1	1.42109	3.43077	0.145693	699.28	4.9899e-150	2.75669e-147	0.955224	0.302041	EPSTI1	CD16+ monocytes
LPAR6	0.927427	1.12507	0.167226	79.6347	2.08158e-16	4.84666e-15	0.634328	0.469388	LPAR6	CD16+ monocytes
GPR183.1	0.228973	2.01647	0.660158	40.7387	3.04435e-08	3.55779e-07	0.156716	0.0530612	GPR183	CD16+ monocytes
TNFSF13B	2.48621	1.45339	0.111145	181.782	3.08915e-38	1.85869e-36	0.970149	0.730612	TNFSF13B	CD16+ monocytes
IRS2	0.219146	-1.67109	0.503181	14.5341	0.00577176	0.0223265	0.0671642	0.202041	IRS2	CD16+ monocytes
PNP	0.283279	1.01286	0.297387	19.0609	0.000764585	0.00398094	0.283582	0.195918	PNP	CD16+ monocytes
RNASE6	0.400742	2.42349	0.3075	86.3573	7.81547e-18	2.00399e-16	0.447761	0.134694	RNASE6	CD16+ monocytes
RNASE2.1	0.131263	3.17181	0.546995	38.8018	7.65506e-08	8.45815e-07	0.253731	0.0510204	RNASE2	CD16+ monocytes
PSME2	5.53593	1.10952	0.0956819	159.372	1.99318e-33	1.02649e-31	0.970149	0.936735	PSME2	CD16+ monocytes
IRF9.1	0.330211	1.02974	0.252337	21.0866	0.000304386	0.00179588	0.395522	0.222449	IRF9	CD16+ monocytes
NFKBIA.1	9.15998	1.62246	0.15177	282.296	7.12704e-60	8.02056e-58	0.902985	0.881633	NFKBIA	CD16+ monocytes
GNG2	0.753324	-1.08088	0.222082	35.22	4.18618e-07	4.29719e-06	0.298507	0.555102	GNG2	CD16+ monocytes
SAMD4A.1	0.412229	1.92203	0.230552	73.5271	4.08199e-15	8.58348e-14	0.514925	0.218367	SAMD4A	CD16+ monocytes
AC005280.2.1	0.127242	-2.4657	0.818134	13.2418	0.0101529	0.0358908	0.0298507	0.128571	AC005280.2	CD16+ monocytes
SPTLC2	0.668587	1.67945	0.171426	97.9497	2.68683e-20	7.88785e-19	0.716418	0.346939	SPTLC2	CD16+ monocytes
GPR65	0.839533	1.1984	0.165891	59.0997	4.48401e-12	7.76334e-11	0.641791	0.457143	GPR65	CD16+ monocytes
IFI27.1	7.58673	10.0765	0.619626	468.815	3.71555e-100	1.12897e-97	0.507463	0.0510204	IFI27	CD16+ monocytes
CRIP1	1.06956	-1.37822	0.212113	77.8475	4.97584e-16	1.11993e-14	0.343284	0.585714	CRIP1	CD16+ monocytes
SQOR	0.501367	1.1517	0.192152	38.6217	8.33917e-08	9.1475e-07	0.589552	0.32449	SQOR	CD16+ monocytes
RPS27L	2.35815	1.22145	0.124306	103.96	1.41065e-21	4.44171e-20	0.902985	0.783673	RPS27L	CD16+ monocytes
RPL4.1	6.51551	-1.09194	0.0915657	200.052	3.66163e-42	2.5002e-40	0.940299	0.993878	RPL4	CD16+ monocytes
HEXA	0.314755	1.10472	0.262466	18.7687	0.00087259	0.00445982	0.38806	0.208163	HEXA	CD16+ monocytes
PML.1	0.288411	1.98968	0.244798	75.6279	1.46758e-15	3.18518e-14	0.522388	0.163265	PML	CD16+ monocytes
BCL2A1.1	3.0625	1.06115	0.114469	144.445	3.15343e-30	1.43011e-28	0.91791	0.810204	BCL2A1	CD16+ monocytes
ISG20.1	1.12231	3.9047	0.196363	560.324	5.97262e-120	2.41971e-117	0.865672	0.22449	ISG20	CD16+ monocytes
ARHGAP17	0.31248	1.18233	0.240767	29.3637	6.59416e-06	5.55794e-05	0.462687	0.218367	ARHGAP17	CD16+ monocytes
MT2A.1	4.16937	2.40966	0.134553	401.219	1.51669e-85	3.84039e-83	0.962687	0.734694	MT2A	CD16+ monocytes
MT1X	0.146487	1.51396	0.451873	14.9547	0.0047962	0.0191879	0.201493	0.0979592	MT1X	CD16+ monocytes
NLRC5	0.157401	1.34106	0.389318	13.9348	0.00750617	0.0281286	0.238806	0.114286	NLRC5	CD16+ monocytes
TPPP3.1	0.562957	-1.21852	0.270336	31.2563	2.71414e-06	2.41491e-05	0.283582	0.397959	TPPP3	CD16+ monocytes
MLKL	0.256081	1.42308	0.27568	27.2075	1.8048e-05	0.000137269	0.402985	0.163265	MLKL	CD16+ monocytes
VMO1	0.452737	-2.13384	0.526998	37.1706	1.66123e-07	1.76183e-06	0.0895522	0.193878	VMO1	CD16+ monocytes
XAF1.1	1.39509	2.57254	0.122309	512.094	1.62248e-109	5.79989e-107	0.962687	0.440816	XAF1	CD16+ monocytes
PRPSAP2	0.153382	-1.39776	0.58504	16.7991	0.00211458	0.00961132	0.0597015	0.163265	PRPSAP2	CD16+ monocytes
LGALS9.1	1.78786	1.09201	0.104018	117.969	1.45024e-24	5.03606e-23	0.902985	0.742857	LGALS9	CD16+ monocytes
SLFN5.1	0.604865	1.18547	0.184888	74.2446	2.87855e-15	6.1595e-14	0.567164	0.346939	SLFN5	CD16+ monocytes
SLFN12	0.167678	1.23775	0.369114	15.1133	0.00447188	0.0180809	0.268657	0.114286	SLFN12	CD16+ monocytes
CCL3.1	4.27757	4.88878	0.407997	252.497	1.88651e-53	1.73702e-51	0.537313	0.140816	CCL3	CD16+ monocytes
CCL4.1	4.82936	5.88854	0.479643	398.074	7.25044e-85	1.76244e-82	0.447761	0.0877551	CCL4	CD16+ monocytes
CCL3L1.1	2.63705	4.28581	0.396284	324.973	4.43117e-69	6.41148e-67	0.470149	0.102041	CCL3L1	CD16+ monocytes
CCL4L2.1	2.35644	5.42523	0.564201	193.852	7.87829e-41	5.20395e-39	0.358209	0.0489796	CCL4L2	CD16+ monocytes
KRT10.1	0.76306	-1.25702	0.232459	38.7148	7.97843e-08	8.7835e-07	0.268657	0.544898	KRT10	CD16+ monocytes
CNP.1	0.237639	1.38709	0.287843	24.6293	5.97244e-05	0.000412321	0.365672	0.157143	CNP	CD16+ monocytes
DHX58.1	0.146152	2.73286	0.413131	56.1154	1.89653e-11	3.04095e-10	0.350746	0.0591837	DHX58	CD16+ monocytes
IFI35.1	1.16982	2.37147	0.134147	336.017	1.83081e-71	2.92785e-69	0.880597	0.438776	IFI35	CD16+ monocytes
TMEM106A	0.15424	1.83056	0.397369	22.4357	0.000164117	0.00103566	0.298507	0.0857143	TMEM106A	CD16+ monocytes
GRN	3.2652	1.7179	0.11577	261.971	1.71465e-55	1.73666e-53	0.970149	0.773469	GRN	CD16+ monocytes
ABCC3	0.362083	-1.32016	0.362714	24.7875	5.55099e-05	0.000386408	0.126866	0.304082	ABCC3	CD16+ monocytes
TRIM25	0.209985	1.42904	0.307115	24.0018	7.98088e-05	0.000535909	0.343284	0.138776	TRIM25	CD16+ monocytes
TLK2	0.197912	1.21414	0.325203	15.2391	0.00423024	0.01723	0.261194	0.153061	TLK2	CD16+ monocytes
CD300E	1.78781	1.76269	0.118198	243.001	2.0949e-51	1.81867e-49	0.925373	0.638776	CD300E	CD16+ monocytes
RAB37	0.289249	-1.23525	0.3718	21.9239	0.000207529	0.00127261	0.126866	0.263265	RAB37	CD16+ monocytes
RHBDF2	0.287043	1.08404	0.256152	20.0672	0.000484381	0.00267489	0.402985	0.208163	RHBDF2	CD16+ monocytes
LGALS3BP.1	0.421432	5.25669	0.372012	376.147	3.95653e-80	8.90512e-78	0.61194	0.0469388	LGALS3BP	CD16+ monocytes
RNF213.1	2.43008	1.32207	0.0980678	193.107	1.13931e-40	7.44473e-39	0.977612	0.771429	RNF213	CD16+ monocytes
ZCCHC2.1	0.253325	1.51897	0.272752	39.6106	5.21002e-08	5.88499e-07	0.410448	0.157143	ZCCHC2	CD16+ monocytes
SIGLEC1.1	0.190263	6.19296	0.641211	253.591	1.09628e-53	1.02494e-51	0.58209	0.0102041	SIGLEC1	CD16+ monocytes
RIN2	0.273278	1.42194	0.253046	52.3296	1.17701e-10	1.80168e-09	0.440299	0.179592	RIN2	CD16+ monocytes
SRC	0.117662	1.56716	0.489954	17.8411	0.00132552	0.00646486	0.19403	0.0857143	SRC	CD16+ monocytes
DNTTIP1	0.333096	1.09199	0.232731	34.402	6.16301e-07	6.1803e-06	0.440299	0.232653	DNTTIP1	CD16+ monocytes
CTSA	0.668608	1.22357	0.172651	55.272	2.84943e-11	4.48601e-10	0.649254	0.379592	CTSA	CD16+ monocytes
CD40	0.285954	1.52709	0.273194	32.3456	1.62586e-06	1.51076e-05	0.380597	0.181633	CD40	CD16+ monocytes
ZMYND8	0.185029	1.21241	0.346747	16.7654	0.00214667	0.00972806	0.283582	0.126531	ZMYND8	CD16+ monocytes
ZNFX1	0.273668	1.37986	0.277003	25.0048	5.01976e-05	0.000351441	0.343284	0.187755	ZNFX1	CD16+ monocytes
RNF114	0.681145	1.22982	0.168467	57.3265	1.05662e-11	1.76889e-10	0.649254	0.389796	RNF114	CD16+ monocytes
SMIM25	3.91698	-1.11452	0.121256	121.542	2.50233e-25	8.99803e-24	0.768657	0.928571	SMIM25	CD16+ monocytes
ZBP1.1	0.182493	3.78735	0.421468	115.398	5.13199e-24	1.7423e-22	0.41791	0.044898	ZBP1	CD16+ monocytes
HELZ2.1	0.276239	1.97336	0.269946	65.5799	1.94224e-13	3.73513e-12	0.470149	0.138776	HELZ2	CD16+ monocytes
EEF2.1	4.09579	-1.05234	0.108041	142.865	6.8732e-30	3.00492e-28	0.835821	0.957143	EEF2	CD16+ monocytes
ADGRE1	0.372403	-1.15435	0.329046	30.5911	3.7094e-06	3.24345e-05	0.164179	0.314286	ADGRE1	CD16+ monocytes
C19orf66.1	0.408853	1.49866	0.215115	50.0611	3.50639e-10	5.14693e-09	0.567164	0.240816	C19orf66	CD16+ monocytes
DNMT1	0.504912	1.11446	0.1979	39.8389	4.67344e-08	5.31845e-07	0.514925	0.326531	DNMT1	CD16+ monocytes
ICAM4	0.250862	-1.32333	0.419758	12.3493	0.0149344	0.0494046	0.11194	0.226531	ICAM4	CD16+ monocytes
SLC44A2	0.357231	-1.31323	0.335605	19.7402	0.00056195	0.0030518	0.164179	0.330612	SLC44A2	CD16+ monocytes
DNASE2	0.503886	1.49624	0.201609	63.4756	5.38891e-13	1.01071e-11	0.544776	0.295918	DNASE2	CD16+ monocytes
IER2	5.96852	1.58635	0.131449	287.78	4.68283e-61	5.47261e-59	0.955224	0.879592	IER2	CD16+ monocytes
HSH2D.1	0.461417	1.41843	0.200863	58.0451	7.46657e-12	1.25691e-10	0.559701	0.273469	HSH2D	CD16+ monocytes
BST2	3.3196	1.33869	0.0890125	249.197	9.69323e-53	8.66261e-51	0.985075	0.855102	BST2	CD16+ monocytes
BISPR.1	0.191201	1.55274	0.319957	24.8739	5.33348e-05	0.000372547	0.313433	0.132653	BISPR	CD16+ monocytes
ATP13A1.1	0.180442	1.41865	0.350447	17.7056	0.00140878	0.00679997	0.283582	0.122449	ATP13A1	CD16+ monocytes
GRAMD1A	0.288968	-1.01939	0.367628	16.3797	0.00254974	0.0112853	0.119403	0.265306	GRAMD1A	CD16+ monocytes
FFAR2.1	0.429914	2.93079	0.269062	172.087	3.72873e-36	2.05995e-34	0.559701	0.122449	FFAR2	CD16+ monocytes
NFKBID	0.208353	1.34716	0.328716	26.3398	2.7024e-05	0.000200274	0.320896	0.126531	NFKBID	CD16+ monocytes
PAF1	0.121069	1.07317	0.460015	20.237	0.000448379	0.00249753	0.201493	0.0897959	PAF1	CD16+ monocytes
PLD3	0.368723	1.50186	0.235935	46.7796	1.69489e-09	2.28885e-08	0.455224	0.236735	PLD3	CD16+ monocytes
PPM1N	0.355942	-1.69558	0.464245	31.4259	2.50615e-06	2.24299e-05	0.0895522	0.228571	PPM1N	CD16+ monocytes
BBC3	0.279102	1.24447	0.280359	28.0406	1.22388e-05	9.67171e-05	0.320896	0.187755	BBC3	CD16+ monocytes
NAPA	0.696074	1.54178	0.160085	94.0727	1.7945e-19	5.00236e-18	0.738806	0.385714	NAPA	CD16+ monocytes
IL4I1	0.126623	4.37426	0.590111	82.1464	6.11153e-17	1.48559e-15	0.358209	0.022449	IL4I1	CD16+ monocytes
NUP62	0.244791	1.59935	0.285148	31.8499	2.05309e-06	1.85388e-05	0.380597	0.159184	NUP62	CD16+ monocytes
ATF5	0.432015	2.31501	0.261012	87.0445	5.58597e-18	1.45068e-16	0.514925	0.173469	ATF5	CD16+ monocytes
SIGLEC14	0.161072	1.38614	0.372719	14.5834	0.00564814	0.0219602	0.253731	0.116327	SIGLEC14	CD16+ monocytes
FPR1	0.849784	1.11956	0.162014	56.1207	1.89165e-11	3.04095e-10	0.716418	0.444898	FPR1	CD16+ monocytes
FPR2	0.167005	1.48547	0.361447	22.7576	0.000141554	0.000903598	0.30597	0.102041	FPR2	CD16+ monocytes
LENG1	0.249857	1.38386	0.274741	27.7137	1.42555e-05	0.000111351	0.402985	0.163265	LENG1	CD16+ monocytes
LILRB4	0.673008	1.47997	0.175028	80.0713	1.68229e-16	3.94722e-15	0.69403	0.357143	LILRB4	CD16+ monocytes
DDX3Y.1	0.323007	1.81187	0.278501	163.61	2.45834e-34	1.31047e-32	0.38806	0.161224	DDX3Y	CD16+ monocytes
UTY.1	0.173273	1.39747	0.392719	98.7077	1.85324e-20	5.52065e-19	0.253731	0.106122	UTY	CD16+ monocytes
EIF1AY	0.230731	1.17507	0.318431	136.726	1.41718e-28	5.85866e-27	0.30597	0.142857	EIF1AY	CD16+ monocytes
USP18.1	0.169502	4.63952	0.513821	144.494	3.07907e-30	1.40688e-28	0.440299	0.022449	USP18	CD16+ monocytes
TCN2.1	0.206089	3.72294	0.387612	129.232	5.68306e-27	2.18582e-25	0.447761	0.0510204	TCN2	CD16+ monocytes
RTCB	0.504708	2.00181	0.190282	116.607	2.83252e-24	9.67036e-23	0.679104	0.259184	RTCB	CD16+ monocytes
APOL6.1	0.704128	1.74363	0.173554	100.295	8.51236e-21	2.62587e-19	0.656716	0.373469	APOL6	CD16+ monocytes
LGALS2	1.63405	2.04629	0.243194	117.575	1.75963e-24	6.07572e-23	0.626866	0.381633	LGALS2	CD16+ monocytes
EIF3L.1	1.78965	-1.93045	0.180947	196.973	1.68089e-41	1.13498e-39	0.410448	0.840816	EIF3L	CD16+ monocytes
GTPBP1	0.132098	1.46694	0.419752	14.5152	0.00581991	0.0224842	0.246269	0.0897959	GTPBP1	CD16+ monocytes
APOBEC3A.1	6.64294	2.54293	0.163436	314.955	6.4323e-67	8.68647e-65	0.977612	0.693878	APOBEC3A	CD16+ monocytes
RPL3	11.4309	-1.23187	0.0822809	257.08	1.94221e-54	1.93489e-52	0.970149	1	RPL3	CD16+ monocytes
NAGA	0.574734	1.00905	0.181289	37.2961	1.56524e-07	1.66293e-06	0.574627	0.377551	NAGA	CD16+ monocytes
UPK3A	0.261173	1.07077	0.310291	17.4441	0.00158424	0.00749216	0.268657	0.185714	UPK3A	CD16+ monocytes
CRELD2	0.205261	1.06233	0.320118	17.4955	0.00154813	0.00734999	0.276119	0.14898	CRELD2	CD16+ monocytes
PIM3.1	0.538376	1.05835	0.196928	37.4053	1.48619e-07	1.58449e-06	0.514925	0.330612	PIM3	CD16+ monocytes
ODF3B	0.600577	1.24029	0.18132	57.0616	1.20089e-11	1.9994e-10	0.61194	0.355102	ODF3B	CD16+ monocytes
NRIP1	0.369023	1.31647	0.242993	35.2549	4.11771e-07	4.24125e-06	0.425373	0.226531	NRIP1	CD16+ monocytes
MAP3K7CL	0.149558	1.88434	0.450489	27.0834	1.91219e-05	0.000145255	0.186567	0.104082	MAP3K7CL	CD16+ monocytes
CBR1	0.729651	1.49213	0.166914	80.082	1.67355e-16	3.94192e-15	0.671642	0.4	CBR1	CD16+ monocytes
MX2.1	1.14322	2.37035	0.142529	332.147	1.25368e-70	1.95348e-68	0.843284	0.420408	MX2	CD16+ monocytes
MX1.1	1.90044	3.82468	0.190144	507.726	1.42883e-108	4.82388e-106	0.940299	0.267347	MX1	CD16+ monocytes
MT.CO3	60.499	-1.10372	0.0620926	394.459	4.38086e-84	1.02394e-81	1	1	MT.CO3	CD16+ monocytes
ISG15.2	1.57205	2.6594	0.0921687	1037.41	2.78225e-223	1.42049e-220	0.751037	0.338896	ISG15	CD4+ effector T
IFI6.2	0.884552	2.27978	0.100691	736.04	5.46934e-158	1.14235e-155	0.649378	0.238768	IFI6	CD4+ effector T
IFI44L.2	0.918283	3.69167	0.115439	1925.07	0	0	0.73444	0.0994865	IFI44L	CD4+ effector T
IFI44.2	0.24222	1.98683	0.149921	241.889	3.63658e-51	1.49197e-49	0.330913	0.0962773	IFI44	CD4+ effector T
AC245014.3.1	0.347958	-1.13614	0.155395	194.418	5.95317e-41	2.07233e-39	0.146266	0.254814	AC245014.3	CD4+ effector T
CMPK2.2	0.112764	3.29204	0.306697	236.627	4.94051e-50	1.99137e-48	0.205394	0.0186136	CMPK2	CD4+ effector T
RSAD2.2	0.129489	3.73226	0.313394	271.964	1.20353e-57	5.26686e-56	0.219917	0.0179718	RSAD2	CD4+ effector T
EIF2AK2.2	0.567472	1.94429	0.0994982	570	4.81347e-122	5.8205e-120	0.567427	0.206033	EIF2AK2	CD4+ effector T
AC133644.2	0.128407	1.06385	0.230837	34.1348	6.99219e-07	7.74195e-06	0.137967	0.0725289	AC133644.2	CD4+ effector T
NR4A2.1	0.135525	-1.22389	0.221718	54.6909	3.77147e-11	5.72558e-10	0.0736515	0.134788	NR4A2	CD4+ effector T
IFIH1.2	0.1091	1.64139	0.233578	65.5478	1.9727e-13	3.30824e-12	0.158714	0.0545571	IFIH1	CD4+ effector T
STAT1.2	0.776797	1.16827	0.100189	139.839	3.05516e-29	8.56005e-28	0.554979	0.315148	STAT1	CD4+ effector T
SPATS2L.2	0.122869	2.41107	0.243742	152.67	5.45174e-32	1.62667e-30	0.192946	0.0404365	SPATS2L	CD4+ effector T
SP100.1	1.08542	1.11336	0.0659963	325.506	3.40026e-69	1.79588e-67	0.741701	0.512837	SP100	CD4+ effector T
PARP9.2	0.29108	1.67425	0.134731	208.297	6.17588e-44	2.2345e-42	0.341286	0.136714	PARP9	CD4+ effector T
PARP14.2	0.367963	1.19413	0.1102	169.453	1.37032e-35	4.37264e-34	0.401452	0.207317	PARP14	CD4+ effector T
PLSCR1.2	0.21253	2.0772	0.172454	227.765	3.99736e-48	1.5566e-46	0.279046	0.07638	PLSCR1	CD4+ effector T
RTP4.2	0.0871367	1.85219	0.280351	47.0814	1.46653e-09	2.02364e-08	0.128631	0.0462131	RTP4	CD4+ effector T
LAP3.2	0.258529	1.17962	0.134078	110.545	5.56752e-23	1.33941e-21	0.297718	0.148909	LAP3	CD4+ effector T
HOPX	0.203454	-1.60853	0.244112	103.7	1.60259e-21	3.70044e-20	0.0529046	0.161746	HOPX	CD4+ effector T
HERC6.2	0.139686	2.05814	0.203104	150.485	1.60254e-31	4.69023e-30	0.220954	0.0545571	HERC6	CD4+ effector T
HERC5.2	0.212165	2.24405	0.18423	218.976	3.11413e-46	1.1729e-44	0.275934	0.0641849	HERC5	CD4+ effector T
DDX60.2	0.180895	1.81168	0.172078	177.519	2.54303e-37	8.46757e-36	0.262448	0.0731707	DDX60	CD4+ effector T
DDX60L.2	0.203619	1.24435	0.150501	98.2904	2.27373e-20	5.07175e-19	0.255187	0.114891	DDX60L	CD4+ effector T
TNFAIP3.2	0.424542	-1.13918	0.129904	108.305	1.67271e-22	3.92149e-21	0.200207	0.32285	TNFAIP3	CD4+ effector T
CCR6	0.137856	-1.02431	0.225421	29.3874	6.52132e-06	6.41658e-05	0.0767635	0.12837	CCR6	CD4+ effector T
SAMD9.2	0.59295	1.22115	0.0934939	201.448	1.83432e-42	6.53388e-41	0.521784	0.297818	SAMD9	CD4+ effector T
SAMD9L.2	0.391478	1.57241	0.118181	229.03	2.13467e-48	8.45586e-47	0.423237	0.172657	SAMD9L	CD4+ effector T
PARP12.2	0.159284	1.02402	0.16645	50.71	2.56645e-10	3.70844e-09	0.198133	0.107189	PARP12	CD4+ effector T
LY6E.2	2.17348	1.58559	0.0572777	1084.99	1.3575e-233	7.79714e-231	0.899378	0.634146	LY6E	CD4+ effector T
DDX58.2	0.206736	1.27489	0.141874	108.552	1.48189e-22	3.49195e-21	0.276971	0.121309	DDX58	CD4+ effector T
IRF7.2	0.342113	1.9005	0.126562	336.166	1.70063e-71	9.41496e-70	0.404564	0.137356	IRF7	CD4+ effector T
TRIM22.2	0.491921	1.29559	0.0975492	230.478	1.04158e-48	4.16179e-47	0.478216	0.261874	TRIM22	CD4+ effector T
JAML	0.191593	-1.0072	0.16504	52.2916	1.19873e-10	1.77682e-09	0.113071	0.199615	JAML	CD4+ effector T
RTKN2	0.239429	1.10578	0.20775	33.0674	1.1571e-06	1.25103e-05	0.176349	0.0988447	RTKN2	CD4+ effector T
IFIT2.2	0.101251	1.61249	0.256948	56.4931	1.58033e-11	2.46995e-10	0.135892	0.0532734	IFIT2	CD4+ effector T
IFIT3.2	0.331906	3.97525	0.218814	673.599	1.81367e-144	3.20532e-142	0.377593	0.0301669	IFIT3	CD4+ effector T
IFIT1.2	0.259977	3.3722	0.207382	542.678	3.92639e-116	4.19576e-114	0.344398	0.0378691	IFIT1	CD4+ effector T
IFIT5.2	0.106189	1.63657	0.227694	61.3205	1.53087e-12	2.52127e-11	0.160788	0.0577664	IFIT5	CD4+ effector T
KLRB1	1.59273	-1.21138	0.131542	148.398	4.48799e-31	1.297e-29	0.283195	0.443517	KLRB1	CD4+ effector T
STAT2.2	0.176735	1.00178	0.163259	48.0557	9.18882e-10	1.28336e-08	0.19917	0.119384	STAT2	CD4+ effector T
OAS1.2	0.339054	2.73265	0.150193	563.573	1.18357e-120	1.39448e-118	0.422199	0.0821566	OAS1	CD4+ effector T
OAS3.2	0.0952938	2.28609	0.273351	97.7066	3.02677e-20	6.71884e-19	0.162863	0.0346598	OAS3	CD4+ effector T
OAS2.2	0.207917	1.56238	0.152427	150.009	2.02635e-31	5.89308e-30	0.275934	0.103338	OAS2	CD4+ effector T
OASL.2	0.0932599	2.45206	0.288718	92.9638	3.08817e-19	6.72518e-18	0.156639	0.0320924	OASL	CD4+ effector T
EPSTI1.2	0.420435	2.09053	0.121844	425.014	1.0933e-90	7.61166e-89	0.455394	0.15276	EPSTI1	CD4+ effector T
IRF9.2	0.301331	1.40053	0.124189	130.654	2.82165e-27	7.40884e-26	0.357884	0.163671	IRF9	CD4+ effector T
FOS	4.05214	-1.20602	0.0795586	269.324	4.46173e-57	1.93412e-55	0.647303	0.78819	FOS	CD4+ effector T
NME4	0.0972712	-1.25351	0.265392	49.9862	3.63483e-10	5.17091e-09	0.0560166	0.106547	NME4	CD4+ effector T
MT2A.2	0.851451	1.20349	0.101102	167.076	4.43491e-35	1.40541e-33	0.536307	0.342747	MT2A	CD4+ effector T
XAF1.2	0.67255	2.1328	0.0929768	737.153	3.13968e-158	6.86993e-156	0.642116	0.224005	XAF1	CD4+ effector T
AC007952.4	0.340664	-1.8138	0.16579	298.97	1.80698e-63	8.64901e-62	0.107884	0.273427	AC007952.4	CD4+ effector T
LGALS9.2	0.169756	1.41152	0.170304	76.9162	7.83434e-16	1.49995e-14	0.219917	0.0949936	LGALS9	CD4+ effector T
IFI35.2	0.212232	1.24187	0.145437	84.852	1.63068e-17	3.33021e-16	0.255187	0.130937	IFI35	CD4+ effector T
LGALS3BP.2	0.143156	1.01872	0.190021	42.163	1.54327e-08	1.92699e-07	0.16805	0.093068	LGALS3BP	CD4+ effector T
ZBP1.2	0.119742	1.39627	0.213084	57.0616	1.20088e-11	1.89624e-10	0.162863	0.0673941	ZBP1	CD4+ effector T
HELZ2.2	0.112288	2.0114	0.226412	90.9898	8.11383e-19	1.75038e-17	0.181535	0.0513479	HELZ2	CD4+ effector T
HSH2D.2	0.1274	1.50016	0.19642	88.4566	2.80089e-18	5.98608e-17	0.196058	0.0641849	HSH2D	CD4+ effector T
BISPR.2	0.108114	1.1537	0.220412	35.4146	3.81794e-07	4.32105e-06	0.142116	0.0712452	BISPR	CD4+ effector T
TTTY15	0.0846424	1.60096	0.307684	194.194	6.65179e-41	2.29812e-39	0.136929	0.0353017	TTTY15	CD4+ effector T
UTY.2	0.103118	1.03188	0.236173	249.879	6.91081e-53	2.88684e-51	0.146266	0.0584082	UTY	CD4+ effector T
EIF1AY.1	0.186655	1.33321	0.159709	495.4	6.62249e-106	5.74158e-104	0.263485	0.0808729	EIF1AY	CD4+ effector T
USP18.2	0.106748	2.71253	0.27347	150.973	1.25931e-31	3.7093e-30	0.186722	0.029525	USP18	CD4+ effector T
EIF3L.2	0.940835	-1.1008	0.0794307	239.355	1.27745e-50	5.1946e-49	0.409751	0.646341	EIF3L	CD4+ effector T
Z93241.1	0.115977	-1.56754	0.259427	48.4559	7.58252e-10	1.06549e-08	0.0508299	0.127728	Z93241.1	CD4+ effector T
FAM118A.1	0.174334	-1.31321	0.182253	153.008	4.61422e-32	1.38577e-30	0.093361	0.179076	FAM118A	CD4+ effector T
TYMP.1	0.383759	1.35356	0.111365	208.706	5.04325e-44	1.83918e-42	0.41805	0.195764	TYMP	CD4+ effector T
MX2.2	0.331668	1.42518	0.118213	204.319	4.42768e-43	1.58947e-41	0.389004	0.168164	MX2	CD4+ effector T
MX1.2	0.77996	2.57255	0.105145	908.408	2.51112e-195	9.61548e-193	0.649378	0.172015	MX1	CD4+ effector T
MT.CO3.1	28.1439	-1.01409	0.034319	1164.31	8.70733e-251	5.71574e-248	0.994813	1	MT.CO3	CD4+ effector T
MT.CYB	25.5405	-1.13473	0.0331602	1470.88	2.94201368942216e-317	4.50618430080026e-314	0.996888	1	MT.CYB	CD4+ effector T
ISG15.3	0.838859	2.48125	0.070295	1936.86	0	0	0.575285	0.221949	ISG15	CD4+ naive T
IFI6.3	0.676706	1.99087	0.0675503	1438.41	3.23459983569473e-310	6.72078e-308	0.538211	0.227969	IFI6	CD4+ naive T
IFI44L.3	0.724876	4.35722	0.106386	4596.78	0	0	0.630894	0.0530925	IFI44L	CD4+ naive T
IFI44.3	0.150458	2.45883	0.139651	500.72	4.68075e-107	2.05953e-105	0.223089	0.046798	IFI44	CD4+ naive T
CMPK2.3	0.104058	3.18764	0.217643	453.386	8.04947e-97	3.10361e-95	0.161951	0.0172414	CMPK2	CD4+ naive T
RSAD2.3	0.137471	3.79307	0.21601	647.819	6.91397e-139	4.17068e-137	0.194472	0.0169677	RSAD2	CD4+ naive T
EIF2AK2.3	0.418728	1.90183	0.0769556	1064.94	3.01121e-229	3.31233e-227	0.435447	0.155172	EIF2AK2	CD4+ naive T
STAT1.3	0.600962	1.48671	0.0684475	528.169	5.40741e-113	2.62646e-111	0.477398	0.246579	STAT1	CD4+ naive T
SP100.2	0.726293	1.10621	0.0502985	674.398	1.2175e-144	7.85078e-143	0.605854	0.36809	SP100	CD4+ naive T
PARP9.3	0.221699	1.77589	0.100727	506.172	3.0976e-108	1.39579e-106	0.282276	0.091133	PARP9	CD4+ naive T
DTX3L.2	0.129714	1.28981	0.129149	133.092	8.4914e-28	1.45013e-26	0.162276	0.0738916	DTX3L	CD4+ naive T
PLSCR1.3	0.150437	2.22065	0.140044	453.995	5.94388e-97	2.31564e-95	0.203902	0.0495348	PLSCR1	CD4+ naive T
LAP3.3	0.152259	1.15031	0.112921	143.989	3.94886e-30	7.31125e-29	0.18374	0.0933224	LAP3	CD4+ naive T
HERC6.3	0.0922375	2.46425	0.196812	254.826	5.94183e-54	1.51173e-52	0.143415	0.0259989	HERC6	CD4+ naive T
HERC5.3	0.128151	2.34548	0.168772	316.148	3.55581e-67	1.07248e-65	0.164228	0.0353038	HERC5	CD4+ naive T
DDX60.3	0.156155	1.85209	0.124328	335.191	2.76121e-71	8.67809e-70	0.211382	0.0651341	DDX60	CD4+ naive T
DDX60L.3	0.167676	1.13219	0.107177	197.61	1.22665e-41	2.66724e-40	0.2	0.0979748	DDX60L	CD4+ naive T
PTGER4	0.166302	-1.18311	0.113216	241.642	4.11009e-51	9.85367e-50	0.0852033	0.186645	PTGER4	CD4+ naive T
SAMD9.3	0.438934	1.15934	0.065862	423.284	2.58677e-90	9.57873e-89	0.422439	0.24439	SAMD9	CD4+ naive T
SAMD9L.3	0.226715	1.6986	0.10006	404.189	3.46065e-86	1.23265e-84	0.276748	0.0990695	SAMD9L	CD4+ naive T
PARP12.3	0.101259	1.05022	0.145545	68.6985	4.27253e-14	4.23853e-13	0.12813	0.0656814	PARP12	CD4+ naive T
XIST.2	0.525501	-1.29769	0.0731024	2793.33	0	0	0.159675	0.428024	XIST	CD4+ naive T
LY6E.3	1.28452	1.62027	0.0438517	2315.95	0	0	0.774959	0.438424	LY6E	CD4+ naive T
IRF7.3	0.274834	2.01086	0.0956364	695.143	3.92504e-149	2.57538e-147	0.330407	0.103996	IRF7	CD4+ naive T
TRIM22.3	0.341461	1.1993	0.0747372	352.97	4.00598e-75	1.30281e-73	0.356098	0.188287	TRIM22	CD4+ naive T
IFIT2.3	0.0819649	2.05964	0.212186	135.873	2.15766e-28	3.78856e-27	0.109593	0.0306513	IFIT2	CD4+ naive T
IFIT3.3	0.297113	4.42676	0.174946	1694.11	0	0	0.329106	0.0229885	IFIT3	CD4+ naive T
IFIT1.3	0.229537	3.74355	0.161646	1244.34	3.89333e-268	5.6004e-266	0.291707	0.0303777	IFIT1	CD4+ naive T
IFIT5.3	0.0926316	2.08049	0.177769	199.633	4.50631e-42	9.97254e-41	0.142439	0.0372195	IFIT5	CD4+ naive T
OAS1.3	0.185673	3.57451	0.166086	1086.76	5.59835e-234	6.54307e-232	0.274797	0.0268199	OAS1	CD4+ naive T
OAS3.3	0.0635592	2.24642	0.248861	140.099	2.68774e-29	4.83276e-28	0.100163	0.0202518	OAS3	CD4+ naive T
OAS2.3	0.142712	1.53454	0.122718	241.879	3.65501e-51	8.87646e-50	0.19187	0.0689655	OAS2	CD4+ naive T
EPSTI1.3	0.208056	2.1896	0.11337	629.817	5.45045e-135	3.04249e-133	0.275447	0.0678708	EPSTI1	CD4+ naive T
IRF9.3	0.21727	1.41107	0.0969391	262.161	1.56025e-55	4.05233e-54	0.264715	0.10728	IRF9	CD4+ naive T
XAF1.3	0.576319	2.40691	0.0708321	1882.06	0	0	0.576911	0.164477	XAF1	CD4+ naive T
LGALS9.3	0.0669319	1.69181	0.215131	89.787	1.46136e-18	1.86535e-17	0.100488	0.0322934	LGALS9	CD4+ naive T
IFI35.3	0.159981	1.21218	0.110255	176.955	3.36109e-37	6.98359e-36	0.195447	0.0935961	IFI35	CD4+ naive T
HELZ2.3	0.0786072	1.93601	0.201806	118.339	1.20862e-24	1.85256e-23	0.113171	0.0344828	HELZ2	CD4+ naive T
HSH2D.3	0.0998258	2.04113	0.166134	215.617	1.64456e-45	3.79671e-44	0.152195	0.0415982	HSH2D	CD4+ naive T
BISPR.3	0.076893	1.3956	0.195554	78.5088	3.60453e-16	4.11004e-15	0.100488	0.0432403	BISPR	CD4+ naive T
UTY.3	0.0779142	1.07136	0.192415	368.353	1.90891e-78	6.31799e-77	0.106667	0.0413246	UTY	CD4+ naive T
USP18.3	0.0688779	2.68722	0.251448	212.241	8.75803e-45	1.99726e-43	0.114146	0.0175151	USP18	CD4+ naive T
FAM118A.2	0.154302	-1.23675	0.109004	301.063	6.38991e-64	1.8243e-62	0.0926829	0.172961	FAM118A	CD4+ naive T
MX2.3	0.273597	1.31589	0.0845749	369.149	1.28484e-78	4.29045e-77	0.307967	0.142583	MX2	CD4+ naive T
MX1.3	0.53626	2.68205	0.0826483	1893.13	0	0	0.508293	0.123153	MX1	CD4+ naive T
IFI6.4	0.221178	2.68084	0.930482	25.3881	4.20311e-05	0.000607116	0.189964	0.0344828	IFI6	CD4+ Tregs
JUN	1.28787	-1.05735	0.350477	29.9185	5.08501e-06	0.000110175	0.354839	0.528736	JUN	CD4+ Tregs
IFI44L.4	0.658244	3.39794	0.678056	92.7845	3.37146e-19	1.12853e-16	0.433692	0.0574713	IFI44L	CD4+ Tregs
ITGA4	0.357646	1.88447	0.488342	24.8517	5.3884e-05	0.00073736	0.308244	0.126437	ITGA4	CD4+ Tregs
STAT1.4	0.215798	1.97882	0.719591	21.7239	0.000227439	0.00249862	0.222222	0.0574713	STAT1	CD4+ Tregs
XIST.3	0.667716	-1.23156	0.267438	166.57	5.69476e-35	4.44191e-32	0.225806	0.632184	XIST	CD4+ Tregs
RPS26	0.947686	-1.36784	0.27166	47.5468	1.1731e-09	6.53584e-08	0.415771	0.517241	RPS26	CD4+ Tregs
IRF9.4	0.226899	2.30841	0.719551	14.8905	0.00493372	0.0359654	0.218638	0.0574713	IRF9	CD4+ Tregs
XAF1.4	0.242868	2.24444	0.710241	18.9322	0.000810432	0.00800173	0.240143	0.045977	XAF1	CD4+ Tregs
IER2.1	0.52908	-1.11407	0.358237	22.7207	0.000143978	0.00170156	0.247312	0.367816	IER2	CD4+ Tregs
MX1.4	0.21563	1.18422	0.583743	16.2606	0.00268874	0.021184	0.229391	0.0804598	MX1	CD4+ Tregs
ISG15.4	1.53252	3.48767	0.184537	588.518	4.73288e-126	3.71342e-123	0.724311	0.290026	ISG15	CD8+ effector T
IFI6.5	1.36052	2.81251	0.162447	617.311	2.77643e-132	2.72298e-129	0.769424	0.292651	IFI6	CD8+ effector T
CCDC28B	0.103663	1.48963	0.42381	15.505	0.00376062	0.0215371	0.142857	0.0734908	CCDC28B	CD8+ effector T
JUN.1	2.04139	-1.19198	0.163439	68.0635	5.81635e-14	1.67776e-12	0.511278	0.670604	JUN	CD8+ effector T
IFI44L.5	0.520454	4.81004	0.319368	631.135	2.82696e-135	5.54508e-132	0.538847	0.0314961	IFI44L	CD8+ effector T
IFI44.4	0.172441	3.86682	0.408924	204.308	4.45123e-43	6.02145e-41	0.295739	0.0262467	IFI44	CD8+ effector T
GBP1.2	0.281256	1.70497	0.273169	75.8211	1.33573e-15	4.67864e-14	0.325815	0.15748	GBP1	CD8+ effector T
GBP4.2	0.21703	1.31255	0.294168	32.7062	1.3719e-06	1.72498e-05	0.238095	0.146982	GBP4	CD8+ effector T
TENT5C	0.152019	-1.2394	0.348912	28.2134	1.12904e-05	0.000119065	0.102757	0.152231	TENT5C	CD8+ effector T
S100A12	0.0699719	1.2502	0.574173	18.7837	0.000866707	0.00602853	0.100251	0.0446194	S100A12	CD8+ effector T
ADAR.2	0.453403	1.08786	0.181859	57.1638	1.14302e-11	2.73419e-10	0.458647	0.275591	ADAR	CD8+ effector T
IFI16.1	0.818945	1.14987	0.143217	86.9541	5.8385e-18	2.36128e-16	0.621554	0.433071	IFI16	CD8+ effector T
RGS2.1	0.156263	-1.25658	0.369611	28.4478	1.01199e-05	0.00010847	0.0902256	0.152231	RGS2	CD8+ effector T
BTG2	0.388065	-1.07531	0.230365	53.7447	5.95193e-11	1.34968e-09	0.200501	0.318898	BTG2	CD8+ effector T
CMPK2.4	0.121631	4.36331	0.581865	122.373	1.66255e-25	1.06921e-23	0.218045	0.0183727	CMPK2	CD8+ effector T
RSAD2.4	0.195496	3.91052	0.423	205.448	2.53179e-43	3.54722e-41	0.315789	0.023622	RSAD2	CD8+ effector T
LINC01871	0.293054	-1.04495	0.257324	27.1588	1.84621e-05	0.000188122	0.165414	0.274278	LINC01871	CD8+ effector T
EIF2AK2.4	0.475946	3.26891	0.228237	329.989	3.66259e-70	1.02631e-67	0.548872	0.133858	EIF2AK2	CD8+ effector T
PNPT1.2	0.115895	2.14244	0.425078	33.0253	1.18032e-06	1.50338e-05	0.165414	0.0616798	PNPT1	CD8+ effector T
VAMP5.1	0.351878	1.66078	0.226352	57.1205	1.16721e-11	2.77512e-10	0.363409	0.200787	VAMP5	CD8+ effector T
GNLY	28.5914	-1.68928	0.130413	338.977	4.20506e-72	1.3747e-69	0.774436	0.933071	GNLY	CD8+ effector T
DUSP2.2	1.03681	-1.08732	0.198467	62.3635	9.2372e-13	2.43205e-11	0.343358	0.471129	DUSP2	CD8+ effector T
INPP4A	0.190129	1.05737	0.30165	30.3999	4.05758e-06	4.68173e-05	0.230576	0.136483	INPP4A	CD8+ effector T
CXCR4.1	0.632099	-1.26153	0.171862	157.002	6.42476e-33	5.72826e-31	0.320802	0.440945	CXCR4	CD8+ effector T
NMI.1	0.21708	1.08949	0.269061	35.0305	4.57881e-07	6.39241e-06	0.260652	0.152231	NMI	CD8+ effector T
NR4A2.2	0.196674	-1.46067	0.316644	43.7358	7.27994e-09	1.29815e-07	0.107769	0.192913	NR4A2	CD8+ effector T
IFIH1.3	0.0950886	2.17024	0.494638	29.3762	6.55562e-06	7.41144e-05	0.152882	0.0433071	IFIH1	CD8+ effector T
STAT1.5	0.480003	1.93805	0.218416	117.139	2.1807e-24	1.3367e-22	0.471178	0.224409	STAT1	CD8+ effector T
SPATS2L.3	0.0797352	1.86398	0.565673	33.1551	1.11026e-06	1.41875e-05	0.137845	0.0314961	SPATS2L	CD8+ effector T
SP110.2	0.614335	1.7164	0.162546	148.568	4.12736e-31	3.23833e-29	0.588972	0.322835	SP110	CD8+ effector T
SP100.3	0.945674	1.61484	0.135059	227.764	3.99805e-48	6.03244e-46	0.724311	0.413386	SP100	CD8+ effector T
TRANK1	0.156148	1.37342	0.322592	22.5125	0.000158427	0.00130638	0.200501	0.102362	TRANK1	CD8+ effector T
CX3CR1	0.694772	1.42437	0.161342	144.491	3.08312e-30	2.37159e-28	0.598997	0.362205	CX3CR1	CD8+ effector T
ARHGEF3.1	0.27134	1.34987	0.248057	53.5998	6.38247e-11	1.43899e-09	0.320802	0.17979	ARHGEF3	CD8+ effector T
PARP9.4	0.286342	2.39937	0.25621	165.433	9.98733e-35	1.05893e-32	0.421053	0.110236	PARP9	CD8+ effector T
DTX3L.3	0.156016	1.18648	0.321799	21.6569	0.000234523	0.00187762	0.215539	0.102362	DTX3L	CD8+ effector T
PARP14.3	0.359721	1.66505	0.210301	89.548	1.64251e-18	6.85488e-17	0.39599	0.195538	PARP14	CD8+ effector T
PLSCR1.4	0.275693	2.79217	0.285126	164.582	1.52099e-34	1.57022e-32	0.373434	0.0944882	PLSCR1	CD8+ effector T
TNFSF10.1	0.180062	1.57465	0.328589	40.2299	3.87959e-08	6.23756e-07	0.20802	0.104987	TNFSF10	CD8+ effector T
RTP4.3	0.0787469	2.87078	0.615919	28.3524	1.05806e-05	0.0001131	0.12782	0.0446194	RTP4	CD8+ effector T
C4orf48	0.211109	1.21134	0.272602	28.2409	1.11463e-05	0.000118069	0.255639	0.137795	C4orf48	CD8+ effector T
CD38	0.109968	2.7585	0.518974	44.8128	4.34879e-09	7.89829e-08	0.160401	0.0459318	CD38	CD8+ effector T
LAP3.4	0.245097	1.9581	0.256604	87.2272	5.10894e-18	2.08775e-16	0.325815	0.12336	LAP3	CD8+ effector T
HOPX.1	1.24708	-1.44815	0.169796	138.112	7.15963e-29	5.20134e-27	0.303258	0.66273	HOPX	CD8+ effector T
PPM1K.2	0.31849	1.54522	0.210802	89.3314	1.8261e-18	7.54082e-17	0.411028	0.171916	PPM1K	CD8+ effector T
HERC6.4	0.085841	2.54065	0.541126	41.738	1.89034e-08	3.25255e-07	0.165414	0.0288714	HERC6	CD8+ effector T
HERC5.4	0.209086	2.44766	0.313044	151.268	1.08881e-31	9.28565e-30	0.308271	0.0577428	HERC5	CD8+ effector T
DDX60.4	0.163891	1.35436	0.308544	52.2189	1.24147e-10	2.72083e-09	0.235589	0.0918635	DDX60	CD8+ effector T
DDX60L.4	0.175893	2.09943	0.317848	67.2608	8.58946e-14	2.42421e-12	0.250627	0.0866142	DDX60L	CD8+ effector T
ANXA2R	0.197347	-1.17592	0.333889	35.0934	4.44469e-07	6.24964e-06	0.107769	0.207349	ANXA2R	CD8+ effector T
GZMK	0.316256	-2.02624	0.61308	32.5395	1.48395e-06	1.8481e-05	0.0401003	0.122047	GZMK	CD8+ effector T
PDE4D	0.119446	-1.24445	0.410961	33.3909	9.93403e-07	1.30776e-05	0.0701754	0.129921	PDE4D	CD8+ effector T
CENPK	0.104711	1.90363	0.494999	36.4965	2.28708e-07	3.3354e-06	0.117794	0.0866142	CENPK	CD8+ effector T
DUSP1	0.766794	-1.34092	0.169909	78.0624	4.48098e-16	1.65839e-14	0.365915	0.528871	DUSP1	CD8+ effector T
TRIM38	0.278881	1.25642	0.228311	33.3495	1.01298e-06	1.32464e-05	0.305764	0.191601	TRIM38	CD8+ effector T
HLA.DRB5.1	0.129412	-2.87073	0.679453	63.0082	6.75914e-13	1.79163e-11	0.0200501	0.144357	HLA.DRB5	CD8+ effector T
THEMIS	0.192117	1.48158	0.337596	51.5361	1.7246e-10	3.63742e-09	0.220551	0.124672	THEMIS	CD8+ effector T
TULP4	0.0884795	1.29926	0.489406	13.1396	0.0106133	0.0488687	0.120301	0.0669291	TULP4	CD8+ effector T
CARD11	0.108046	1.02783	0.391584	17.4618	0.00157171	0.0101746	0.165414	0.0708661	CARD11	CD8+ effector T
C1GALT1.1	0.212351	1.17276	0.25913	24.3186	6.8948e-05	0.000620374	0.250627	0.149606	C1GALT1	CD8+ effector T
GGCT	0.11143	1.42571	0.427325	13.2135	0.0102786	0.0476066	0.12782	0.0839895	GGCT	CD8+ effector T
NT5C3A.2	0.222673	1.37888	0.274492	41.2306	2.40793e-08	4.05421e-07	0.26817	0.131234	NT5C3A	CD8+ effector T
TRGC1	0.521518	1.18056	0.247119	61.4229	1.45679e-12	3.78476e-11	0.298246	0.25853	TRGC1	CD8+ effector T
CCDC146	0.059165	1.79445	0.690732	14.5433	0.0057485	0.0307621	0.105263	0.0275591	CCDC146	CD8+ effector T
SAMD9.4	0.573962	1.71093	0.175946	148.796	3.68764e-31	2.95237e-29	0.536341	0.275591	SAMD9	CD8+ effector T
SAMD9L.4	0.436619	2.25895	0.213171	139.033	4.54616e-29	3.36501e-27	0.461153	0.206037	SAMD9L	CD8+ effector T
IFRD1	0.19564	-1.04608	0.311295	16.1466	0.00282863	0.0168643	0.120301	0.192913	IFRD1	CD8+ effector T
PARP12.4	0.132872	1.24327	0.363009	21.2346	0.000284486	0.00224104	0.172932	0.0866142	PARP12	CD8+ effector T
TRBC1	1.2276	1.25147	0.232801	75.9896	1.23051e-15	4.3489e-14	0.501253	0.317585	TRBC1	CD8+ effector T
TSPYL2.1	0.238552	-1.1397	0.325369	20.3759	0.000420906	0.00317541	0.120301	0.190289	TSPYL2	CD8+ effector T
XIST.4	0.836113	-1.41656	0.180707	255.892	3.50049e-54	5.72184e-52	0.353383	0.552493	XIST	CD8+ effector T
MYOM2	0.255582	-17.6926	52.7734	331.273	1.93495e-70	5.83907e-68	0	0.17979	MYOM2	CD8+ effector T
BNIP3L	0.140527	-1.31523	0.393029	16.9004	0.002021	0.0125648	0.0726817	0.153543	BNIP3L	CD8+ effector T
LY6E.4	2.25718	1.87346	0.121438	376.718	2.97907e-80	1.06244e-77	0.854637	0.632546	LY6E	CD8+ effector T
PARP10.1	0.143249	1.53799	0.365848	31.3404	2.60892e-06	3.13951e-05	0.18797	0.0958005	PARP10	CD8+ effector T
DDX58.3	0.195402	1.53171	0.284068	60.3676	2.42817e-12	6.10622e-11	0.26817	0.102362	DDX58	CD8+ effector T
CHMP5.1	0.28448	1.42277	0.239927	70.4968	1.78279e-14	5.42161e-13	0.348371	0.158793	CHMP5	CD8+ effector T
ISCA1	0.190269	-1.24813	0.316412	18.5068	0.000982135	0.0067595	0.117794	0.192913	ISCA1	CD8+ effector T
TRIM14.1	0.109984	1.32087	0.386945	15.6865	0.00347006	0.0201376	0.160401	0.0761155	TRIM14	CD8+ effector T
IER5L	0.137395	-2.60263	0.493548	57.8414	8.23914e-12	1.99519e-10	0.0350877	0.145669	IER5L	CD8+ effector T
PGGHG	0.101367	1.0946	0.479965	13.6656	0.00844237	0.0409894	0.102757	0.0813648	PGGHG	CD8+ effector T
IFITM1.2	1.35118	1.03427	0.120232	163.306	2.85666e-34	2.68707e-32	0.726817	0.566929	IFITM1	CD8+ effector T
IRF7.4	0.295571	2.19532	0.260144	164.154	1.87851e-34	1.84235e-32	0.378446	0.106299	IRF7	CD8+ effector T
TRIM22.4	0.426637	1.10771	0.189105	82.0731	6.33404e-17	2.43612e-15	0.45614	0.237533	TRIM22	CD8+ effector T
UBE2L6.2	0.417978	1.06845	0.200256	34.4508	6.02249e-07	8.20355e-06	0.373434	0.274278	UBE2L6	CD8+ effector T
ATG2A.1	0.192458	-1.27523	0.316248	38.5089	8.79869e-08	1.36432e-06	0.112782	0.185039	ATG2A	CD8+ effector T
DRAP1.1	1.01552	1.04081	0.138331	73.4193	4.30184e-15	1.41816e-13	0.659148	0.5	DRAP1	CD8+ effector T
TMEM123.1	0.342784	1.13629	0.213588	60.7677	2.00061e-12	5.09637e-11	0.365915	0.2021	TMEM123	CD8+ effector T
DDIT4	0.321701	-1.00403	0.250184	24.4504	6.48717e-05	0.00058804	0.180451	0.286089	DDIT4	CD8+ effector T
IFIT2.4	0.171277	2.85865	0.413417	77.4258	6.11132e-16	2.19952e-14	0.22807	0.0524934	IFIT2	CD8+ effector T
IFIT3.4	0.336574	4.14159	0.353988	277.303	8.50124e-59	1.58811e-56	0.403509	0.0393701	IFIT3	CD8+ effector T
IFIT1.4	0.290377	4.35257	0.387041	318.734	9.83566e-68	2.41158e-65	0.403509	0.0223097	IFIT1	CD8+ effector T
IFIT5.4	0.0822854	2.34427	0.529256	28.7469	8.79961e-06	9.58913e-05	0.140351	0.0393701	IFIT5	CD8+ effector T
LAG3	0.31905	1.57791	0.224163	75.0874	1.90953e-15	6.57111e-14	0.360902	0.185039	LAG3	CD8+ effector T
KLRB1.1	0.357316	1.03879	0.402425	82.4288	5.32436e-17	2.06806e-15	0.182957	0.125984	KLRB1	CD8+ effector T
KLRF1	0.280872	-2.26189	0.324705	163.292	2.8768e-34	2.68707e-32	0.0651629	0.240157	KLRF1	CD8+ effector T
KLRC2	0.371279	-1.30688	0.285554	86.5186	7.22326e-18	2.89152e-16	0.107769	0.257218	KLRC2	CD8+ effector T
LINC02446	0.172244	-2.20036	0.457839	30.1208	4.62502e-06	5.2744e-05	0.0902256	0.143045	LINC02446	CD8+ effector T
SLC38A1	0.363994	-1.1184	0.226999	34.5551	5.73281e-07	7.83617e-06	0.197995	0.335958	SLC38A1	CD8+ effector T
EIF4B.2	0.628539	-1.03156	0.16847	48.3024	8.16243e-10	1.59309e-08	0.323308	0.510499	EIF4B	CD8+ effector T
CD63	1.03939	-1.00013	0.13804	110.144	6.78061e-23	3.91181e-21	0.47619	0.629921	CD63	CD8+ effector T
RPS26.1	8.19602	-1.52094	0.0991699	279.77	2.49831e-59	4.90043e-57	0.834586	0.939633	RPS26	CD8+ effector T
STAT2.3	0.131407	1.16388	0.374714	23.0495	0.000123775	0.00104648	0.185464	0.0774278	STAT2	CD8+ effector T
LINC02384	0.0917724	1.13503	0.540701	20.9746	0.000320359	0.00247883	0.100251	0.0761155	LINC02384	CD8+ effector T
OAS1.4	0.269804	2.74797	0.277492	200.182	3.43336e-42	4.34486e-40	0.365915	0.0787402	OAS1	CD8+ effector T
OAS3.4	0.083191	3.57169	0.621575	61.2284	1.60071e-12	4.10431e-11	0.162907	0.0183727	OAS3	CD8+ effector T
OAS2.4	0.182573	2.11389	0.321767	94.4152	1.51749e-19	6.92221e-18	0.288221	0.0774278	OAS2	CD8+ effector T
OASL.3	0.299694	2.12473	0.257517	132.784	9.88441e-28	6.8029e-26	0.378446	0.125984	OASL	CD8+ effector T
ALOX5AP	0.291462	1.77103	0.279635	101.343	5.09212e-21	2.49705e-19	0.310777	0.115486	ALOX5AP	CD8+ effector T
EPSTI1.4	0.312781	1.93825	0.233169	149.027	3.28945e-31	2.68844e-29	0.388471	0.125984	EPSTI1	CD8+ effector T
TRDC	0.296302	2.65957	0.649736	53.0875	8.16976e-11	1.82102e-09	0.130326	0.0419948	TRDC	CD8+ effector T
PSME2.1	1.23609	1.12902	0.134425	98.6917	1.86783e-20	8.93598e-19	0.671679	0.568241	PSME2	CD8+ effector T
IRF9.5	0.274593	1.9208	0.245522	71.2935	1.21016e-14	3.79797e-13	0.343358	0.164042	IRF9	CD8+ effector T
PATL2	0.344339	1.09391	0.227284	54.54	4.05613e-11	9.36011e-10	0.360902	0.188976	PATL2	CD8+ effector T
ISG20.2	1.05476	1.98918	0.157391	255.073	5.25658e-54	8.24863e-52	0.669173	0.385827	ISG20	CD8+ effector T
SBK1	0.11579	1.12835	0.406354	15.7048	0.00344203	0.0200343	0.157895	0.0787402	SBK1	CD8+ effector T
N4BP1	0.285795	1.11571	0.227667	39.224	6.26232e-08	9.8663e-07	0.330827	0.175853	N4BP1	CD8+ effector T
MT2A.3	1.58729	1.30531	0.134196	302.405	3.28136e-64	7.15154e-62	0.726817	0.520997	MT2A	CD8+ effector T
HSBP1	0.189254	1.11636	0.291278	21.8767	0.000212072	0.00171185	0.238095	0.131234	HSBP1	CD8+ effector T
XAF1.5	0.554017	2.40411	0.181037	294.84	1.40542e-62	2.90183e-60	0.614035	0.194226	XAF1	CD8+ effector T
LGALS9.4	0.118371	2.68873	0.417555	69.4601	2.95091e-14	8.83696e-13	0.20802	0.0446194	LGALS9	CD8+ effector T
SLFN5.2	0.605149	1.04971	0.161039	49.181	5.35258e-10	1.0659e-08	0.503759	0.368766	SLFN5	CD8+ effector T
CISD3	0.309097	1.28065	0.236608	35.0817	4.46935e-07	6.26188e-06	0.298246	0.209974	CISD3	CD8+ effector T
IFI35.4	0.329695	1.97242	0.23439	101.957	3.76804e-21	1.87114e-19	0.390977	0.158793	IFI35	CD8+ effector T
KANSL1.AS1	0.091556	1.85407	0.472014	29.8431	5.26797e-06	5.9729e-05	0.160401	0.0433071	KANSL1.AS1	CD8+ effector T
KIF19	0.08004	2.24281	0.686526	30.9487	3.13613e-06	3.71693e-05	0.100251	0.0551181	KIF19	CD8+ effector T
RNF213.2	1.65617	1.04355	0.104459	117.274	2.04125e-24	1.27108e-22	0.839599	0.691601	RNF213	CD8+ effector T
ZCCHC2.2	0.112435	1.51791	0.379894	26.8441	2.13747e-05	0.000214457	0.172932	0.0682415	ZCCHC2	CD8+ effector T
DDRGK1	0.143145	-1.0203	0.346913	14.5291	0.00578443	0.030798	0.110276	0.148294	DDRGK1	CD8+ effector T
ZBP1.3	0.229864	1.70677	0.247891	64.8205	2.80732e-13	7.648e-12	0.300752	0.135171	ZBP1	CD8+ effector T
HELZ2.4	0.119377	2.27128	0.396899	42.9049	1.08286e-08	1.88803e-07	0.185464	0.0603675	HELZ2	CD8+ effector T
CD320	0.260021	-1.00515	0.279256	28.3399	1.06428e-05	0.000113456	0.132832	0.234908	CD320	CD8+ effector T
C19orf66.2	0.341333	1.24371	0.205615	47.3281	1.30284e-09	2.49318e-08	0.373434	0.216535	C19orf66	CD8+ effector T
JUNB	2.44522	-1.35374	0.131308	136.092	1.93739e-28	1.38188e-26	0.631579	0.813648	JUNB	CD8+ effector T
HSH2D.4	0.134685	1.24062	0.333654	21.1209	0.000299664	0.00235116	0.185464	0.0892388	HSH2D	CD8+ effector T
BST2.1	1.02915	1.40548	0.13536	175.934	5.56672e-37	6.2395e-35	0.724311	0.465879	BST2	CD8+ effector T
TYROBP	1.07917	-1.31189	0.194709	220.45	1.50003e-46	2.17949e-44	0.285714	0.437008	TYROBP	CD8+ effector T
SERTAD1.1	0.255538	-2.08843	0.295785	92.72	3.4796e-19	1.51672e-17	0.125313	0.251969	SERTAD1	CD8+ effector T
ETHE1	0.17919	-1.09582	0.331375	13.8621	0.00774842	0.038526	0.115288	0.182415	ETHE1	CD8+ effector T
LAIR2	0.186096	1.68498	0.459287	58.0069	7.60575e-12	1.85325e-10	0.130326	0.111549	LAIR2	CD8+ effector T
KIR3DL2	0.186988	-2.07747	0.370644	142.374	8.75471e-30	6.60476e-28	0.0551378	0.192913	KIR3DL2	CD8+ effector T
RPS4Y1	0.410562	2.37096	0.210184	541.923	5.72106e-116	3.20624e-113	0.421053	0.0984252	RPS4Y1	CD8+ effector T
DDX3Y.2	0.0565761	3.82372	0.801421	71.7107	9.87908e-15	3.16683e-13	0.112782	0.0183727	DDX3Y	CD8+ effector T
EIF1AY.2	0.047986	4.01213	0.912913	51.9169	1.43578e-10	3.12921e-09	0.105263	0.0131234	EIF1AY	CD8+ effector T
USP18.4	0.0866769	3.28575	0.58901	60.6963	2.07097e-12	5.24155e-11	0.170426	0.0209974	USP18	CD8+ effector T
EIF3L.3	0.37103	-1.03927	0.229626	28.5305	9.73597e-06	0.000104929	0.213033	0.341207	EIF3L	CD8+ effector T
TYMP.2	0.29842	1.88547	0.234707	102.471	2.92878e-21	1.47302e-19	0.365915	0.145669	TYMP	CD8+ effector T
MX2.4	0.238595	2.03534	0.285822	104.303	1.19215e-21	6.15371e-20	0.298246	0.0931759	MX2	CD8+ effector T
MX1.5	0.60279	2.56197	0.220918	324.099	6.84155e-69	1.78929e-66	0.54386	0.131234	MX1	CD8+ effector T
MT.CO1	25.7606	-1.53787	0.0655211	900.89	1.06872e-193	4.19259e-190	0.984962	1	MT.CO1	CD8+ effector T
MT.ATP6	13.9314	-1.42407	0.0727583	623.704	1.14745e-133	1.50048e-130	0.964912	1	MT.ATP6	CD8+ effector T
MT.CO3.2	16.8802	-1.29902	0.0731104	517.74	9.74767e-111	4.78001e-108	0.97995	1	MT.CO3	CD8+ effector T
MT.ND4	8.87407	-1.28986	0.0796254	462.082	1.06111e-98	4.62527e-96	0.917293	0.998688	MT.ND4	CD8+ effector T
MT.ND5	3.87235	-1.35903	0.090246	304.19	1.35194e-64	3.11979e-62	0.789474	0.971129	MT.ND5	CD8+ effector T
MT.CYB.1	14.0499	-1.48185	0.0767012	576.32	2.06496e-123	1.35014e-120	0.954887	1	MT.CYB	CD8+ effector T
ISG15.5	0.917679	2.99917	0.538153	44.7858	4.40529e-09	2.88546e-07	0.909091	0.421053	ISG15	CD8+ memory T activated
DUSP1.1	1.93337	-1.36958	0.521043	20.3666	0.000422681	0.0100675	0.636364	0.736842	DUSP1	CD8+ memory T activated
LTB	5.17136	1.69316	0.460624	25.0241	4.97522e-05	0.00173801	1	0.877193	LTB	CD8+ memory T activated
LY6E.5	1.27791	1.94637	0.431034	23.7379	9.01406e-05	0.00277845	0.818182	0.649123	LY6E	CD8+ memory T activated
RPS26.2	12.2159	1.23822	0.277044	139.453	3.69688e-29	9.68581e-27	1	0.982456	RPS26	CD8+ memory T activated
ISG20.3	1.18279	2.01812	0.508802	16.8308	0.00208488	0.0404621	0.818182	0.605263	ISG20	CD8+ memory T activated
KLF2	3.77167	-1.21038	0.36447	20.6377	0.000373581	0.00978782	0.909091	0.95614	KLF2	CD8+ memory T activated
MT.CO3.3	34.1859	-1.06039	0.196108	62.0272	1.08718e-12	1.89894e-10	1	1	MT.CO3	CD8+ memory T activated
MT.CYB.2	30.3336	-1.05444	0.187445	57.9935	7.65485e-12	1.00279e-09	1	1	MT.CYB	CD8+ memory T activated
JUN.2	6.21128	-1.3814	0.358007	24.1291	7.52546e-05	0.00270474	0.608696	0.868182	JUN	CD8+ memory T resting
SELL.1	1.29812	1.44949	0.383771	21.4221	0.000261129	0.00693695	0.73913	0.527273	SELL	CD8+ memory T resting
ID2	1.03872	-2.53368	0.722927	17.7221	0.00139838	0.0255049	0.130435	0.540909	ID2	CD8+ memory T resting
MTRNR2L12	0.505668	-1.22948	0.64493	17.6446	0.00144791	0.0260198	0.26087	0.4	MTRNR2L12	CD8+ memory T resting
HOPX.2	0.657422	-1.58479	0.885378	18.5801	0.000950168	0.0193518	0.130435	0.318182	HOPX	CD8+ memory T resting
GZMA	1.43983	-3.0455	0.997429	22.3287	0.000172378	0.00512012	0.130435	0.413636	GZMA	CD8+ memory T resting
TNFAIP3.3	0.628521	-1.58254	0.659852	17.1341	0.00182032	0.0308632	0.173913	0.409091	TNFAIP3	CD8+ memory T resting
KLRD1	0.599787	-1.31559	0.970948	40.5698	3.29948e-08	2.87997e-06	0.0869565	0.309091	KLRD1	CD8+ memory T resting
RPS26.3	11.0396	1.28934	0.226589	389.177	6.06118e-83	3.70338e-80	0.913043	0.927273	RPS26	CD8+ memory T resting
C12orf75	0.435655	-17.3704	185.692	24.6257	5.98219e-05	0.00228445	0	0.322727	C12orf75	CD8+ memory T resting
NKG7	2.55966	-1.53518	0.563148	22.2836	0.000175978	0.00512012	0.391304	0.659091	NKG7	CD8+ memory T resting
RPS4Y1.1	1.56402	2.10936	0.32372	438.659	1.22878e-93	1.50157e-90	0.608696	0.340909	RPS4Y1	CD8+ memory T resting
MT.ATP6.1	28.3709	-1.01455	0.134919	138.061	7.34054e-29	2.99005e-26	1	1	MT.ATP6	CD8+ memory T resting
MT.CO3.4	35.9759	-1.0491	0.133454	108.663	1.4034e-22	2.85826e-20	1	1	MT.CO3	CD8+ memory T resting
ISG15.6	0.661103	1.87109	0.0786293	725.133	1.25876e-155	1.19354e-153	0.570332	0.296256	ISG15	CD8+ naive T
IFI6.6	0.484754	1.70553	0.0838833	624.583	7.404e-134	5.2355e-132	0.512361	0.235187	IFI6	CD8+ naive T
JUN.3	3.18921	-1.08635	0.0730353	426.732	4.65051e-91	2.20477e-89	0.497016	0.715376	JUN	CD8+ naive T
IFI44L.6	0.479659	4.39676	0.127297	2370.29	0	0	0.607843	0.0519811	IFI44L	CD8+ naive T
IFI44.5	0.121528	2.08007	0.170795	210.956	1.65471e-44	4.69623e-43	0.217391	0.0577972	IFI44	CD8+ naive T
RSAD2.5	0.0645429	2.64238	0.307137	96.2478	6.18519e-20	1.13677e-18	0.13214	0.0239913	RSAD2	CD8+ naive T
EIF2AK2.5	0.346613	1.79606	0.0938698	468.554	4.22959e-100	2.20573e-98	0.446718	0.175209	EIF2AK2	CD8+ naive T
NR4A2.3	0.111062	-1.74983	0.241947	71.561	1.06252e-14	1.6068e-13	0.0434783	0.115594	NR4A2	CD8+ naive T
STAT1.6	0.581341	1.28519	0.093424	200.312	3.21956e-42	8.89537e-41	0.496164	0.260632	STAT1	CD8+ naive T
CISH	0.206174	1.06373	0.130318	109.218	1.06847e-22	2.17447e-21	0.236999	0.123591	CISH	CD8+ naive T
PARP9.5	0.16919	1.68224	0.136189	182.672	1.98937e-38	5.25296e-37	0.248082	0.0966921	PARP9	CD8+ naive T
PLSCR1.5	0.111256	1.97319	0.185751	139.184	4.22093e-29	9.94898e-28	0.187553	0.0574337	PLSCR1	CD8+ naive T
HERC6.5	0.0674888	2.0758	0.277142	84.4272	2.0067e-17	3.33544e-16	0.132992	0.0308979	HERC6	CD8+ naive T
HERC5.5	0.0641896	2.29613	0.308668	64.6339	3.07328e-13	4.19011e-12	0.11509	0.0294438	HERC5	CD8+ naive T
DDX60.5	0.13447	1.73273	0.15973	130.613	2.87901e-27	6.56352e-26	0.207161	0.0766994	DDX60	CD8+ naive T
HPGD	0.109902	-1.33554	0.257264	48.4059	7.76698e-10	8.73419e-09	0.0392157	0.103599	HPGD	CD8+ naive T
TNFAIP3.4	0.239262	-1.04664	0.144601	84.2268	2.21304e-17	3.6638e-16	0.110827	0.216648	TNFAIP3	CD8+ naive T
SAMD9L.5	0.190986	1.56894	0.128371	180.579	5.59958e-38	1.46927e-36	0.268542	0.107597	SAMD9L	CD8+ naive T
PARP12.5	0.0773638	1.01968	0.234141	23.155	0.00011791	0.000660295	0.109122	0.0574337	PARP12	CD8+ naive T
XIST.5	0.576992	-1.13148	0.0967082	1815.05	0	0	0.186701	0.406761	XIST	CD8+ naive T
LY6E.6	1.18804	1.29286	0.0518675	872.898	1.24056e-187	1.66955e-185	0.778346	0.537259	LY6E	CD8+ naive T
IRF7.5	0.203285	1.91486	0.118849	320.77	3.5768e-68	1.42118e-66	0.328218	0.103599	IRF7	CD8+ naive T
IFIT3.5	0.0805315	3.37776	0.319831	189.509	6.75731e-40	1.84258e-38	0.154305	0.0163577	IFIT3	CD8+ naive T
IFIT1.5	0.0970614	2.9396	0.246909	258.644	8.93714e-55	2.86814e-53	0.189258	0.0272628	IFIT1	CD8+ naive T
IFIT5.5	0.0616498	1.86535	0.292027	45.0938	3.80131e-09	3.99473e-08	0.109974	0.0356234	IFIT5	CD8+ naive T
OAS1.5	0.0950424	3.06417	0.239384	264.273	5.47141e-56	1.79738e-54	0.200341	0.0272628	OAS1	CD8+ naive T
OAS2.5	0.114817	1.45585	0.167794	86.5501	7.11288e-18	1.2063e-16	0.183291	0.0723373	OAS2	CD8+ naive T
EPSTI1.5	0.125074	2.12354	0.171024	213.35	5.05638e-45	1.46494e-43	0.225064	0.0563431	EPSTI1	CD8+ naive T
IRF9.6	0.171339	1.55857	0.134198	138.378	6.27856e-29	1.47158e-27	0.251492	0.101418	IRF9	CD8+ naive T
XAF1.6	0.400799	2.41774	0.0937096	915.263	8.21707e-197	1.18213e-194	0.523444	0.14831	XAF1	CD8+ naive T
AC007952.4.1	0.288616	-1.08793	0.135796	320.72	3.66641e-68	1.44304e-66	0.15601	0.203926	AC007952.4	CD8+ naive T
CD226	0.134541	-1.15918	0.184779	85.6819	1.08716e-17	1.82888e-16	0.0682012	0.145765	CD226	CD8+ naive T
HSH2D.5	0.0715885	1.74721	0.253972	63.9076	4.3707e-13	5.90115e-12	0.127025	0.0421665	HSH2D	CD8+ naive T
BISPR.4	0.0792081	1.15987	0.223151	33.9301	7.70199e-07	6.36291e-06	0.120205	0.0577972	BISPR	CD8+ naive T
RPS4Y1.2	2.79067	1.0781	0.0501111	7802.11	0	0	0.707587	0.376227	RPS4Y1	CD8+ naive T
TTTY15.1	0.0639172	1.56537	0.300038	199.204	5.5731e-42	1.52967e-40	0.102302	0.04253	TTTY15	CD8+ naive T
UTY.4	0.0794046	1.36084	0.244426	274.729	3.05065e-58	1.03474e-56	0.116795	0.0545256	UTY	CD8+ naive T
Z93241.1.1	0.143283	-1.03377	0.192229	47.252	1.35128e-09	1.48748e-08	0.0699062	0.136678	Z93241.1	CD8+ naive T
FAM118A.3	0.176711	-1.40733	0.168125	305.353	7.58582e-65	2.80071e-63	0.0733163	0.187568	FAM118A	CD8+ naive T
MX2.5	0.214166	1.18814	0.119506	120.342	4.51504e-25	9.96654e-24	0.26769	0.134133	MX2	CD8+ naive T
MX1.6	0.345099	2.36859	0.103844	767.334	9.13221e-165	9.76912e-163	0.458653	0.126863	MX1	CD8+ naive T
S100B	0.525598	-1.33047	0.192698	153.515	3.59283e-32	8.97562e-31	0.0809889	0.194838	S100B	CD8+ naive T
STK17A	2.42413	-1.15642	0.432471	24.1124	7.58344e-05	0.00162375	0.75	0.834711	STK17A	CD56bright NK
SLC25A5	1.25075	-2.22659	0.75631	17.1599	0.00179942	0.0138901	0.25	0.677686	SLC25A5	CD56bright NK
LY6E.7	2.34221	1.3177	0.381827	18.7571	0.000877162	0.00886908	0.875	0.768595	LY6E	CD56bright NK
KLRB1.2	2.80286	-2.48818	0.599905	17.9646	0.00125391	0.0111323	0.3125	0.768595	KLRB1	CD56bright NK
ACTG1	6.00239	-1.83067	0.409532	24.8106	5.49183e-05	0.00133268	0.8125	0.958678	ACTG1	CD56bright NK
BST2.2	1.58831	1.43568	0.37574	19.55	0.000612605	0.00796387	1	0.710744	BST2	CD56bright NK
MT.ND5.1	6.26315	-1.24309	0.333762	24.6678	5.86706e-05	0.00133476	0.875	0.975207	MT.ND5	CD56bright NK
MT.CYB.3	22.0173	-1.05404	0.25069	37.7578	1.25715e-07	1.14401e-05	1	1	MT.CYB	CD56bright NK
HES4	0.265209	3.19759	0.479159	231.529	6.18561e-49	1.08462e-46	0.34891	0.0297952	HES4	CD56dim NK
ISG15.7	2.07213	2.94633	0.17415	667.765	3.32321e-143	5.05016e-140	0.841121	0.324022	ISG15	CD56dim NK
FBXO6.2	0.275667	1.24854	0.277743	64.556	3.19154e-13	1.08584e-11	0.339564	0.175047	FBXO6	CD56dim NK
STMN1	0.260538	1.00592	0.387236	16.8284	0.00208711	0.0112388	0.17134	0.143389	STMN1	CD56dim NK
FGR	0.613657	1.03887	0.196504	39.6907	5.01522e-08	8.40602e-07	0.46729	0.357542	FGR	CD56dim NK
IFI6.7	1.66438	2.9199	0.182	625.152	5.57699e-134	5.0851e-131	0.825545	0.247672	IFI6	CD56dim NK
IFI44L.7	1.28566	4.33653	0.24157	1319.84	1.6612e-284	7.57339e-281	0.900312	0.0651769	IFI44L	CD56dim NK
IFI44.6	0.30722	3.50414	0.393414	291.15	8.78181e-62	2.22424e-59	0.498442	0.0502793	IFI44	CD56dim NK
GBP3.1	0.104383	1.50222	0.463943	37.3481	1.52706e-07	2.35197e-06	0.17757	0.0484171	GBP3	CD56dim NK
GBP1.3	0.256229	1.5756	0.320974	48.2439	8.39502e-10	1.87612e-08	0.283489	0.147114	GBP1	CD56dim NK
SLC25A24	0.0706511	1.67922	0.669946	14.0861	0.0070254	0.0290277	0.105919	0.0409683	SLC25A24	CD56dim NK
CHI3L2	0.515633	1.02629	0.285273	262.428	1.36723e-55	2.83327e-53	0.392523	0.225326	CHI3L2	CD56dim NK
NRAS	0.0892348	1.19225	0.541439	14.4299	0.00604212	0.0258998	0.127726	0.0595903	NRAS	CD56dim NK
TENT5C.1	0.110614	-1.37874	0.508126	21.573	0.000243705	0.00182739	0.0498442	0.115456	TENT5C	CD56dim NK
AC245014.3.2	0.132235	1.14854	0.452236	16.7603	0.00215159	0.0114995	0.109034	0.102421	AC245014.3	CD56dim NK
ADAR.3	0.553481	1.22371	0.183803	85.2537	1.34011e-17	6.64083e-16	0.560748	0.301676	ADAR	CD56dim NK
SLAMF7.1	0.247518	1.09138	0.28584	20.9774	0.00031995	0.00229709	0.255452	0.176909	SLAMF7	CD56dim NK
FASLG	0.199611	1.25829	0.329175	22.1704	0.000185355	0.00143469	0.23053	0.137803	FASLG	CD56dim NK
RABIF	0.121699	1.56366	0.432927	15.1873	0.00432817	0.0201143	0.165109	0.0800745	RABIF	CD56dim NK
CMPK2.5	0.190887	4.26569	0.639061	170.814	6.99565e-36	7.97329e-34	0.317757	0.0223464	CMPK2	CD56dim NK
RSAD2.6	0.216552	4.2047	0.554776	226.6	7.12166e-48	1.15956e-45	0.373832	0.018622	RSAD2	CD56dim NK
EIF2AK2.6	0.635348	2.33769	0.204587	329.76	4.10567e-70	1.33698e-67	0.697819	0.195531	EIF2AK2	CD56dim NK
ANXA4	0.34982	1.15775	0.248898	40.5414	3.3444e-08	5.84181e-07	0.361371	0.199255	ANXA4	CD56dim NK
DUSP2.3	0.85304	-1.6964	0.21935	119.779	5.95485e-25	4.05196e-23	0.224299	0.510242	DUSP2	CD56dim NK
MIR4435.2HG	0.14728	1.09666	0.397164	22.252	0.000178548	0.00139146	0.190031	0.0856611	MIR4435.2HG	CD56dim NK
CXCR4.2	0.404941	-1.07913	0.249645	60.3822	2.41105e-12	7.68669e-11	0.221184	0.275605	CXCR4	CD56dim NK
NMI.2	0.30944	1.05199	0.25578	55.1936	2.95923e-11	8.12717e-10	0.370717	0.171322	NMI	CD56dim NK
NR4A2.4	0.303254	-1.38921	0.280798	58.8073	5.16509e-12	1.54919e-10	0.137072	0.286778	NR4A2	CD56dim NK
IFIH1.4	0.107726	1.43644	0.487573	23.3432	0.000108121	0.000899497	0.155763	0.0558659	IFIH1	CD56dim NK
STAT1.7	0.523275	1.49788	0.231082	84.6246	1.82225e-17	8.83791e-16	0.482866	0.22905	STAT1	CD56dim NK
SPATS2L.4	0.105404	2.04156	0.546838	61.7651	1.23435e-12	4.01958e-11	0.186916	0.0260708	SPATS2L	CD56dim NK
BARD1	0.0637821	1.74483	0.750413	16.5094	0.00240652	0.0126252	0.102804	0.027933	BARD1	CD56dim NK
SP110.3	0.717989	1.19057	0.168488	105.156	7.84527e-22	4.76888e-20	0.619938	0.363128	SP110	CD56dim NK
SP100.4	1.14796	1.3273	0.137091	195.457	3.56063e-41	4.77438e-39	0.797508	0.471136	SP100	CD56dim NK
CMC1	1.09986	-1.02994	0.189852	57.1071	1.17478e-11	3.32659e-10	0.333333	0.588454	CMC1	CD56dim NK
AZI2	0.133559	1.16225	0.400151	12.5402	0.0137555	0.0491468	0.161994	0.0968343	AZI2	CD56dim NK
TRANK1.1	0.218317	1.26701	0.304053	38.3434	9.51877e-08	1.54434e-06	0.299065	0.121043	TRANK1	CD56dim NK
GOLGA4	0.502052	1.07563	0.198683	39.5818	5.28208e-08	8.82087e-07	0.47352	0.301676	GOLGA4	CD56dim NK
MYD88	0.0904441	1.55339	0.527775	15.4964	0.00377501	0.0180401	0.146417	0.0521415	MYD88	CD56dim NK
CSRNP1	0.0952084	-1.16477	0.492766	15.0888	0.00452046	0.020754	0.0654206	0.102421	CSRNP1	CD56dim NK
ARHGEF3.2	0.355106	1.07212	0.242182	32.1137	1.81342e-06	2.24657e-05	0.367601	0.217877	ARHGEF3	CD56dim NK
PARP9.6	0.414755	2.11091	0.250847	154.678	2.02304e-32	2.09614e-30	0.492212	0.147114	PARP9	CD56dim NK
DTX3L.4	0.254047	1.2595	0.267046	53.8728	5.59558e-11	1.47458e-09	0.336449	0.139665	DTX3L	CD56dim NK
PARP14.4	0.589173	1.46992	0.195797	131.69	1.69401e-27	1.35491e-25	0.576324	0.260708	PARP14	CD56dim NK
HEG1	0.0871196	1.49803	0.557476	14.2417	0.00656231	0.0275484	0.130841	0.0502793	HEG1	CD56dim NK
PLSCR1.6	0.499617	2.88593	0.287345	293.279	3.0514e-62	8.18315e-60	0.52648	0.119181	PLSCR1	CD56dim NK
PPM1L	0.0907529	1.00016	0.555364	19.169	0.00072806	0.00467497	0.127726	0.0595903	PPM1L	CD56dim NK
FNDC3B	0.164953	1.05984	0.354151	15.1724	0.0043566	0.0201559	0.205607	0.108007	FNDC3B	CD56dim NK
TNFSF10.2	0.428018	1.18137	0.234495	65.1483	2.39456e-13	8.46262e-12	0.404984	0.225326	TNFSF10	CD56dim NK
RTP4.4	0.0764911	1.96451	0.671319	13.4127	0.00942573	0.0367281	0.11215	0.0446927	RTP4	CD56dim NK
GAK	0.184866	1.08894	0.327282	13.3976	0.00948803	0.0368963	0.221184	0.13594	GAK	CD56dim NK
ZFYVE28	0.0988013	1.27157	0.476558	14.298	0.00640233	0.0269792	0.140187	0.0670391	ZFYVE28	CD56dim NK
CD38.1	0.817202	1.48432	0.182716	148.384	4.51877e-31	4.2043e-29	0.632399	0.327747	CD38	CD56dim NK
LAP3.5	0.311534	1.69565	0.263184	77.0591	7.30735e-16	3.23439e-14	0.392523	0.156425	LAP3	CD56dim NK
TMEM33	0.102111	1.14236	0.504879	13.1947	0.0103624	0.0395665	0.133956	0.0707635	TMEM33	CD56dim NK
USO1	0.162489	1.08004	0.327852	16.4215	0.00250269	0.0129656	0.208723	0.121043	USO1	CD56dim NK
MRPL1	0.184511	1.00759	0.339849	13.8028	0.0079518	0.0321385	0.208723	0.130354	MRPL1	CD56dim NK
PPM1K.3	0.306571	1.39897	0.251418	61.1171	1.6893e-12	5.46207e-11	0.373832	0.167598	PPM1K	CD56dim NK
HERC6.6	0.109108	2.42694	0.503692	50.4562	2.89966e-10	6.88518e-09	0.202492	0.0353818	HERC6	CD56dim NK
HERC5.6	0.22259	2.94516	0.404968	146.925	9.27914e-31	8.46072e-29	0.342679	0.0484171	HERC5	CD56dim NK
EXOSC9.1	0.128646	1.05867	0.427433	18.7808	0.000867837	0.00539028	0.161994	0.0875233	EXOSC9	CD56dim NK
OTUD4	0.0893893	1.47213	0.525743	13.2055	0.0103142	0.0395193	0.137072	0.0577281	OTUD4	CD56dim NK
DDX60.6	0.18773	1.25111	0.342276	49.8948	3.79824e-10	8.74554e-09	0.258567	0.0875233	DDX60	CD56dim NK
DDX60L.5	0.246297	2.08155	0.323541	85.4217	1.23454e-17	6.18492e-16	0.336449	0.102421	DDX60L	CD56dim NK
HEXB	0.11732	1.44716	0.450799	16.8512	0.0020659	0.0111593	0.152648	0.0744879	HEXB	CD56dim NK
TCF7	0.160171	-1.1485	0.385288	13.5453	0.0088969	0.0350873	0.0965732	0.148976	TCF7	CD56dim NK
DUSP1.2	1.30612	-1.48834	0.158736	122.177	1.83041e-25	1.26437e-23	0.429907	0.651769	DUSP1	CD56dim NK
SERPINB9	0.27176	1.11385	0.270582	18.1801	0.001138	0.00679964	0.286604	0.188082	SERPINB9	CD56dim NK
TRIM38.1	0.382233	1.14472	0.23394	43.436	8.40148e-09	1.58931e-07	0.4081	0.208566	TRIM38	CD56dim NK
HIST1H1C.1	0.354364	1.04012	0.272081	54.8913	3.42382e-11	9.23622e-10	0.327103	0.173184	HIST1H1C	CD56dim NK
HIST1H2AC.1	0.124115	1.08417	0.430385	19.9451	0.000512008	0.00346128	0.158879	0.0744879	HIST1H2AC	CD56dim NK
TAP1.2	0.622801	1.01054	0.174649	77.3827	6.24093e-16	2.81707e-14	0.551402	0.35568	TAP1	CD56dim NK
CMTR1.1	0.0695575	1.06607	0.631691	16.0059	0.00301122	0.0151191	0.115265	0.0353818	CMTR1	CD56dim NK
TENT5A.1	0.202291	1.21003	0.332983	23.5081	0.000100212	0.000842926	0.227414	0.117318	TENT5A	CD56dim NK
C7orf50	0.179772	-1.08396	0.32544	13.4879	0.00912214	0.0357899	0.127726	0.188082	C7orf50	CD56dim NK
NT5C3A.3	0.256074	1.42723	0.296924	75.9504	1.2542e-15	5.4456e-14	0.327103	0.124767	NT5C3A	CD56dim NK
ZNF107	0.0767387	1.48923	0.581468	14.4794	0.0059121	0.0254456	0.127726	0.0446927	ZNF107	CD56dim NK
SAMD9.5	0.824226	1.52882	0.17902	210.296	2.2942e-44	3.48642e-42	0.638629	0.325885	SAMD9	CD56dim NK
SAMD9L.6	0.587067	1.38117	0.190415	124.436	6.02568e-26	4.29235e-24	0.582555	0.281192	SAMD9L	CD56dim NK
PARP12.6	0.160317	1.40257	0.387921	24.2947	6.97138e-05	0.000617136	0.193146	0.0986965	PARP12	CD56dim NK
TSPYL2.2	0.302072	-1.12555	0.314016	23.1413	0.000118656	0.000976453	0.137072	0.247672	TSPYL2	CD56dim NK
TSC22D3.1	1.09462	-1.07281	0.154452	66.4035	1.30229e-13	4.74969e-12	0.457944	0.64432	TSC22D3	CD56dim NK
MYOM2.1	1.19866	-3.00494	0.238717	956.32	1.04304e-205	2.37761e-202	0.105919	0.409683	MYOM2	CD56dim NK
PRKDC	0.263966	-1.08692	0.266662	18.4546	0.00100553	0.00611229	0.174455	0.260708	PRKDC	CD56dim NK
DENND3	0.110365	1.10052	0.443129	15.3465	0.00403391	0.0189477	0.161994	0.0651769	DENND3	CD56dim NK
LY6E.8	3.46505	2.08016	0.121429	582.752	8.3751e-125	6.36368e-122	0.900312	0.668529	LY6E	CD56dim NK
CHMP5.2	0.390592	1.15417	0.219491	72.4253	6.97792e-15	2.86598e-13	0.442368	0.216015	CHMP5	CD56dim NK
PHF19	0.083509	1.07196	0.5534	15.5492	0.00368771	0.0177103	0.124611	0.0502793	PHF19	CD56dim NK
SETX	0.47535	1.08707	0.202737	35.5296	3.61561e-07	5.10328e-06	0.46729	0.292365	SETX	CD56dim NK
AGPAT2	0.0903389	1.99677	0.567024	30.5519	3.77815e-06	4.4508e-05	0.161994	0.0391061	AGPAT2	CD56dim NK
IFITM3.2	1.05265	1.25276	0.184736	62.6949	7.867e-13	2.58026e-11	0.588785	0.417132	IFITM3	CD56dim NK
IRF7.6	0.532815	2.01931	0.224531	249.504	8.3265e-53	1.65046e-50	0.560748	0.171322	IRF7	CD56dim NK
ASCL2	0.443109	1.31485	0.248349	83.4766	3.19236e-17	1.532e-15	0.420561	0.204842	ASCL2	CD56dim NK
TRIM22.5	0.651352	1.35028	0.180312	152.427	6.14607e-32	5.96169e-30	0.626168	0.310987	TRIM22	CD56dim NK
ZDHHC24	0.181108	1.30015	0.343728	19.2179	0.00071214	0.00459214	0.23053	0.111732	ZDHHC24	CD56dim NK
ANAPC15	0.119509	-1.21829	0.41487	12.8544	0.0120096	0.0442618	0.0841121	0.130354	ANAPC15	CD56dim NK
PCBD1	0.0728444	1.10938	0.588139	15.5563	0.00367612	0.0176787	0.121495	0.0391061	PCBD1	CD56dim NK
IFIT2.5	0.177632	2.04515	0.383156	49.2839	5.09432e-10	1.16125e-08	0.255452	0.0763501	IFIT2	CD56dim NK
IFIT3.6	0.421353	3.01049	0.330675	263.639	7.49577e-56	1.6273e-53	0.464174	0.0614525	IFIT3	CD56dim NK
IFIT1.6	0.423578	4.0816	0.432197	458.715	5.67146e-98	2.87291e-95	0.523364	0.0260708	IFIT1	CD56dim NK
IFIT5.6	0.0765815	1.83148	0.631967	20.403	0.00041574	0.00288927	0.130841	0.0335196	IFIT5	CD56dim NK
FAM53B	0.09075	1.48763	0.544092	14.391	0.00614624	0.0262121	0.137072	0.0577281	FAM53B	CD56dim NK
KLRG1	0.424481	-1.38617	0.279935	85.1499	1.40987e-17	6.91138e-16	0.140187	0.366853	KLRG1	CD56dim NK
KLRC2.1	0.19179	-1.1851	0.500524	23.2527	0.000112723	0.000932895	0.0529595	0.150838	KLRC2	CD56dim NK
TM7SF3	0.125034	1.09422	0.395646	14.0848	0.0070293	0.0290277	0.168224	0.0856611	TM7SF3	CD56dim NK
ITGB7.1	0.476016	1.28734	0.207169	67.8057	6.59228e-14	2.46346e-12	0.476636	0.266294	ITGB7	CD56dim NK
STAT2.4	0.185321	1.72318	0.351925	52.291	1.19907e-10	2.97095e-09	0.261682	0.0837989	STAT2	CD56dim NK
TRAFD1.1	0.0962792	1.29778	0.505282	14.8898	0.00493526	0.0220371	0.140187	0.0595903	TRAFD1	CD56dim NK
OAS1.6	0.45104	3.04894	0.291048	371.56	3.8744e-79	1.35872e-76	0.576324	0.0763501	OAS1	CD56dim NK
OAS3.5	0.0814333	2.84903	0.739563	47.5635	1.16372e-09	2.53847e-08	0.155763	0.0148976	OAS3	CD56dim NK
OAS2.6	0.230891	1.89926	0.30164	118.108	1.35417e-24	9.07893e-23	0.376947	0.0837989	OAS2	CD56dim NK
OASL.4	0.216481	2.30301	0.352903	115.047	6.09783e-24	3.9155e-22	0.333333	0.0595903	OASL	CD56dim NK
SNRNP35	0.13687	1.15407	0.374775	14.3231	0.0063321	0.0268041	0.190031	0.0949721	SNRNP35	CD56dim NK
EPSTI1.6	0.512911	2.68346	0.2412	279.364	3.05581e-59	6.96573e-57	0.58567	0.137803	EPSTI1	CD56dim NK
PHF11	0.384696	1.17931	0.220714	58.2628	6.72059e-12	1.98956e-10	0.451713	0.216015	PHF11	CD56dim NK
PIBF1	0.161515	1.16482	0.360771	17.3246	0.00167147	0.00931567	0.208723	0.119181	PIBF1	CD56dim NK
IRF9.7	0.352393	1.13494	0.253477	60.9245	1.85443e-12	5.95377e-11	0.389408	0.191806	IRF9	CD56dim NK
GZMH	2.33803	1.19418	0.14763	126.587	2.09046e-26	1.56236e-24	0.778816	0.599628	GZMH	CD56dim NK
GCH1.1	0.151761	1.2942	0.373525	27.1585	1.84646e-05	0.000186239	0.208723	0.0875233	GCH1	CD56dim NK
FOS.1	2.98385	-1.30391	0.14846	98.9225	1.66808e-20	9.62631e-19	0.607477	0.795158	FOS	CD56dim NK
SPTLC2.1	0.216839	1.2084	0.30243	46.7621	1.70917e-09	3.59084e-08	0.283489	0.130354	SPTLC2	CD56dim NK
IFI27.2	0.288906	4.21386	0.921751	59.211	4.24906e-12	1.29143e-10	0.121495	0.018622	IFI27	CD56dim NK
PATL2.1	0.197695	1.34243	0.335948	32.571	1.46211e-06	1.83125e-05	0.246106	0.100559	PATL2	CD56dim NK
LEO1	0.139089	1.13638	0.40143	13.6601	0.00846281	0.0336666	0.180685	0.0912477	LEO1	CD56dim NK
ANXA2	0.614337	1.05285	0.189604	64.5266	3.23732e-13	1.09325e-11	0.517134	0.314711	ANXA2	CD56dim NK
ICE2	0.0962773	1.18456	0.509475	12.8784	0.0118853	0.0438391	0.124611	0.0670391	ICE2	CD56dim NK
PML.2	0.111665	1.31765	0.46837	20.6218	0.000376301	0.00263932	0.158879	0.0633147	PML	CD56dim NK
ISG20.4	1.30195	1.81735	0.159495	317.366	1.94116e-67	5.89984e-65	0.753894	0.38175	ISG20	CD56dim NK
FES	0.171567	1.09838	0.360604	22.8875	0.000133352	0.0010774	0.208723	0.10987	FES	CD56dim NK
SBK1.1	0.169366	1.07632	0.339127	23.3926	0.000105692	0.000880895	0.224299	0.10987	SBK1	CD56dim NK
N4BP1.1	0.301932	1.0219	0.24822	45.2593	3.51172e-09	6.90082e-08	0.35514	0.184358	N4BP1	CD56dim NK
MT2A.4	1.22628	1.52322	0.166349	156.186	9.6095e-33	1.01883e-30	0.700935	0.413408	MT2A	CD56dim NK
MT1X.1	0.137968	1.30775	0.395385	31.2913	2.6698e-06	3.23713e-05	0.202492	0.0707635	MT1X	CD56dim NK
NLRC5.1	0.178226	1.05105	0.347041	12.576	0.0135448	0.0486226	0.193146	0.139665	NLRC5	CD56dim NK
ITGAE.1	0.148516	-1.22222	0.408446	16.1799	0.00278703	0.0142445	0.0872274	0.1527	ITGAE	CD56dim NK
XAF1.7	0.880243	1.93504	0.169398	296.582	5.91523e-63	1.68547e-60	0.741433	0.26257	XAF1	CD56dim NK
LGALS9.5	0.238613	1.63267	0.296197	77.2023	6.81472e-16	3.04591e-14	0.345794	0.106145	LGALS9	CD56dim NK
SLFN12L	0.32314	1.21021	0.250586	37.1016	1.71658e-07	2.60863e-06	0.367601	0.195531	SLFN12L	CD56dim NK
CNP.2	0.127389	1.58705	0.441947	25.2958	4.38679e-05	0.00040815	0.180685	0.0726257	CNP	CD56dim NK
DHX58.2	0.0800136	2.26933	0.665833	25.9845	3.1873e-05	0.000307858	0.140187	0.0316574	DHX58	CD56dim NK
IFI35.5	0.500213	1.32203	0.206113	138.184	6.90901e-29	5.94305e-27	0.52648	0.232775	IFI35	CD56dim NK
TRIM25.1	0.0778573	1.40241	0.593066	12.5543	0.0136717	0.049039	0.11838	0.0446927	TRIM25	CD56dim NK
TSPOAP1	0.0814922	1.49655	0.603032	16.8327	0.00208306	0.0112387	0.121495	0.0521415	TSPOAP1	CD56dim NK
MED13	0.152318	1.16441	0.363642	13.9119	0.0075815	0.0308884	0.199377	0.104283	MED13	CD56dim NK
CD79B	0.252744	1.25343	0.287408	40.5916	3.26539e-08	5.74784e-07	0.308411	0.139665	CD79B	CD56dim NK
ZNF24	0.174189	1.38716	0.340547	24.7086	5.75739e-05	0.000524958	0.227414	0.122905	ZNF24	CD56dim NK
ZCCHC2.3	0.123083	1.22309	0.408965	31.8965	2.00858e-06	2.46822e-05	0.193146	0.0651769	ZCCHC2	CD56dim NK
HELZ2.5	0.140652	1.82942	0.4104	50.0735	3.48545e-10	8.1488e-09	0.224299	0.0595903	HELZ2	CD56dim NK
PRSS57	0.121708	1.15979	0.582455	16.3872	0.00254125	0.0131505	0.109034	0.0689013	PRSS57	CD56dim NK
GADD45B	0.675033	-1.019	0.188038	60.0941	2.77175e-12	8.77529e-11	0.29595	0.523277	GADD45B	CD56dim NK
LDLR.1	0.0917093	1.55686	0.581869	13.9247	0.00753942	0.0307719	0.11838	0.0614525	LDLR	CD56dim NK
JUNB.1	3.0891	-1.55433	0.132915	197.163	1.53039e-41	2.11426e-39	0.638629	0.851024	JUNB	CD56dim NK
DNASE2.1	0.139226	1.13488	0.373322	17.8028	0.00134855	0.00778232	0.196262	0.0931099	DNASE2	CD56dim NK
BST2.3	1.72691	1.26707	0.124593	243.731	1.45883e-51	2.77118e-49	0.803738	0.633147	BST2	CD56dim NK
ZFP36	1.37639	-1.25809	0.14639	143.236	5.72447e-30	5.11723e-28	0.46729	0.692737	ZFP36	CD56dim NK
PLD3.1	0.140496	1.18576	0.369851	14.5982	0.00561146	0.0244576	0.180685	0.100559	PLD3	CD56dim NK
SERTAD1.2	0.334623	-1.3685	0.2583	46.1465	2.29584e-09	4.69361e-08	0.168224	0.312849	SERTAD1	CD56dim NK
FOSB	0.653184	-1.15106	0.221427	42.5769	1.26654e-08	2.33772e-07	0.277259	0.420857	FOSB	CD56dim NK
ZNF331.1	0.134666	-1.15494	0.438171	12.6078	0.0133599	0.0480442	0.0747664	0.134078	ZNF331	CD56dim NK
UTY.5	0.0871287	1.01973	0.579902	91.5125	6.28272e-19	3.40987e-17	0.168224	0.0260708	UTY	CD56dim NK
EIF1AY.3	0.0891481	1.24594	0.601002	62.9092	7.09132e-13	2.3427e-11	0.149533	0.027933	EIF1AY	CD56dim NK
USP18.5	0.166697	2.47318	0.424626	76.0025	1.22275e-15	5.36011e-14	0.264798	0.0502793	USP18	CD56dim NK
PIK3IP1	0.180254	-1.02775	0.32256	21.8354	0.000216123	0.001634	0.11215	0.199255	PIK3IP1	CD56dim NK
LGALS1	2.57624	1.9576	0.18706	228.844	2.34074e-48	3.95239e-46	0.750779	0.459963	LGALS1	CD56dim NK
APOBEC3H	0.0787945	1.10818	0.659366	15.0973	0.00450366	0.0207129	0.109034	0.0409683	APOBEC3H	CD56dim NK
TYMP.3	0.454875	1.93816	0.230172	150.856	1.33451e-31	1.2675e-29	0.517134	0.173184	TYMP	CD56dim NK
SLC5A3	0.161595	1.01793	0.342781	20.6463	0.000372121	0.00261805	0.202492	0.108007	SLC5A3	CD56dim NK
MX2.6	0.244666	1.73498	0.289737	88.7132	2.47067e-18	1.30974e-16	0.34891	0.0949721	MX2	CD56dim NK
MX1.7	1.01576	2.63037	0.205816	504.62	6.71056e-108	4.37049e-105	0.71028	0.147114	MX1	CD56dim NK
MT.CO1.1	30.3	-1.36561	0.0675869	483.768	2.17038e-103	1.23684e-100	0.996885	1	MT.CO1	CD56dim NK
MT.ATP6.2	16.1019	-1.10128	0.0726717	282.272	7.21437e-60	1.73107e-57	0.987539	1	MT.ATP6	CD56dim NK
MT.CO3.5	21.7371	-1.23591	0.0744729	372.98	1.91204e-79	7.26415e-77	0.990654	1	MT.CO3	CD56dim NK
MT.ND5.2	4.382	-1.11069	0.0953285	171.144	5.9413e-36	7.128e-34	0.875389	0.972067	MT.ND5	CD56dim NK
MT.CYB.4	14.0584	-1.21175	0.0833179	236.325	5.73838e-50	1.04645e-47	0.987539	1	MT.CYB	CD56dim NK
ISG15.8	0.453463	2.64988	0.398001	42.966	1.05174e-08	2.79199e-07	0.75	0.30303	ISG15	gdT1
IFI6.8	0.287845	1.87504	0.48324	28.1215	1.17853e-05	0.0002261	0.7	0.212121	IFI6	gdT1
EPB41	0.465312	-1.29164	0.671572	17.2874	0.00169957	0.0221721	0.25	0.351515	EPB41	gdT1
JUN.4	3.82033	-1.67242	0.446839	22.0056	0.000199906	0.00340585	0.55	0.806061	JUN	gdT1
SSR2	1.45792	-1.16334	0.422822	18.2629	0.00109629	0.0155455	0.45	0.772727	SSR2	gdT1
PLEK	1.28344	1.04205	0.29248	15.0193	0.00466134	0.0499616	0.8	0.690909	PLEK	gdT1
CXCR4.3	1.25258	-1.49523	0.515945	22.1664	0.000185702	0.00318765	0.35	0.657576	CXCR4	gdT1
STAT1.8	0.245526	1.60135	0.573551	16.1564	0.00281637	0.03402	0.45	0.184848	STAT1	gdT1
HSPD1	0.359526	-2.67575	1.47915	24.7358	5.68531e-05	0.00102201	0.05	0.318182	HSPD1	gdT1
SP100.5	0.598961	1.53408	0.368	20.0687	0.000484033	0.00747879	0.75	0.412121	SP100	gdT1
ADD1	0.314081	2.00609	0.495584	17.1022	0.00184654	0.0239526	0.55	0.239394	ADD1	gdT1
IL7R	2.60685	-1.73782	0.51362	30.4581	3.94815e-06	7.90669e-05	0.55	0.69697	IL7R	gdT1
DUSP1.3	1.46664	-1.40503	0.478455	21.6208	0.000238439	0.0039734	0.3	0.663636	DUSP1	gdT1
PSMB9.1	1.23243	1.13251	0.284504	18.8407	0.000844654	0.0122825	0.8	0.684848	PSMB9	gdT1
TSC22D3.2	1.67484	-1.67029	0.463746	34.6741	5.4193e-07	1.20119e-05	0.35	0.766667	TSC22D3	gdT1
RPL7.1	6.01115	-1.06699	0.235343	84.7355	1.72616e-17	1.12595e-15	0.9	0.969697	RPL7	gdT1
LY6E.9	1.30615	1.70665	0.273262	44.5202	5.00241e-09	1.40994e-07	0.8	0.669697	LY6E	gdT1
CHMP5.3	0.211073	2.36893	0.572795	15.7779	0.00333221	0.0388125	0.55	0.169697	CHMP5	gdT1
NUCB2	0.273543	-1.74355	1.49364	20.2335	0.000449093	0.00714888	0.05	0.245455	NUCB2	gdT1
ITGB1	0.342774	-1.0355	0.737458	15.5824	0.0036339	0.0409134	0.25	0.278788	ITGB1	gdT1
TUBA1B	0.827428	-1.30322	0.560835	24.8221	5.46282e-05	0.00098981	0.35	0.545455	TUBA1B	gdT1
NFKBIA.2	0.77634	-1.58021	0.650962	15.8723	0.00319537	0.0374104	0.25	0.466667	NFKBIA	gdT1
PTGER2	0.422139	-1.44839	1.09196	19.133	0.000740045	0.0109002	0.1	0.324242	PTGER2	gdT1
FOS.2	2.46655	-1.32476	0.416237	41.6378	1.9829e-08	5.02995e-07	0.6	0.787879	FOS	gdT1
ISG20.5	0.561531	1.44857	0.399651	15.4824	0.00379844	0.0420453	0.7	0.39697	ISG20	gdT1
MT2A.5	0.775989	1.06916	0.43946	16.6656	0.00224452	0.0280013	0.65	0.421212	MT2A	gdT1
XAF1.8	0.250744	2.89842	0.510397	34.1512	6.93836e-07	1.5231e-05	0.6	0.172727	XAF1	gdT1
CCL4.2	2.09516	1.20671	0.380309	46.4441	1.99064e-09	5.7527e-08	0.9	0.678788	CCL4	gdT1
VAPA	0.521932	1.50533	0.401268	15.6285	0.00356033	0.0406412	0.65	0.384848	VAPA	gdT1
ATP5F1A	0.524747	-1.00971	0.774937	15.4914	0.00378333	0.0420453	0.15	0.415152	ATP5F1A	gdT1
RNF126	0.379222	-1.90307	1.0696	18.5836	0.00094868	0.0137078	0.1	0.330303	RNF126	gdT1
SAMD1	0.219883	-16.0254	186.684	15.4154	0.00391282	0.042947	0	0.193939	SAMD1	gdT1
EIF3L.4	0.575841	-1.8038	0.874666	15.1861	0.00433043	0.0466338	0.15	0.442424	EIF3L	gdT1
PRMT2	1.1415	-1.0616	0.50054	15.7664	0.00334913	0.0388125	0.3	0.651515	PRMT2	gdT1
MT.ND2	7.21013	-1.09323	0.233378	33.8073	8.16162e-07	1.77457e-05	1	1	MT.ND2	gdT1
MT.CO1.2	39.7893	-1.41621	0.140807	145.647	1.74299e-30	4.42138e-28	1	1	MT.CO1	gdT1
MT.ATP6.3	27.2372	-1.62485	0.156655	215.019	2.21137e-45	1.26214e-42	1	1	MT.ATP6	gdT1
MT.CO3.6	30.3202	-1.36701	0.154692	121.786	2.21881e-25	2.97974e-23	1	1	MT.CO3	gdT1
MT.ND3	17.1815	-1.14999	0.170671	137.003	1.23657e-28	2.56644e-26	1	1	MT.ND3	gdT1
MT.ND4.1	18.754	-1.69431	0.185285	158.5	3.06695e-33	8.75231e-31	1	1	MT.ND4	gdT1
MT.ND5.3	7.53614	-1.26958	0.227861	73.7904	3.59083e-15	1.7708e-13	0.9	0.99697	MT.ND5	gdT1
MT.CYB.5	31.006	-1.71072	0.155242	268.177	7.88241e-57	5.99851e-54	1	1	MT.CYB	gdT1
ISG15.9	0.808863	2.05082	0.218281	124.706	5.27471e-26	1.05645e-23	0.673759	0.322006	ISG15	gdT2
ZNF683	0.287998	-2.44791	0.627094	66.2916	1.375e-13	1.09118e-11	0.0212766	0.197411	ZNF683	gdT2
IFI6.9	0.547574	2.06801	0.235482	117.923	1.48292e-24	2.71181e-22	0.617021	0.229773	IFI6	gdT2
JUN.5	4.50632	-1.27786	0.163446	65.4982	2.02076e-13	1.49111e-11	0.64539	0.815534	JUN	gdT2
IFI44L.8	0.393691	3.51223	0.312884	213.801	4.0426e-45	1.54574e-42	0.567376	0.0776699	IFI44L	gdT2
IFI44.7	0.109194	2.40331	0.485529	34.6065	5.59524e-07	1.50856e-05	0.248227	0.0550162	IFI44	gdT2
VAV3	0.222445	-1.34689	0.448745	28.8272	8.47521e-06	0.000184698	0.0780142	0.202265	VAV3	gdT2
NTPCR	0.148543	-1.54153	0.512765	18.4395	0.00101238	0.0137802	0.070922	0.150485	NTPCR	gdT2
LINC01871.1	0.200928	-1.29655	0.516318	15.7364	0.00339403	0.0353526	0.0638298	0.158576	LINC01871	gdT2
EIF2AK2.7	0.394817	2.19318	0.223276	148.971	3.38309e-31	9.48618e-29	0.58156	0.18123	EIF2AK2	gdT2
B3GNT2	0.182579	-1.8231	0.524766	17.9267	0.00127546	0.0164558	0.0638298	0.182848	B3GNT2	gdT2
GNLY.1	1.48922	-2.23702	0.467622	70.8372	1.51083e-14	1.38143e-12	0.22695	0.275081	GNLY	gdT2
DUSP2.4	1.77615	-1.26586	0.192717	64.5836	3.14908e-13	2.24492e-11	0.475177	0.666667	DUSP2	gdT2
NR4A2.5	0.31704	-1.20102	0.352132	32.4573	1.54258e-06	3.88508e-05	0.120567	0.262136	NR4A2	gdT2
STAT1.9	0.582886	1.24056	0.25365	30.0935	4.68448e-06	0.000107666	0.496454	0.279935	STAT1	gdT2
SP100.6	0.739787	1.01468	0.158106	53.9174	5.47643e-11	2.47676e-09	0.687943	0.441748	SP100	gdT2
PASK	0.222291	1.05786	0.402532	32.6675	1.39713e-06	3.56142e-05	0.219858	0.126214	PASK	gdT2
TIGIT	0.0977832	1.62713	0.577444	16.6848	0.00222536	0.0254133	0.156028	0.0598706	TIGIT	gdT2
PARP9.7	0.203828	1.07402	0.320755	15.7344	0.00339709	0.0353526	0.22695	0.15534	PARP9	gdT2
PLSCR1.7	0.175157	2.16184	0.366553	45.5317	3.08227e-09	1.14726e-07	0.29078	0.0954693	PLSCR1	gdT2
HOPX.3	0.26597	-4.73175	1.06671	52.5675	1.04957e-10	4.551e-09	0.0141844	0.186084	HOPX	gdT2
HERC5.7	0.164466	1.91365	0.451775	31.8957	2.00936e-06	4.94232e-05	0.255319	0.0744337	HERC5	gdT2
DDX60.7	0.115908	2.23547	0.447242	31.5906	2.31945e-06	5.57464e-05	0.255319	0.0679612	DDX60	gdT2
PTGER4.1	0.214419	-1.26518	0.42865	25.43	4.12239e-05	0.000781026	0.0780142	0.190939	PTGER4	gdT2
CXXC5	0.226211	-1.49878	0.468483	23.1621	0.000117527	0.00209458	0.0851064	0.187702	CXXC5	gdT2
DUSP1.4	1.62682	-1.32116	0.179566	67.4054	8.00713e-14	6.7356e-12	0.489362	0.699029	DUSP1	gdT2
CCDC167	0.236799	-1.44452	0.410965	19.2239	0.000710205	0.0102299	0.113475	0.21521	CCDC167	gdT2
TNFAIP3.5	0.347947	-2.1111	0.404841	43.6729	7.50193e-09	2.62943e-07	0.0992908	0.28479	TNFAIP3	gdT2
TRGC1.1	0.441832	-1.20028	0.363084	30.0252	4.83707e-06	0.000109971	0.120567	0.305825	TRGC1	gdT2
SAMD9.6	0.393716	1.26107	0.212802	36.8139	1.96752e-07	5.70715e-06	0.524823	0.263754	SAMD9	gdT2
SAMD9L.7	0.21056	1.82938	0.310726	37.1409	1.68481e-07	4.99036e-06	0.333333	0.132686	SAMD9L	gdT2
FASTK	0.130355	-1.33985	0.554628	16.1139	0.00287006	0.0310321	0.0638298	0.134304	FASTK	gdT2
CXCR3	0.336663	-1.14842	0.347576	25.5066	3.97841e-05	0.000757159	0.12766	0.289644	CXCR3	gdT2
XIST.6	0.731731	-1.57898	0.339641	333.908	5.22425e-71	4.39464e-68	0.0992908	0.466019	XIST	gdT2
SMIM19	0.243312	-1.2993	0.409831	17.3576	0.0016469	0.019967	0.0992908	0.242718	SMIM19	gdT2
MYBL1	0.171194	-1.71018	0.563631	14.9876	0.00472698	0.047113	0.0567376	0.150485	MYBL1	gdT2
LY6E.10	1.356	1.08269	0.152113	71.1078	1.32457e-14	1.23804e-12	0.751773	0.590615	LY6E	gdT2
PARP10.2	0.126496	1.04151	0.384216	17.2386	0.00173712	0.020935	0.22695	0.0938511	PARP10	gdT2
GLIPR2	0.365574	-1.08652	0.316208	18.315	0.00107086	0.0143899	0.170213	0.333333	GLIPR2	gdT2
ANXA1	0.831225	-1.63199	0.301641	34.2257	6.69837e-07	1.77191e-05	0.212766	0.419094	ANXA1	gdT2
FUT7	0.132909	-3.57461	1.06966	26.305	2.74645e-05	0.000550076	0.0141844	0.126214	FUT7	gdT2
IRF7.7	0.230447	1.89546	0.289241	55.4342	2.6349e-11	1.27384e-09	0.375887	0.131068	IRF7	gdT2
TRIM22.6	0.372389	1.01037	0.231068	18.9454	0.000805604	0.0113704	0.425532	0.2589	TRIM22	gdT2
CD5	0.168326	-1.37622	0.499075	20.1915	0.000457751	0.00692554	0.070922	0.18123	CD5	gdT2
AHNAK	0.403005	-1.09304	0.300002	17.1134	0.00183733	0.0218918	0.212766	0.322006	AHNAK	gdT2
VPS51	0.340847	-1.22811	0.325625	17.6465	0.00144666	0.0181091	0.163121	0.315534	VPS51	gdT2
ITGB1.1	0.317382	-1.13062	0.385971	30.197	4.46263e-06	0.000103701	0.141844	0.216828	ITGB1	gdT2
IFIT1.7	0.122337	3.2019	0.562924	63.5593	5.17455e-13	3.56789e-11	0.283688	0.0323625	IFIT1	gdT2
KLRG1.1	0.388361	-1.04101	0.349829	37.4136	1.4803e-07	4.47923e-06	0.148936	0.29288	KLRG1	gdT2
A2M.AS1	0.111977	-1.19173	0.699933	20.0373	0.000491014	0.00729754	0.0425532	0.114887	A2M.AS1	gdT2
KLRD1.1	0.612593	-1.84255	0.400771	36.904	1.88519e-07	5.50634e-06	0.0921986	0.305825	KLRD1	gdT2
KLRC2.2	0.329182	-1.67969	0.576051	50.0162	3.58279e-10	1.50692e-08	0.0425532	0.168285	KLRC2	gdT2
LINC02446.1	0.407081	-1.70132	0.406744	37.7664	1.25204e-07	3.84385e-06	0.0992908	0.278317	LINC02446	gdT2
ESYT1	0.253797	-1.02356	0.381121	15.4912	0.00378371	0.0388153	0.12766	0.231392	ESYT1	gdT2
ATP2B1	0.293231	-1.22789	0.381814	19.519	0.000621304	0.00907363	0.120567	0.26699	ATP2B1	gdT2
OAS1.7	0.108114	2.68617	0.465102	53.5508	6.53503e-11	2.92408e-09	0.297872	0.0453074	OAS1	gdT2
EPSTI1.7	0.217018	1.53038	0.325349	34.3872	6.20642e-07	1.66269e-05	0.304965	0.127832	EPSTI1	gdT2
IRS2.1	0.126265	-1.43955	0.627859	16.7947	0.00211875	0.0246173	0.0496454	0.126214	IRS2	gdT2
IRF9.8	0.263518	1.28746	0.295722	29.2137	7.07354e-06	0.000155766	0.319149	0.186084	IRF9	gdT2
PTGDR	0.153981	-3.08476	0.722915	62.7978	7.48456e-13	4.91876e-11	0.035461	0.135922	PTGDR	gdT2
ZBTB1	0.318413	-1.09578	0.315567	17.1868	0.0017779	0.0213652	0.156028	0.297735	ZBTB1	gdT2
IL32	5.53365	-1.18263	0.139909	108.547	1.48542e-22	2.23131e-20	0.787234	0.875405	IL32	gdT2
N4BP1.2	0.240819	1.03173	0.267688	16.42	0.00250438	0.0280892	0.333333	0.187702	N4BP1	gdT2
CMIP	0.164411	-1.13079	0.45382	18.5577	0.000959807	0.0133233	0.0851064	0.160194	CMIP	gdT2
XAF1.9	0.425291	2.03156	0.224621	121.58	2.45513e-25	4.69376e-23	0.602837	0.194175	XAF1	gdT2
CD300A	0.196113	-1.37417	0.496944	16.9272	0.00199692	0.0235268	0.0780142	0.179612	CD300A	gdT2
RAB37.1	0.298736	-1.09897	0.353763	16.2122	0.00274728	0.030045	0.134752	0.278317	RAB37	gdT2
CD7	2.62443	-1.10314	0.146818	91.5156	6.27322e-19	8.24537e-17	0.595745	0.851133	CD7	gdT2
DDX27	0.224964	-1.56642	0.426277	19.1141	0.000746382	0.0106778	0.0921986	0.218447	DDX27	gdT2
MATK	0.449672	-1.60064	0.32919	66.8469	1.05011e-13	8.66035e-12	0.148936	0.347896	MATK	gdT2
MYO1F	0.297369	-1.12134	0.382806	15.8101	0.00328487	0.0344542	0.113475	0.239482	MYO1F	gdT2
ZNF91	0.164521	1.0735	0.373749	18.4999	0.000985168	0.013581	0.184397	0.142395	ZNF91	gdT2
SPINT2	0.382723	-1.09583	0.305892	21.9163	0.000208261	0.00344861	0.184397	0.328479	SPINT2	gdT2
ZFP36.1	0.811728	-1.27629	0.231003	45.1545	3.6924e-09	1.32737e-07	0.340426	0.5	ZFP36	gdT2
SERTAD1.3	0.14991	-1.07676	0.480304	26.4913	2.51861e-05	0.000511752	0.0921986	0.139159	SERTAD1	gdT2
PPP1R15A	0.935569	-1.06136	0.213235	34.3549	6.3018e-07	1.67756e-05	0.382979	0.527508	PPP1R15A	gdT2
NKG7.1	1.24651	-1.60638	0.293294	40.0005	4.32736e-08	1.35828e-06	0.29078	0.457929	NKG7	gdT2
RPS4Y1.3	1.29903	1.11328	0.155513	1031.51	5.28457e-222	2.22269e-218	0.723404	0.252427	RPS4Y1	gdT2
EIF1AY.4	0.102633	1.91156	0.556954	60.3317	2.47068e-12	1.48452e-10	0.184397	0.0550162	EIF1AY	gdT2
TPST2	0.507694	-1.09915	0.279346	31.7116	2.19114e-06	5.32712e-05	0.212766	0.39644	TPST2	gdT2
XBP1	0.380313	-1.55221	0.349437	24.0575	7.77831e-05	0.00142863	0.134752	0.315534	XBP1	gdT2
MX1.8	0.370976	2.31005	0.262541	127.659	1.23307e-26	2.72962e-24	0.531915	0.142395	MX1	gdT2
COL6A2	0.11184	-1.84207	0.731937	17.6534	0.00144217	0.0181068	0.035461	0.100324	COL6A2	gdT2
MT.CO1.3	33.3796	-1.07047	0.0701963	275.611	1.96899e-58	1.18308e-55	1	1	MT.CO1	gdT2
MT.ATP6.4	21.3847	-1.13153	0.0700839	458.773	5.50974e-98	7.72466e-95	0.992908	1	MT.ATP6	gdT2
MT.CO3.7	26.3433	-1.05627	0.0695272	316.69	2.71586e-67	1.90382e-64	1	1	MT.CO3	gdT2
MT.ND4L	0.848181	-1.04719	0.207674	41.0643	2.60672e-08	8.43375e-07	0.347518	0.564725	MT.ND4L	gdT2
MT.CYB.6	24.9269	-1.19055	0.0698531	440.66	4.53921e-94	4.77298e-91	1	0.998382	MT.CYB	gdT2
ISG15.10	5.8735	4.44929	0.168206	909.903	1.19109e-195	2.0317e-192	0.975806	0.43865	ISG15	classical dendritic
FBXO6.3	0.467113	1.28105	0.223832	35.3365	3.96175e-07	8.47368e-06	0.540323	0.288344	FBXO6	classical dendritic
IFI6.10	5.35117	4.52245	0.20169	591.413	1.11839e-126	7.63077e-124	0.975806	0.352761	IFI6	classical dendritic
PDE4B.1	0.264086	-1.47472	0.424292	26	3.16449e-05	0.00047663	0.112903	0.242331	PDE4B	classical dendritic
IFI44L.9	2.66523	5.11596	0.199151	1328.17	2.59409e-286	1.76995e-282	1	0.125767	IFI44L	classical dendritic
IFI44.8	0.811352	3.72999	0.236308	403.065	6.05435e-86	2.42993e-83	0.862903	0.150307	IFI44	classical dendritic
GBP1.4	0.808484	2.13023	0.219454	117.532	1.79777e-24	1.4263e-22	0.717742	0.312883	GBP1	classical dendritic
ADAR.4	1.21633	1.55125	0.136469	142.171	9.67676e-30	1.04801e-27	0.927419	0.542945	ADAR	classical dendritic
CD1E	0.431774	-1.12048	0.36707	17.5658	0.00150001	0.0132059	0.177419	0.306748	CD1E	classical dendritic
IFI16.2	3.35153	1.18455	0.0980214	179.578	9.18705e-38	1.25366e-35	0.975806	0.880368	IFI16	classical dendritic
FCGR2B	0.644084	-1.03282	0.319147	41.1931	2.45139e-08	6.30147e-07	0.177419	0.389571	FCGR2B	classical dendritic
BLZF1	0.161498	1.80862	0.396784	27.8983	1.3079e-05	0.000216597	0.282258	0.0889571	BLZF1	classical dendritic
RABGAP1L.1	0.643016	1.7587	0.206843	94.1997	1.6863e-19	1.04596e-17	0.653226	0.309816	RABGAP1L	classical dendritic
PTGS2.1	0.591397	-1.50084	0.322549	32.5859	1.45185e-06	2.83838e-05	0.16129	0.395706	PTGS2	classical dendritic
EIF2D	0.351699	-1.00382	0.321222	14.7614	0.00522266	0.0359822	0.201613	0.328221	EIF2D	classical dendritic
G0S2.1	0.586761	-4.30439	0.954812	39.0089	6.93691e-08	1.67246e-06	0.0322581	0.134969	G0S2	classical dendritic
CMPK2.6	0.883502	4.00144	0.23801	511.413	2.27752e-109	1.19535e-106	0.870968	0.150307	CMPK2	classical dendritic
RSAD2.7	0.558709	4.93467	0.417751	263.099	9.79778e-56	2.22834e-53	0.612903	0.0644172	RSAD2	classical dendritic
EIF2AK2.8	1.51155	2.59932	0.153577	373.35	1.59009e-79	5.71011e-77	0.895161	0.420245	EIF2AK2	classical dendritic
GALM	0.141458	1.3496	0.420558	15.24	0.00422839	0.0307573	0.225806	0.0981595	GALM	classical dendritic
VRK2.1	0.346846	1.33008	0.267194	29.6508	5.76445e-06	0.000103502	0.435484	0.226994	VRK2	classical dendritic
IL1RN.2	0.387393	1.27093	0.277794	25.2294	4.52382e-05	0.000636413	0.435484	0.208589	IL1RN	classical dendritic
CXCR4.4	2.56408	-1.12933	0.166377	100.979	6.08574e-21	4.07088e-19	0.564516	0.809816	CXCR4	classical dendritic
NMI.3	1.28084	1.50361	0.145404	111.257	3.92505e-23	2.94292e-21	0.798387	0.570552	NMI	classical dendritic
IFIH1.5	0.565391	2.28598	0.22872	128.598	7.76527e-27	7.35868e-25	0.669355	0.223926	IFIH1	classical dendritic
STAT1.10	1.57704	2.5498	0.15827	308.067	1.97043e-65	5.17087e-63	0.887097	0.45092	STAT1	classical dendritic
SPATS2L.5	0.740152	1.30692	0.208145	45.8742	2.61587e-09	7.72645e-08	0.629032	0.368098	SPATS2L	classical dendritic
PID1.1	0.688779	-1.27431	0.296418	27.302	1.72706e-05	0.000278576	0.201613	0.432515	PID1	classical dendritic
SP110.4	2.02897	2.00229	0.128448	261.347	2.33767e-55	5.14515e-53	0.951613	0.634969	SP110	classical dendritic
SP140.2	0.331748	1.7315	0.284069	46.644	1.80878e-09	5.43671e-08	0.427419	0.184049	SP140	classical dendritic
SLC4A7	0.339404	-1.08505	0.362996	16.7104	0.00220003	0.0182392	0.16129	0.294479	SLC4A7	classical dendritic
MYD88.1	0.861422	1.03308	0.162397	51.919	1.43435e-10	4.89327e-09	0.725806	0.48773	MYD88	classical dendritic
CCR1.1	0.399481	1.4985	0.266442	55.0157	3.22446e-11	1.15792e-09	0.475806	0.193252	CCR1	classical dendritic
ARHGEF3.3	0.170124	1.63347	0.400364	24.9395	5.17383e-05	0.000714596	0.266129	0.0920245	ARHGEF3	classical dendritic
LINC00877	0.287945	-1.26636	0.383123	20.1243	0.000471965	0.00505529	0.145161	0.266871	LINC00877	classical dendritic
PARP9.8	0.89562	2.61083	0.181516	253.476	1.16087e-53	2.4752e-51	0.854839	0.319018	PARP9	classical dendritic
DTX3L.5	0.408085	1.43278	0.239436	43.2775	9.06284e-09	2.48336e-07	0.516129	0.230061	DTX3L	classical dendritic
PARP14.5	1.6736	2.08448	0.150903	238.004	2.49655e-50	4.86684e-48	0.879032	0.527607	PARP14	classical dendritic
PLSCR1.8	2.00723	1.56283	0.124073	194.996	4.47267e-41	6.35771e-39	0.919355	0.668712	PLSCR1	classical dendritic
TNFSF10.3	1.93627	1.6161	0.149324	141.276	1.5049e-29	1.60436e-27	0.887097	0.647239	TNFSF10	classical dendritic
CD38.2	0.258663	1.44299	0.337126	19.3117	0.000682492	0.00681793	0.290323	0.174847	CD38	classical dendritic
LAP3.6	2.71092	2.00606	0.11975	311.611	3.38791e-66	9.24628e-64	0.983871	0.754601	LAP3	classical dendritic
AREG	1.20496	-1.53373	0.40836	25.8828	3.34133e-05	0.000494532	0.177419	0.334356	AREG	classical dendritic
PLAC8.2	2.2693	1.51171	0.182199	102.332	3.13508e-21	2.16067e-19	0.806452	0.631902	PLAC8	classical dendritic
PPM1K.4	0.488958	1.6371	0.259015	45.6474	2.91611e-09	8.47908e-08	0.459677	0.248466	PPM1K	classical dendritic
HERC6.7	0.134674	2.83152	0.518448	43.5786	7.84789e-09	2.15912e-07	0.274194	0.0521472	HERC6	classical dendritic
HERC5.8	0.537369	5.22557	0.436396	335.537	2.32484e-71	7.55352e-69	0.66129	0.0460123	HERC5	classical dendritic
DDX60.8	0.286846	2.66201	0.325176	84.4259	2.00799e-17	1.09604e-15	0.5	0.0981595	DDX60	classical dendritic
DDX60L.6	0.596186	2.10864	0.224073	99.3904	1.32623e-20	8.78532e-19	0.620968	0.273006	DDX60L	classical dendritic
AC025171.3.1	0.420643	-1.03723	0.33869	15.2943	0.0041281	0.0302188	0.185484	0.312883	AC025171.3	classical dendritic
ARRDC3	0.21214	1.09384	0.348226	17.1428	0.0018133	0.0155039	0.290323	0.131902	ARRDC3	classical dendritic
HBEGF.1	0.42573	-2.14885	0.403743	50.2439	3.21133e-10	1.05341e-08	0.137097	0.328221	HBEGF	classical dendritic
GMPR.2	0.154894	4.51152	0.674588	88.1425	3.26586e-18	1.87252e-16	0.346774	0.0184049	GMPR	classical dendritic
HLA.A.1	12.6297	1.00532	0.0636471	384.474	6.29111e-82	2.38468e-79	1	1	HLA.A	classical dendritic
HLA.DRB5.2	10.329	3.77915	0.233626	148.185	4.9844e-31	5.76416e-29	0.653226	0.653374	HLA.DRB5	classical dendritic
TAP2.2	0.364883	1.29469	0.246244	30.0951	4.68113e-06	8.47197e-05	0.508065	0.226994	TAP2	classical dendritic
PSMB9.2	3.50698	1.19837	0.099948	156.342	8.90055e-33	1.06541e-30	0.975806	0.907975	PSMB9	classical dendritic
TAP1.3	0.990165	1.3436	0.166996	68.6373	4.40148e-14	2.01552e-12	0.790323	0.46319	TAP1	classical dendritic
TREM1	0.416502	-1.0729	0.34495	16.2032	0.00275832	0.021833	0.185484	0.300613	TREM1	classical dendritic
VEGFA.1	0.223726	-1.4657	0.509067	15.8129	0.00328071	0.025236	0.0967742	0.180982	VEGFA	classical dendritic
CD2AP.2	0.431072	1.06027	0.225269	25.8341	3.41777e-05	0.00050475	0.524194	0.288344	CD2AP	classical dendritic
TENT5A.2	0.820819	1.30179	0.187934	68.2474	5.31943e-14	2.41963e-12	0.733871	0.392638	TENT5A	classical dendritic
CEP85L	0.38532	-1.0236	0.327017	30.1086	4.65149e-06	8.44072e-05	0.201613	0.315951	CEP85L	classical dendritic
SGK1	1.23109	-1.78693	0.256672	69.3226	3.15495e-14	1.45583e-12	0.330645	0.570552	SGK1	classical dendritic
NT5C3A.4	0.580227	2.14958	0.239499	98.173	2.40842e-20	1.53576e-18	0.580645	0.251534	NT5C3A	classical dendritic
BLVRA.2	0.688918	1.55447	0.226162	59.5705	3.57082e-12	1.40831e-10	0.580645	0.315951	BLVRA	classical dendritic
TNS3	0.18598	1.37626	0.381306	15.2921	0.00413222	0.0302188	0.266129	0.119632	TNS3	classical dendritic
SAMD9.7	1.05673	1.72173	0.164301	125.426	3.70144e-26	3.32301e-24	0.798387	0.469325	SAMD9	classical dendritic
SAMD9L.8	1.18729	2.41927	0.182995	198.322	8.62436e-42	1.252e-39	0.862903	0.358896	SAMD9L	classical dendritic
RASA4.1	0.456473	-1.55288	0.327346	30.8231	3.32654e-06	6.26989e-05	0.169355	0.420245	RASA4	classical dendritic
PARP12.7	0.265111	2.04196	0.319166	51.6607	1.62422e-10	5.51347e-09	0.395161	0.141104	PARP12	classical dendritic
CUL1.2	0.844496	1.80363	0.170136	120.34	4.51816e-25	3.75944e-23	0.782258	0.429448	CUL1	classical dendritic
TMEM176B.2	0.218699	-2.24639	0.919666	23.7082	9.13823e-05	0.00119216	0.0403226	0.107362	TMEM176B	classical dendritic
AC144652.1	0.148724	-1.83122	0.607026	19.4132	0.000651819	0.00655953	0.0564516	0.165644	AC144652.1	classical dendritic
TSPYL2.3	0.381111	-1.59884	0.379689	28.3579	1.05536e-05	0.000176909	0.104839	0.328221	TSPYL2	classical dendritic
XIST.7	1.46491	-1.72305	0.241426	672.189	3.66224e-144	3.56964e-141	0.145161	0.546012	XIST	classical dendritic
CCAR2	0.152632	1.19465	0.398878	16.227	0.0027292	0.0217032	0.233871	0.101227	CCAR2	classical dendritic
LY6E.11	6.1086	3.42081	0.123926	925.458	5.0766e-199	1.73188e-195	1	0.696319	LY6E	classical dendritic
PARP10.3	0.224636	1.27137	0.350081	17.7215	0.00139875	0.0124495	0.290323	0.147239	PARP10	classical dendritic
DDX58.4	0.30677	2.19276	0.312727	66.8286	1.05947e-13	4.78727e-12	0.419355	0.156442	DDX58	classical dendritic
CHMP5.4	1.30153	1.14434	0.136502	77.5784	5.67318e-16	2.82541e-14	0.806452	0.619632	CHMP5	classical dendritic
TMEM8B	0.301101	-1.26379	0.373538	17.341	0.00165919	0.0143663	0.120968	0.291411	TMEM8B	classical dendritic
NFIL3	0.356984	-1.03427	0.33751	16.8792	0.00204026	0.0170806	0.193548	0.300613	NFIL3	classical dendritic
TRIM14.2	0.304572	1.21664	0.28551	22.7275	0.000143529	0.00178379	0.33871	0.211656	TRIM14	classical dendritic
NR4A3	0.139431	-1.53184	0.658944	14.7645	0.00521539	0.0359822	0.0483871	0.138037	NR4A3	classical dendritic
IFITM2.2	6.46204	2.43877	0.103799	629.29	7.08877e-135	6.04584e-132	1	0.883436	IFITM2	classical dendritic
IFITM1.3	1.51071	5.30212	0.269284	918.415	1.7046e-197	3.87683e-194	0.927419	0.0828221	IFITM1	classical dendritic
IFITM3.3	9.01929	4.52941	0.177383	714.414	2.63731e-153	2.99906e-150	0.959677	0.533742	IFITM3	classical dendritic
IRF7.8	1.2801	2.54845	0.163403	281.949	8.46713e-60	2.06326e-57	0.895161	0.398773	IRF7	classical dendritic
TRIM21	0.207846	1.41392	0.34835	21.5975	0.000240992	0.00281075	0.290323	0.138037	TRIM21	classical dendritic
TRIM5.2	0.214974	1.69552	0.328095	28.772	8.69688e-06	0.000148719	0.379032	0.122699	TRIM5	classical dendritic
TRIM22.7	1.33225	1.55572	0.151265	123.923	7.75589e-26	6.78441e-24	0.870968	0.530675	TRIM22	classical dendritic
UBE2L6.3	1.64003	1.98158	0.132051	243.051	2.04312e-51	4.10007e-49	0.943548	0.58589	UBE2L6	classical dendritic
MS4A4A.2	0.324281	1.47623	0.331074	25.2533	4.474e-05	0.000630705	0.330645	0.171779	MS4A4A	classical dendritic
PLA2G16.1	0.159898	-2.6367	0.782249	25.3304	4.317e-05	0.000612368	0.0322581	0.171779	PLA2G16	classical dendritic
ATG2A.2	0.326754	-1.04138	0.338958	17.9742	0.00124849	0.0113277	0.185484	0.306748	ATG2A	classical dendritic
PFKP	0.169853	1.00411	0.40825	14.899	0.00491545	0.0342834	0.209677	0.119632	PFKP	classical dendritic
ARL5B.1	0.18145	1.12623	0.361584	26.2301	2.8437e-05	0.000434135	0.25	0.125767	ARL5B	classical dendritic
IFIT2.6	0.848985	4.67318	0.378127	215.597	1.66083e-45	2.83296e-43	0.604839	0.0920245	IFIT2	classical dendritic
IFIT3.7	1.67553	5.03499	0.265326	624.076	9.53108e-134	7.22562e-131	0.887097	0.107362	IFIT3	classical dendritic
IFIT1.8	1.24952	5.3216	0.334097	512.631	1.24207e-109	7.06221e-107	0.774194	0.0828221	IFIT1	classical dendritic
IFIT5.7	0.212558	1.81924	0.341739	37.1047	1.71402e-07	3.88531e-06	0.354839	0.119632	IFIT5	classical dendritic
PDLIM1	0.61065	1.06118	0.240369	22.4988	0.000159426	0.00194591	0.5	0.319018	PDLIM1	classical dendritic
FUOM	0.579381	1.12269	0.216192	29.4859	6.2273e-06	0.00010979	0.540323	0.334356	FUOM	classical dendritic
PARP11	0.168261	1.38591	0.410309	14.8101	0.00511177	0.0354088	0.25	0.101227	PARP11	classical dendritic
CD9.1	0.236782	-3.21147	0.824764	56.5197	1.56021e-11	5.84908e-10	0.0322581	0.144172	CD9	classical dendritic
CD69	0.520934	1.01699	0.281347	14.7621	0.00522083	0.0359822	0.41129	0.269939	CD69	classical dendritic
STAT2.5	0.661068	1.50221	0.192704	66.2789	1.38351e-13	6.21031e-12	0.693548	0.346626	STAT2	classical dendritic
TMEM19	0.212199	1.05251	0.322831	14.894	0.00492618	0.0342834	0.314516	0.147239	TMEM19	classical dendritic
OAS1.8	1.42811	2.72747	0.168305	323.845	7.76078e-69	2.30225e-66	0.887097	0.395706	OAS1	classical dendritic
OAS3.6	0.530382	3.25249	0.265383	211.133	1.51619e-44	2.46309e-42	0.717742	0.138037	OAS3	classical dendritic
OAS2.7	0.773055	3.19692	0.216557	320.631	3.8336e-68	1.08986e-65	0.830645	0.180982	OAS2	classical dendritic
OASL.5	0.26695	4.89841	0.55188	183.752	1.16594e-38	1.62352e-36	0.524194	0.0276074	OASL	classical dendritic
EPSTI1.8	1.89638	2.97139	0.148837	508.564	9.41221e-109	4.58711e-106	0.975806	0.407975	EPSTI1	classical dendritic
PHF11.1	0.896054	1.11572	0.176258	43.7923	7.08559e-09	1.97326e-07	0.66129	0.46319	PHF11	classical dendritic
MBNL2	0.135103	-1.3087	0.595812	13.9806	0.00735708	0.0465997	0.0645161	0.147239	MBNL2	classical dendritic
IRS2.2	0.197109	-1.86707	0.603943	14.7419	0.00526759	0.0361577	0.0564516	0.162577	IRS2	classical dendritic
GAS6	0.391884	1.25349	0.271454	25.6678	3.69199e-05	0.000535967	0.475806	0.220859	GAS6	classical dendritic
RNASE2.2	0.857001	1.91857	0.310004	62.1325	1.03313e-12	4.32456e-11	0.451613	0.248466	RNASE2	classical dendritic
PSME2.2	4.66611	1.11247	0.101511	132.591	1.08718e-27	1.07505e-25	0.959677	0.92638	PSME2	classical dendritic
IRF9.9	0.383414	1.49923	0.267413	32.0775	1.84458e-06	3.54523e-05	0.483871	0.202454	IRF9	classical dendritic
GCH1.2	0.24365	1.2189	0.318927	16.88	0.00203953	0.0170806	0.306452	0.165644	GCH1	classical dendritic
IFI27.3	10.5059	7.4629	0.501827	462.605	8.1801e-99	3.72085e-96	0.508065	0.0674847	IFI27	classical dendritic
TRIM69.1	0.232284	1.25341	0.329743	16.2931	0.00265001	0.0212552	0.306452	0.162577	TRIM69	classical dendritic
PML.3	0.292345	1.5358	0.293881	29.5381	6.07701e-06	0.00010826	0.427419	0.174847	PML	classical dendritic
ISG20.6	0.954161	3.05885	0.268455	163.54	2.54456e-34	3.15664e-32	0.629032	0.242331	ISG20	classical dendritic
FAHD1	0.20758	1.13649	0.342212	16.2003	0.0027618	0.0218352	0.298387	0.144172	FAHD1	classical dendritic
KIF22.1	0.322874	-1.31281	0.369919	17.817	0.00134	0.0120142	0.137097	0.306748	KIF22	classical dendritic
N4BP1.3	0.542052	1.01984	0.215347	29.0217	7.73855e-06	0.00013401	0.516129	0.334356	N4BP1	classical dendritic
MT2A.6	1.48166	1.57049	0.229385	69.3207	3.15788e-14	1.45583e-12	0.741935	0.411043	MT2A	classical dendritic
MT1X.2	0.346153	1.02858	0.310582	26.7143	2.27058e-05	0.000353069	0.33871	0.196319	MT1X	classical dendritic
CXCL16	0.305369	-1.60586	0.423614	21.0081	0.000315499	0.00354637	0.112903	0.266871	CXCL16	classical dendritic
XAF1.10	1.85939	2.31003	0.144446	303.52	1.88604e-64	4.76608e-62	0.935484	0.5	XAF1	classical dendritic
LGALS9.6	2.08303	1.1846	0.111526	118.495	1.11967e-24	9.09465e-23	0.951613	0.766871	LGALS9	classical dendritic
SLFN5.3	0.444578	1.80845	0.274601	80.7053	1.23473e-16	6.38226e-15	0.459677	0.217791	SLFN5	classical dendritic
CCL4.3	0.165825	1.79788	0.661709	26.9129	2.0701e-05	0.000325444	0.112903	0.0858896	CCL4	classical dendritic
KRT10.2	1.34536	-1.12407	0.169778	55.09	3.11097e-11	1.12308e-09	0.483871	0.828221	KRT10	classical dendritic
JUP.1	0.23215	1.23625	0.319189	27.3626	1.67901e-05	0.000272111	0.330645	0.141104	JUP	classical dendritic
NT5C3B.1	0.203554	-2.07286	0.555789	24.0474	7.81457e-05	0.00103733	0.0645161	0.220859	NT5C3B	classical dendritic
CNP.3	0.340211	1.03819	0.260361	20.9233	0.000327953	0.0036803	0.419355	0.220859	CNP	classical dendritic
DHX58.3	0.180817	2.25752	0.383844	53.902	5.51723e-11	1.95047e-09	0.330645	0.0797546	DHX58	classical dendritic
IFI35.6	0.900904	2.46569	0.184925	218.149	4.68958e-46	8.20436e-44	0.846774	0.325153	IFI35	classical dendritic
GNGT2	0.13683	1.99954	0.459357	23.5456	9.84965e-05	0.00127765	0.233871	0.0828221	GNGT2	classical dendritic
MAP3K3	0.391175	-1.03709	0.313619	13.9594	0.00742566	0.0469557	0.201613	0.343558	MAP3K3	classical dendritic
CD79B.1	0.287737	1.08184	0.32191	15.4285	0.00389029	0.0288516	0.314516	0.177914	CD79B	classical dendritic
LGALS3BP.3	0.367908	3.78127	0.404999	155.513	1.34014e-32	1.57652e-30	0.451613	0.0736196	LGALS3BP	classical dendritic
RNF213.3	1.88755	1.37367	0.13653	126.1	2.65662e-26	2.41682e-24	0.887097	0.653374	RNF213	classical dendritic
BAIAP2	0.20433	-1.22917	0.450132	40.9836	2.70887e-08	6.87086e-07	0.104839	0.196319	BAIAP2	classical dendritic
ZCCHC2.4	0.295714	1.69212	0.284431	49.6875	4.19616e-10	1.33787e-08	0.435484	0.153374	ZCCHC2	classical dendritic
SIGLEC1.2	0.165308	4.60758	0.63352	118.09	1.36632e-24	1.09675e-22	0.41129	0.0214724	SIGLEC1	classical dendritic
ACOT8	0.227844	1.03203	0.335289	13.9827	0.00735047	0.0465997	0.290323	0.150307	ACOT8	classical dendritic
ZBP1.4	0.203211	1.90492	0.396414	28.9565	7.97811e-06	0.000137809	0.306452	0.0920245	ZBP1	classical dendritic
HELZ2.6	0.232398	2.4306	0.356818	57.3244	1.05769e-11	4.00924e-10	0.427419	0.0858896	HELZ2	classical dendritic
CFD	1.72052	-1.18721	0.239553	38.3833	9.33978e-08	2.18237e-06	0.443548	0.613497	CFD	classical dendritic
C19orf66.3	0.417889	1.7124	0.242757	53.4386	6.8983e-11	2.4137e-09	0.532258	0.239264	C19orf66	classical dendritic
RAB3D	0.185593	-1.16174	0.501665	16.8282	0.00208728	0.0173677	0.0967742	0.168712	RAB3D	classical dendritic
CALR	2.90396	1.06879	0.127735	86.0295	9.17335e-18	5.13031e-16	0.951613	0.822086	CALR	classical dendritic
HSH2D.6	0.502042	1.95907	0.220214	88.8807	2.27635e-18	1.32748e-16	0.645161	0.242331	HSH2D	classical dendritic
BST2.4	4.01151	1.32296	0.0910894	237.339	3.47134e-50	6.57915e-48	0.975806	0.90184	BST2	classical dendritic
BISPR.5	0.272257	1.7761	0.312954	40.0747	4.17711e-08	1.0289e-06	0.395161	0.134969	BISPR	classical dendritic
ATP13A1.2	0.175236	1.36613	0.354937	21.3438	0.000270643	0.00310352	0.306452	0.107362	ATP13A1	classical dendritic
CEACAM4	0.236386	1.76277	0.357253	25.6433	3.73409e-05	0.000540838	0.306452	0.131902	CEACAM4	classical dendritic
NAPA.1	0.887625	1.06308	0.159264	47.7424	1.06798e-09	3.25305e-08	0.75	0.51227	NAPA	classical dendritic
ZNF331.2	0.323046	-1.14238	0.410255	32.1993	1.74181e-06	3.35717e-05	0.129032	0.236196	ZNF331	classical dendritic
LILRB4.1	0.798068	1.02894	0.198581	33.6327	8.86267e-07	1.78905e-05	0.58871	0.429448	LILRB4	classical dendritic
HSPBP1	0.188276	1.28504	0.374537	14.1268	0.00690105	0.044337	0.258065	0.131902	HSPBP1	classical dendritic
A1BG.1	0.429358	-1.55832	0.341042	40.7112	3.08455e-08	7.70339e-07	0.169355	0.371166	A1BG	classical dendritic
RPS4Y1.4	4.42759	1.09023	0.129504	718.114	4.16754e-154	5.68702e-151	0.919355	0.478528	RPS4Y1	classical dendritic
USP18.6	0.249262	7.86253	1.45509	249.824	7.10182e-53	1.46835e-50	0.524194	0.00613497	USP18	classical dendritic
APOL6.2	0.472209	1.39118	0.253397	37.7592	1.2563e-07	2.91556e-06	0.491935	0.251534	APOL6	classical dendritic
H1F0	0.390277	1.08317	0.332429	37.0744	1.73882e-07	3.92847e-06	0.306452	0.208589	H1F0	classical dendritic
EIF3L.5	4.40265	-1.10244	0.102007	137.055	1.20532e-28	1.24604e-26	0.822581	0.969325	EIF3L	classical dendritic
APOBEC3A.2	0.230719	2.27984	0.649244	26.2298	2.84418e-05	0.000434135	0.201613	0.0552147	APOBEC3A	classical dendritic
Z93241.1.2	0.323274	-1.55917	0.437735	25.2167	4.5506e-05	0.000638863	0.120968	0.269939	Z93241.1	classical dendritic
PIM3.2	0.751691	1.31496	0.195264	61.3867	1.48255e-12	6.13059e-11	0.653226	0.358896	PIM3	classical dendritic
TYMP.4	8.03061	1.31794	0.108796	162.649	3.95177e-34	4.81481e-32	0.959677	0.95092	TYMP	classical dendritic
MX2.7	1.24266	2.30536	0.175873	202.477	1.10225e-42	1.70924e-40	0.862903	0.374233	MX2	classical dendritic
MX1.9	3.64769	4.13883	0.186682	585.914	1.73215e-125	1.07441e-122	1	0.346626	MX1	classical dendritic
ISG15.11	1.26513	3.36917	0.191079	517.517	1.08913e-110	1.69033e-107	0.633411	0.215429	ISG15	memory B
IFI6.11	0.454676	2.88481	0.239508	295.853	8.49742e-63	2.32729e-60	0.447796	0.0989811	IFI6	memory B
AK2.1	0.154523	1.0584	0.28825	21.1283	0.000298644	0.00410172	0.180974	0.107715	AK2	memory B
IFI44L.10	0.685777	4.15048	0.253423	543.354	2.80439e-116	6.52863e-113	0.547564	0.0655022	IFI44L	memory B
IFI44.9	0.105711	2.97304	0.493315	69.2733	3.23135e-14	1.67169e-12	0.174014	0.0247453	IFI44	memory B
GBP4.3	0.0992908	1.27444	0.394094	24.8126	5.48685e-05	0.000863066	0.134571	0.062591	GBP4	memory B
ADAR.5	0.487419	1.21102	0.1552	84.8662	1.61941e-17	1.07714e-15	0.487239	0.283843	ADAR	memory B
CD84	0.147	-1.10564	0.33733	24.9211	5.21802e-05	0.000829184	0.0696056	0.158661	CD84	memory B
RGS1	0.123416	-1.22685	0.352502	20.0781	0.000481972	0.00618199	0.0742459	0.126638	RGS1	memory B
RGS2.2	0.433165	-1.08517	0.209208	65.9486	1.62405e-13	7.79543e-12	0.204176	0.296943	RGS2	memory B
CMPK2.7	0.0943781	4.67995	0.741866	86.3084	8.00468e-18	5.40142e-16	0.171694	0.00873362	CMPK2	memory B
RSAD2.8	0.101693	5.27971	0.915935	112.551	2.07907e-23	2.0167e-21	0.178654	0.00436681	RSAD2	memory B
RHOB	0.295724	-1.03289	0.244431	50.073	3.48635e-10	1.15124e-08	0.162413	0.209607	RHOB	memory B
EIF2AK2.9	0.683013	2.17941	0.153934	330.448	2.91661e-70	9.05317e-68	0.638051	0.222707	EIF2AK2	memory B
DUSP2.5	0.49821	-1.27021	0.301232	45.076	3.83382e-09	1.15911e-07	0.141531	0.211063	DUSP2	memory B
NMI.4	0.297974	1.00699	0.205616	28.4927	9.90979e-06	0.000186048	0.299304	0.19214	NMI	memory B
NR4A2.6	0.253307	-1.61158	0.27323	52.9865	8.57741e-11	2.98033e-09	0.099768	0.219796	NR4A2	memory B
IFIH1.6	0.21621	1.43838	0.252921	44.1503	5.97087e-09	1.78207e-07	0.259861	0.110626	IFIH1	memory B
STAT1.11	0.495754	2.1475	0.191385	160.166	1.34688e-33	2.02293e-31	0.482599	0.195051	STAT1	memory B
MRPL44	0.263607	1.25644	0.232372	30.3697	4.11549e-06	8.25936e-05	0.24826	0.165939	MRPL44	memory B
PARP9.9	0.308816	1.71576	0.208863	86.6109	6.90477e-18	4.77438e-16	0.366589	0.161572	PARP9	memory B
PLSCR1.9	0.280617	2.12376	0.240716	168.968	1.7413e-35	2.89553e-33	0.354988	0.0960699	PLSCR1	memory B
TNFSF10.4	0.282323	1.13779	0.207605	59.5342	3.63419e-12	1.46697e-10	0.303944	0.179039	TNFSF10	memory B
LAP3.7	0.281016	1.58831	0.220562	80.6336	1.27871e-16	8.04548e-15	0.338747	0.13246	LAP3	memory B
HERC6.8	0.0890735	2.37969	0.472432	40.0542	4.21806e-08	1.09107e-06	0.150812	0.0320233	HERC6	memory B
HERC5.9	0.240699	2.32677	0.301393	94.6832	1.33084e-19	1.0158e-17	0.271462	0.0713246	HERC5	memory B
DDX60.9	0.132759	1.53731	0.32485	30.3906	4.07517e-06	8.21384e-05	0.180974	0.0742358	DDX60	memory B
DDX60L.7	0.152083	1.87622	0.305309	64.4619	3.34052e-13	1.51005e-11	0.238979	0.0640466	DDX60L	memory B
CD83	0.250412	-1.13248	0.245746	50.9969	2.23553e-10	7.59753e-09	0.134571	0.215429	CD83	memory B
HLA.DRB5.3	2.11164	-1.44323	0.123697	262.581	1.26692e-55	2.45782e-53	0.364269	0.780204	HLA.DRB5	memory B
SAMD9L.9	0.632561	1.55005	0.153611	124.447	5.99138e-26	6.97397e-24	0.538283	0.298399	SAMD9L	memory B
LY6E.12	1.92982	1.5505	0.0991008	353.966	2.44155e-75	1.03344e-72	0.897912	0.592431	LY6E	memory B
IFITM1.4	0.397646	2.69486	0.231939	328.016	9.7688e-70	2.84272e-67	0.459397	0.0873362	IFITM1	memory B
IRF7.9	0.552601	2.07146	0.178362	212.173	9.05578e-45	1.56162e-42	0.50116	0.208151	IRF7	memory B
TRIM22.8	0.64219	1.42337	0.143444	143.647	4.67446e-30	6.80134e-28	0.587007	0.310044	TRIM22	memory B
LMO2	0.130659	1.48789	0.368205	15.924	0.00312285	0.029613	0.155452	0.0684134	LMO2	memory B
UBE2L6.4	0.466095	1.48439	0.16934	92.9885	3.05096e-19	2.29118e-17	0.459397	0.254731	UBE2L6	memory B
TMEM123.2	0.464433	1.32132	0.167116	76.397	1.00897e-15	6.02278e-14	0.454756	0.24163	TMEM123	memory B
IFIT3.8	0.55241	4.62351	0.318529	441.775	2.60548e-94	1.73301e-91	0.475638	0.055313	IFIT3	memory B
IFIT1.9	0.310255	4.03072	0.363537	268.449	6.88674e-57	1.45748e-54	0.357309	0.0334789	IFIT1	memory B
STAT2.6	0.223261	1.12562	0.235499	28.0499	1.21859e-05	0.000224086	0.25058	0.141194	STAT2	memory B
OAS1.9	0.523673	1.64209	0.169224	138.433	6.11112e-29	8.62224e-27	0.5058	0.219796	OAS1	memory B
OAS3.7	0.0748021	2.53249	0.582149	47.0538	1.48607e-09	4.5822e-08	0.134571	0.0189229	OAS3	memory B
OAS2.8	0.206758	1.87998	0.253522	89.0595	2.08582e-18	1.49409e-16	0.296984	0.0946143	OAS2	memory B
EPSTI1.9	0.516547	2.47437	0.188237	283.95	3.1348e-60	7.6819e-58	0.547564	0.142649	EPSTI1	memory B
IRF9.10	0.329656	1.67164	0.206709	81.5735	8.08321e-17	5.22714e-15	0.37587	0.154294	IRF9	memory B
PML.4	0.126788	1.53941	0.338607	25.7061	3.62688e-05	0.000594604	0.167053	0.0786026	PML	memory B
IDH3A	0.137591	1.14738	0.299791	17.3895	0.00162353	0.0173376	0.183295	0.0887918	IDH3A	memory B
ISG20.7	2.10202	1.38106	0.0997441	235.146	1.02957e-49	1.84373e-47	0.860789	0.657933	ISG20	memory B
MT2A.7	0.227504	1.32991	0.302912	36.77	2.0089e-07	4.84635e-06	0.178654	0.120815	MT2A	memory B
XAF1.11	0.775188	2.50107	0.150899	448.698	8.30529e-96	6.44491e-93	0.709977	0.216885	XAF1	memory B
LGALS9.7	0.244755	1.07261	0.213448	28.8252	8.48308e-06	0.000163889	0.287703	0.161572	LGALS9	memory B
SLFN5.4	0.097629	1.65619	0.452825	72.3653	7.18474e-15	4.03038e-13	0.153132	0.0378457	SLFN5	memory B
IFI35.7	0.279276	1.44309	0.216821	61.4379	1.44629e-12	6.01242e-11	0.313225	0.158661	IFI35	memory B
RNF213.4	0.790196	1.23315	0.128671	108.663	1.40294e-22	1.20964e-20	0.61949	0.403202	RNF213	memory B
ZCCHC2.5	0.118961	1.17496	0.345611	23.9913	8.01977e-05	0.00122426	0.157773	0.069869	ZCCHC2	memory B
SAMHD1	0.146355	1.19499	0.316525	18.8773	0.000830806	0.00994404	0.162413	0.0931587	SAMHD1	memory B
ZBP1.5	0.21031	1.18123	0.26429	28.0431	1.22246e-05	0.000224086	0.222738	0.120815	ZBP1	memory B
COL9A3	0.120509	-1.16167	0.396091	31.1484	2.85528e-06	5.88239e-05	0.0556845	0.133916	COL9A3	memory B
HELZ2.7	0.109901	1.27869	0.359132	18.2478	0.00110378	0.0127523	0.153132	0.0669578	HELZ2	memory B
C19orf66.4	0.313606	1.08955	0.195196	43.4847	8.20831e-09	2.38862e-07	0.338747	0.197962	C19orf66	memory B
BST2.5	0.910654	1.07612	0.120253	130.229	3.47943e-27	4.50007e-25	0.656613	0.452693	BST2	memory B
BISPR.6	0.104787	1.50458	0.396826	28.2859	1.09146e-05	0.000204089	0.143852	0.0567686	BISPR	memory B
DDX3Y.3	0.101477	1.01932	0.416848	129.494	4.99555e-27	6.28629e-25	0.150812	0.0451237	DDX3Y	memory B
UTY.6	0.0805955	2.07017	0.621384	97.291	3.71026e-20	2.87916e-18	0.136891	0.0174672	UTY	memory B
USP18.7	0.0789661	4.10711	0.700586	77.662	5.4467e-16	3.29349e-14	0.167053	0.00873362	USP18	memory B
TYMP.5	0.453716	1.22862	0.173959	64.7892	2.85028e-13	1.30107e-11	0.408353	0.247453	TYMP	memory B
U62317.5	0.0626626	3.92686	0.819109	47.3617	1.28205e-09	3.97947e-08	0.12065	0.0101892	U62317.5	memory B
MX2.8	0.325987	1.63225	0.210645	90.4501	1.05654e-18	7.68633e-17	0.354988	0.151383	MX2	memory B
MX1.10	1.12653	2.41696	0.142204	391.712	1.71796e-83	8.88756e-81	0.75174	0.286754	MX1	memory B
ISG15.12	0.96656	2.70794	0.137122	799.954	7.85739e-172	2.94574e-169	0.533368	0.138186	ISG15	naive B
IFI6.12	0.477684	2.83478	0.185122	512.773	1.15722e-109	2.06591e-107	0.378686	0.0759494	IFI6	naive B
IFI44L.11	1.38613	4.26188	0.15896	2034.98	0	0	0.729953	0.0738397	IFI44L	naive B
IFI44.10	0.210069	2.8301	0.259438	288.726	2.92723e-61	2.49413e-59	0.242111	0.035865	IFI44	naive B
ADAR.6	0.457392	1.05876	0.113456	199.617	4.54081e-42	3.03991e-40	0.419038	0.206751	ADAR	naive B
FCRL3	0.192087	-1.07108	0.159757	47.4064	1.25482e-09	1.71691e-08	0.117951	0.21308	FCRL3	naive B
CMPK2.8	0.149778	4.66386	0.603841	305.212	8.13851e-65	7.44178e-63	0.172271	0.00632911	CMPK2	naive B
RSAD2.9	0.113842	4.60995	0.614033	180.384	6.16618e-38	3.78967e-36	0.137093	0.00632911	RSAD2	naive B
EIF2AK2.10	0.704283	2.25341	0.125785	642.802	8.42961e-138	2.25733e-135	0.534402	0.155063	EIF2AK2	naive B
PNPT1.3	0.130585	1.2416	0.227684	38.76	7.80863e-08	8.46085e-07	0.141231	0.0632911	PNPT1	naive B
NR4A2.7	0.118799	-1.14156	0.224527	33.9166	7.75113e-07	7.3567e-06	0.0760476	0.131857	NR4A2	naive B
IFIH1.7	0.160305	1.75343	0.232723	123.116	1.15333e-25	4.85823e-24	0.175375	0.0527426	IFIH1	naive B
STAT1.12	0.501768	1.9121	0.136238	309.578	9.30231e-66	8.71859e-64	0.417486	0.139241	STAT1	naive B
TRANK1.2	0.107294	1.0994	0.250646	45.7168	2.82072e-09	3.7367e-08	0.118986	0.0590717	TRANK1	naive B
PARP9.10	0.264947	1.57829	0.167768	134.562	4.11718e-28	1.81592e-26	0.258665	0.103376	PARP9	naive B
PLSCR1.10	0.382721	2.04742	0.16901	410.344	1.61854e-87	2.24737e-85	0.340921	0.0917722	PLSCR1	naive B
TNK2	0.0901297	1.28346	0.279317	24.9733	5.09354e-05	0.000320936	0.106053	0.0485232	TNK2	naive B
CD38.3	0.197766	1.19293	0.181755	59.6346	3.46191e-12	6.69006e-11	0.1821	0.107595	CD38	naive B
LAP3.8	0.26782	1.59947	0.168264	195.894	2.86795e-41	1.8863e-39	0.26746	0.0981013	LAP3	naive B
AREG.1	0.0960544	-1.54132	0.27637	42.0224	1.65042e-08	2.02203e-07	0.0538024	0.112869	AREG	naive B
HERC6.9	0.0945088	2.86442	0.396766	108.473	1.54052e-22	5.66215e-21	0.120021	0.0168776	HERC6	naive B
HERC5.10	0.282681	3.01367	0.257118	323.488	9.26959e-69	9.14518e-67	0.253492	0.035865	HERC5	naive B
CCSER1	0.189095	1.65364	0.200875	144.979	2.42326e-30	1.21131e-28	0.204346	0.0738397	CCSER1	naive B
DDX60.10	0.161993	1.69114	0.222117	99.4639	1.27929e-20	4.32079e-19	0.173823	0.0590717	DDX60	naive B
DDX60L.8	0.185011	1.57538	0.200004	111.734	3.10553e-23	1.16426e-21	0.198655	0.07173	DDX60L	naive B
HLA.DRB5.4	1.33603	-1.43947	0.0769528	1237.79	1.02499e-266	9.60669e-264	0.366787	0.764768	HLA.DRB5	naive B
TENT5A.3	0.123544	1.21076	0.23486	35.0191	4.60355e-07	4.49446e-06	0.134506	0.0590717	TENT5A	naive B
SAMD9.8	0.645948	1.18573	0.1005	222.421	5.6497e-47	4.15309e-45	0.499224	0.277426	SAMD9	naive B
SAMD9L.10	0.675714	1.74295	0.111133	393.68	6.45349e-84	8.3428e-82	0.5194	0.21097	SAMD9L	naive B
LY6E.13	1.57303	1.38167	0.0737568	592.965	5.16225e-127	1.13843e-124	0.747543	0.466245	LY6E	naive B
IFITM1.5	0.410411	3.0656	0.212143	578.035	8.78309e-124	1.82932e-121	0.360579	0.0495781	IFITM1	naive B
IRF7.10	0.562241	1.83575	0.127297	448.816	7.83125e-96	1.27649e-93	0.469736	0.156118	IRF7	naive B
TRIM22.9	0.69476	1.35906	0.098455	261.948	1.73441e-55	1.41354e-53	0.539576	0.271097	TRIM22	naive B
UBE2L6.5	0.418897	1.11674	0.1189	154.751	1.95131e-32	1.01342e-30	0.380755	0.201477	UBE2L6	naive B
IFIT2.7	0.181107	1.55698	0.213288	111.914	2.84317e-23	1.08766e-21	0.185722	0.0632911	IFIT2	naive B
IFIT3.9	0.539089	4.06822	0.2644	867.966	1.45229e-186	7.77805e-184	0.399379	0.028481	IFIT3	naive B
IFIT1.10	0.330733	3.5405	0.283195	558.785	1.28603e-119	2.53755e-117	0.297465	0.028481	IFIT1	naive B
OAS1.10	0.435618	1.86306	0.143688	366.005	6.13561e-78	7.18825e-76	0.393689	0.126582	OAS1	naive B
OAS2.9	0.210744	1.48007	0.18424	94.6817	1.33183e-19	4.26755e-18	0.216244	0.0864979	OAS2	naive B
EPSTI1.10	0.584133	2.3977	0.140443	477.331	5.3527e-102	9.12149e-100	0.487325	0.120253	EPSTI1	naive B
IRF9.11	0.357722	1.53853	0.138494	155.746	1.19417e-32	6.30553e-31	0.343508	0.14346	IRF9	naive B
TRIM69.2	0.0955219	1.17862	0.279847	41.3379	2.28787e-08	2.7316e-07	0.109674	0.0453586	TRIM69	naive B
ISG20.8	2.02143	1.00299	0.060966	360.339	1.02678e-76	1.13218e-74	0.82566	0.655063	ISG20	naive B
XAF1.12	0.976928	2.61752	0.116238	984.739	7.2408e-212	5.42915e-209	0.643042	0.170886	XAF1	naive B
SLFN5.5	0.131978	2.30784	0.283852	238.111	2.36665e-50	1.77452e-48	0.143818	0.0348101	SLFN5	naive B
IFI35.8	0.253242	1.25319	0.159776	94.802	1.25562e-19	4.05804e-18	0.248836	0.120253	IFI35	naive B
TRIM25.2	0.099013	1.85756	0.302946	50.6963	2.58342e-10	3.90534e-09	0.116917	0.035865	TRIM25	naive B
RNF213.5	0.643564	1.06399	0.0980104	143.004	6.41892e-30	3.0852e-28	0.486808	0.296414	RNF213	naive B
KCNG1	0.111057	-1.25434	0.24341	33.327	1.02378e-06	9.50034e-06	0.0651837	0.124473	KCNG1	naive B
ZBP1.6	0.192868	1.3152	0.181571	71.7949	9.48261e-15	2.20809e-13	0.19969	0.0949367	ZBP1	naive B
HELZ2.8	0.126015	1.47033	0.239386	61.655	1.30194e-12	2.63837e-11	0.146405	0.0548523	HELZ2	naive B
HSH2D.7	0.343582	1.04163	0.127522	105.149	7.87347e-22	2.73312e-20	0.323849	0.179325	HSH2D	naive B
BST2.6	0.8577	1.03736	0.0845737	287.087	6.60439e-61	5.50219e-59	0.596482	0.373418	BST2	naive B
BISPR.7	0.102792	1.25071	0.272003	60.2796	2.53379e-12	4.99957e-11	0.118469	0.0443038	BISPR	naive B
DDX3Y.4	0.113239	1.35539	0.296607	424.855	1.18364e-90	1.70672e-88	0.127781	0.035865	DDX3Y	naive B
EIF1AY.5	0.242929	1.38188	0.193672	981.171	4.29522e-211	2.6838e-208	0.226073	0.0590717	EIF1AY	naive B
USP18.8	0.0930461	2.88263	0.440238	117.08	2.24535e-24	9.0514e-23	0.116917	0.0126582	USP18	naive B
TYMP.6	0.286365	1.20499	0.14206	102.698	2.62018e-21	9.01199e-20	0.277289	0.14557	TYMP	naive B
ODF3B.1	0.0837908	1.8226	0.336447	48.875	6.20024e-10	8.90601e-09	0.100879	0.0305907	ODF3B	naive B
MX2.9	0.333211	1.89022	0.164867	249.935	6.72144e-53	5.24972e-51	0.323332	0.0981013	MX2	naive B
MX1.11	1.08652	2.25158	0.106007	820.999	2.17138e-176	9.04502e-174	0.662183	0.188819	MX1	naive B
ISG15.13	1.80655	4.29555	0.397043	206.984	1.1835e-43	1.47139e-40	0.846154	0.136752	ISG15	PDCs
FBXO6.4	0.303297	1.75163	0.503658	20.274	0.00044089	0.0175404	0.442308	0.145299	FBXO6	PDCs
IFI6.13	0.348193	4.66667	1.02346	47.8152	1.03134e-09	1.55419e-07	0.346154	0.025641	IFI6	PDCs
IFI44L.12	2.95232	4.29085	0.301307	340.476	1.99634e-72	9.92778e-69	0.942308	0.196581	IFI44L	PDCs
IFI44.11	0.466686	4.61587	0.699193	121.673	2.34569e-25	1.16651e-22	0.673077	0.034188	IFI44	PDCs
ADAR.7	0.859115	1.57537	0.323451	32.2796	1.67715e-06	0.000148937	0.692308	0.376068	ADAR	PDCs
MNDA	0.673109	2.03936	0.594585	30.9234	3.17354e-06	0.000263034	0.423077	0.145299	MNDA	PDCs
IFI16.3	1.97498	1.39182	0.228926	51.301	1.93121e-10	3.31169e-08	0.846154	0.641026	IFI16	PDCs
CMPK2.9	0.210513	4.17665	0.976798	38.7477	7.85435e-08	8.67993e-06	0.365385	0.025641	CMPK2	PDCs
EIF2AK2.11	1.05944	2.59704	0.320142	99.6083	1.19185e-20	3.48652e-18	0.807692	0.264957	EIF2AK2	PDCs
NMI.5	0.416833	1.97928	0.428166	37.4601	1.44801e-07	1.5002e-05	0.576923	0.17094	NMI	PDCs
STAT1.13	1.54852	2.36178	0.276131	98.989	1.61456e-20	4.46066e-18	0.903846	0.384615	STAT1	PDCs
SPATS2L.6	0.310092	2.37808	0.534492	28.658	9.17295e-06	0.000616447	0.461538	0.136752	SPATS2L	PDCs
SP100.7	1.19701	1.11807	0.28119	23.3853	0.000106046	0.00555123	0.75	0.547009	SP100	PDCs
PARP9.11	0.240159	3.25703	0.696262	44.5168	5.0105e-09	6.92145e-07	0.461538	0.0512821	PARP9	PDCs
PARP14.6	0.556033	3.32941	0.442004	104.809	9.30067e-22	3.55786e-19	0.788462	0.111111	PARP14	PDCs
PLSCR1.11	0.789592	1.55821	0.346228	43.1889	9.45481e-09	1.23734e-06	0.711538	0.25641	PLSCR1	PDCs
TNFSF10.5	0.395538	3.62618	0.651703	56.1608	1.85538e-11	3.41733e-09	0.5	0.0598291	TNFSF10	PDCs
LYAR	0.245431	-1.72592	0.693638	19.5037	0.000625628	0.0227098	0.134615	0.213675	LYAR	PDCs
LAP3.9	1.77856	1.31301	0.236281	46.5014	1.93672e-09	2.83274e-07	0.846154	0.598291	LAP3	PDCs
HERC5.11	0.414491	2.47915	0.506122	37.7264	1.27604e-07	1.37951e-05	0.5	0.136752	HERC5	PDCs
DDX60.11	0.205178	4.30859	0.923878	42.4092	1.37213e-08	1.74964e-06	0.461538	0.034188	DDX60	PDCs
ERAP2	0.318522	1.28124	0.457581	18.5498	0.000963247	0.0323664	0.461538	0.188034	ERAP2	PDCs
IRF1	0.826853	1.06315	0.318043	27.563	1.52928e-05	0.00101402	0.653846	0.384615	IRF1	PDCs
HLA.A.2	7.00741	1.24151	0.146427	111.946	2.79897e-23	1.26539e-20	0.980769	0.965812	HLA.A	PDCs
HLA.E	3.68866	1.42716	0.171034	101.918	3.84082e-21	1.27683e-18	0.942308	0.837607	HLA.E	PDCs
HLA.B.1	18.9577	1.15961	0.126866	124.475	5.91091e-26	3.26611e-23	0.980769	0.991453	HLA.B	PDCs
HLA.DRB5.5	2.08818	1.67344	0.335101	26.0707	3.06229e-05	0.00185717	0.596154	0.57265	HLA.DRB5	PDCs
PSMB9.3	1.96745	1.22265	0.207872	43.668	7.51973e-09	1.01069e-06	0.903846	0.735043	PSMB9	PDCs
TAP1.4	1.08124	1.22789	0.255213	37.2101	1.63043e-07	1.65472e-05	0.788462	0.478632	TAP1	PDCs
NT5C3A.5	0.423273	1.72167	0.420106	24.5947	6.06874e-05	0.00339099	0.538462	0.230769	NT5C3A	PDCs
SAMD9.9	0.507029	1.07275	0.414485	19.6318	0.000590298	0.0215849	0.442308	0.273504	SAMD9	PDCs
SAMD9L.11	0.484791	2.44576	0.479126	50.6403	2.65388e-10	4.1243e-08	0.519231	0.136752	SAMD9L	PDCs
XIST.8	1.57364	-1.34805	0.34629	280.96	1.38385e-59	3.44094e-56	0.25	0.521368	XIST	PDCs
LY6E.14	1.67939	3.62812	0.320535	269.454	4.18188e-57	6.93216e-54	0.865385	0.222222	LY6E	PDCs
CKS2	0.729171	1.17101	0.358898	19.8335	0.000538637	0.020576	0.576923	0.384615	CKS2	PDCs
C9orf139	0.230739	-2.41446	0.949874	22.8568	0.000135243	0.00700587	0.0576923	0.239316	C9orf139	PDCs
IFITM2.3	1.63504	2.11815	0.265497	84.8015	1.67139e-17	3.95802e-15	0.903846	0.504274	IFITM2	PDCs
IFITM1.6	0.304869	2.54571	0.654968	29.9994	4.89572e-06	0.000380413	0.365385	0.0854701	IFITM1	PDCs
UBE2L6.6	0.79543	1.92188	0.315566	46.288	2.14537e-09	3.04826e-07	0.730769	0.34188	UBE2L6	PDCs
PLA2G16.2	1.6042	-1.20807	0.299644	18.5947	0.000943937	0.0319333	0.403846	0.794872	PLA2G16	PDCs
STAT2.7	0.748192	1.1611	0.317644	23.9505	8.17208e-05	0.00446591	0.673077	0.350427	STAT2	PDCs
OAS1.11	1.1195	1.56959	0.269269	50.7062	2.5711e-10	4.1243e-08	0.807692	0.42735	OAS1	PDCs
OAS2.10	0.479707	1.81533	0.399934	30.995	3.06856e-06	0.000258643	0.596154	0.205128	OAS2	PDCs
EPSTI1.11	0.701097	3.48859	0.441865	110.992	4.4703e-23	1.85257e-20	0.769231	0.0854701	EPSTI1	PDCs
PHF11.2	0.609912	1.39195	0.352661	20.2463	0.000446476	0.0176216	0.615385	0.290598	PHF11	PDCs
TNFSF13B.1	1.20866	1.01742	0.257733	39.2098	6.30477e-08	7.29154e-06	0.769231	0.512821	TNFSF13B	PDCs
IFI27.4	3.06415	8.66658	1.27263	154.579	2.12495e-32	1.76123e-29	0.480769	0.017094	IFI27	PDCs
ZNF770	0.423025	-1.22052	0.478897	19.9865	0.000502472	0.0195218	0.211538	0.367521	ZNF770	PDCs
ISG20.9	1.0547	2.49683	0.334593	93.5488	2.3192e-19	5.76669e-17	0.788462	0.25641	ISG20	PDCs
XAF1.13	0.725357	2.80152	0.366091	101.913	3.85128e-21	1.27683e-18	0.788462	0.17094	XAF1	PDCs
LGALS9.8	0.571237	1.88039	0.394393	28.6753	9.09922e-06	0.000616447	0.557692	0.264957	LGALS9	PDCs
IFI35.9	0.697401	1.78914	0.34998	31.4854	2.437e-06	0.000212618	0.673077	0.290598	IFI35	PDCs
SPHK1	0.339114	-1.19137	0.53727	18.614	0.00093572	0.0318722	0.153846	0.307692	SPHK1	PDCs
TIMP2	0.167162	1.80925	0.748393	21.7077	0.000229135	0.0105103	0.288462	0.0598291	TIMP2	PDCs
HSH2D.8	0.252243	3.23711	0.677589	30.7925	3.37479e-06	0.000275128	0.423077	0.0854701	HSH2D	PDCs
BST2.7	4.27213	1.56913	0.170252	124.725	5.2262e-26	3.24874e-23	0.961538	0.837607	BST2	PDCs
NAPA.2	0.977947	1.14533	0.292243	22.7453	0.000142357	0.00722391	0.711538	0.487179	NAPA	PDCs
USP18.9	0.198707	4.00238	0.910379	50.872	2.37395e-10	3.93522e-08	0.461538	0.025641	USP18	PDCs
FAM118A.4	0.516186	-1.97756	0.493011	41.9763	1.68714e-08	2.09754e-06	0.192308	0.444444	FAM118A	PDCs
PIM3.3	1.33469	1.50162	0.252745	67.3346	8.2869e-14	1.79177e-11	0.846154	0.487179	PIM3	PDCs
MX2.10	0.579606	1.84247	0.395911	31.0468	2.99479e-06	0.000256777	0.557692	0.282051	MX2	PDCs
MX1.12	3.06184	2.46673	0.247033	142.305	9.06169e-30	6.43768e-27	0.961538	0.512821	MX1	PDCs

## Sheet: V1_V4_dADT
	baseMean	log2FoldChange	lfcSE	stat	pvalue	padj	pct.1	pct.2	GENE	CELLTYPE
Tim3.HAVCR2	46.6664	-0.455175	0.0187294	-24.3026	1.84e-130	4.5e-129	1	1	Tim3.HAVCR2	CD14+ monocytes
CD56.NCAM1	30.8003	-0.633416	0.0336203	-18.8403	3.53e-79	5.77e-78	1	1	CD56.NCAM1	CD14+ monocytes
CD86.CD86	29.4484	0.518142	0.0732157	7.07692	1.47e-12	1.51e-11	1	1	CD86.CD86	CD16+ monocytes
HLA.ABC.HLA.A_B_C	553.008	0.483826	0.045339	10.6713	1.39e-26	5.69e-25	1	1	HLA.ABC.HLA.A_B_C	CD16+ monocytes
CD3.CD3E	16.7288	0.460025	0.103626	4.43929	9.03e-06	7.4e-05	1	1	CD3.CD3E	CD16+ monocytes
CD5.CD5	11.704	0.440015	0.116551	3.7753	0.000159814	0.000728039	1	1	CD5.CD5	CD16+ monocytes
CD2.CD2	11.6184	0.42673	0.112838	3.7818	0.000155697	0.000728039	1	1	CD2.CD2	CD16+ monocytes
CD7.CD7	13.6858	0.402546	0.100422	4.00853	6.11e-05	0.000357864	1	1	CD7.CD7	CD16+ monocytes
CD16.FCGR3A	128.324	-0.982905	0.121962	-8.05909	7.69e-16	1.58e-14	1	1	CD16.FCGR3A	CD16+ monocytes
CD62L.SELL	84.7234	-1.8637	0.401254	-4.6447	3.41e-06	0.000166884	1	1	CD62L.SELL	CD56bright NK
CD45RA.PTPRC.1	85.8742	-0.402744	0.0449255	-8.96471	3.11e-19	5.44e-18	1	1	CD45RA.PTPRC	CD56dim NK
CD94.KLRD1	17.5027	-0.517887	0.120118	-4.31148	1.62e-05	7.09e-05	0.934579	0.992138	CD94.KLRD1	CD56dim NK
CD62L.SELL.1	24.1794	-0.81063	0.0937444	-8.64724	5.28e-18	6.16e-17	1	1	CD62L.SELL	CD56dim NK
CD5.CD5.1	18.6096	0.646258	0.0998534	6.47207	9.67e-11	9.28e-10	1	0.998944	CD5.CD5	CD8+ effector T
CD45RA.PTPRC	52.7457	-0.545292	0.0913504	-5.96923	2.38e-09	1.91e-08	1	1	CD45RA.PTPRC	CD8+ effector T
CD8.CD8A	233.442	-0.588568	0.0868071	-6.78018	1.2e-11	1.44e-10	1	1	CD8.CD8A	CD8+ effector T
CD154.CD40LG	3.66263	1.39886	0.371485	3.7656	0.000166149	0.00797515	1	0.975207	CD154.CD40LG	CD8+ memory T activated
CD16.FCGR3A.1	26.8426	0.833623	0.259642	3.21067	0.00132428	0.0230892	1	1	CD16.FCGR3A	CD8+ memory T activated
HLA.ABC.HLA.A_B_C.1	180.974	0.660826	0.207422	3.18589	0.00144308	0.0230892	1	1	HLA.ABC.HLA.A_B_C	CD8+ memory T activated
HLA.ABC.HLA.A_B_C.2	185.368	0.490156	0.107426	4.56275	5.05e-06	0.000247391	1	1	HLA.ABC.HLA.A_B_C	CD8+ memory T resting
CD11b.ITGAM	10.8821	-0.507793	0.148044	-3.43003	0.000603524	0.012268	1	1	CD11b.ITGAM	CD8+ memory T resting
CD11c.ITGAX	10.9215	-0.532324	0.15795	-3.37021	0.000751101	0.012268	1	1	CD11c.ITGAX	CD8+ memory T resting
CD5.CD5.2	21.635	0.65485	0.18982	3.44986	0.000560887	0.00538451	1	1	CD5.CD5	classical dendritic
IgD.IGHD	4.96328	0.550869	0.174729	3.1527	0.00161766	0.0129413	0.959677	0.967611	IgD.IGHD	classical dendritic
CD19.CD19	5.42217	0.426751	0.146374	2.91549	0.00355135	0.0213081	0.983871	0.995951	CD19.CD19	classical dendritic
CD62L.SELL.2	18.9161	-0.426408	0.139631	-3.05383	0.00225942	0.0154932	1	1	CD62L.SELL	classical dendritic
CD2.CD2.2	34.0891	-0.538978	0.107257	-5.02511	5.03e-07	2.42e-05	1	1	CD2.CD2	classical dendritic
CD16.FCGR3A.2	39.5347	0.781153	0.197162	3.96198	7.43e-05	0.00121405	1	1	CD16.FCGR3A	gdT1
HLA.ABC.HLA.A_B_C.3	224.406	0.408022	0.0970614	4.20375	2.63e-05	0.00121405	1	1	HLA.ABC.HLA.A_B_C	gdT1
CD49d.ITGA4	42.1131	-0.401213	0.12713	-3.15593	0.00159985	0.0156785	1	1	CD49d.ITGA4	gdT1
CD2.CD2.1	50.7446	-0.781043	0.195103	-4.00324	6.25e-05	0.00121405	1	1	CD2.CD2	gdT1
CD28.CD28	11.2894	0.480706	0.140759	3.41509	0.000637608	0.00637608	1	1	CD28.CD28	gdT2
CD11a.ITGAL	119.252	-0.537975	0.0819663	-6.56336	5.26e-11	2.63e-09	1	1	CD11a.ITGAL	gdT2
CD8.CD8A.1	53.0597	-0.947165	0.283418	-3.34194	0.000831958	0.00693298	1	1	CD8.CD8A	gdT2
CD7.CD7.1	69.2616	-1.05298	0.176189	-5.97639	2.28e-09	5.7e-08	1	1	CD7.CD7	gdT2
CD19.CD19.1	42.1234	-0.438657	0.0546792	-8.02238	1.04e-15	4.98e-14	1	1	CD19.CD19	memory B
CD27.CD27	26.4099	-0.475024	0.0805277	-5.89889	3.66e-09	4.39e-08	1	1	CD27.CD27	memory B
CD39.ENTPD1	29.7225	-0.489626	0.0646581	-7.57254	3.66e-14	8.78e-13	1	1	CD39.ENTPD1	memory B
IgD.IGHD.1	21.7498	-0.772293	0.124779	-6.18928	6.04e-10	9.67e-09	0.993039	0.989201	IgD.IGHD	memory B
CD24.CD24	25.1109	0.471626	0.0388187	12.1495	5.77e-34	1.39e-32	1	1	CD24.CD24	naive B
CD39.ENTPD1.1	24.1664	-0.615621	0.0332429	-18.5189	1.45e-76	6.98e-75	1	1	CD39.ENTPD1	naive B
HLA.ABC.HLA.A_B_C.4	327.761	0.467694	0.0893705	5.2332	1.67e-07	8.16e-06	1	1	HLA.ABC.HLA.A_B_C	PDCs

## Sheet: V1_I-JDM_dADT
	baseMean	log2FoldChange	lfcSE	stat	pvalue	padj	pct.1	pct.2	GENE	CELLTYPE
CD11b.ITGAM	132.664	-0.600757	0.0254046	2170.63	0	0	1	1	CD11b.ITGAM	CD14+ monocytes
CD56.NCAM1	30.3686	-0.57332	0.0286035	688.998	8.4e-148	1.92e-147	1	1	CD56.NCAM1	CD14+ monocytes
HLA.ABC.HLA.A_B_C	413.379	0.527282	0.0149947	2703.14	0	0	1	1	HLA.ABC.HLA.A_B_C	CD14+ monocytes
CD16.FCGR3A	178.251	-1.5505	0.099587	342.453	7.47e-73	3.26e-72	1	1	CD16.FCGR3A	CD16+ monocytes
CD45RA.PTPRC	77.6952	-0.857655	0.0973431	476.021	1.03e-101	9.86e-101	1	1	CD45RA.PTPRC	CD16+ monocytes
CD86.CD86	27.3728	0.627443	0.0665368	358.628	2.4e-76	1.44e-75	1	1	CD86.CD86	CD16+ monocytes
HLA.ABC.HLA.A_B_C.1	437.633	0.903559	0.0428203	715.656	1.42e-153	3.41e-152	1	1	HLA.ABC.HLA.A_B_C	CD16+ monocytes
CD2.CD2	71.796	-0.544898	0.0312008	1031.08	6.55e-222	2.86e-221	1	0.998716	CD2.CD2	CD4+ effector T
CD62L.SELL	21.8359	-0.538829	0.044407	524.772	2.94e-112	7.83e-112	1	1	CD62L.SELL	CD4+ effector T
CD62L.SELL.1	33.3948	-1.12541	0.0294067	2768.82	0	0	0.999675	1	CD62L.SELL	CD4+ naive T
CD279.PDCD1	10.0936	0.991021	0.0686923	315.894	4.04e-67	9.98e-67	1	0.988189	CD279.PDCD1	CD8+ effector T
CD56.NCAM1.1	11.6141	-0.820365	0.0627072	676.054	5.33e-145	2.51e-144	0.997494	1	CD56.NCAM1	CD8+ effector T
CD62L.SELL.2	21.1418	-1.39481	0.0907457	496.468	3.89e-106	1.14e-105	1	1	CD62L.SELL	CD8+ effector T
CD7.CD7	31.2402	-0.569161	0.0692408	777.029	7.26e-167	4.26e-166	1	0.998688	CD7.CD7	CD8+ effector T
CD94.KLRD1	8.19853	-0.506407	0.13186	104.058	1.34e-21	2.34e-21	0.847118	0.958005	CD94.KLRD1	CD8+ effector T
HLA.ABC.HLA.A_B_C.2	203.371	0.648379	0.0357189	1008.57	4.96e-217	3.89e-216	1	1	HLA.ABC.HLA.A_B_C	CD8+ effector T
CD154.CD40LG	3.18007	0.949482	0.260319	18.5707	0.000954226	0.00208195	1	0.929825	CD154.CD40LG	CD8+ memory T activated
CD16.FCGR3A.1	26.3058	0.791237	0.188489	25.0746	4.86e-05	0.000137227	1	1	CD16.FCGR3A	CD8+ memory T activated
CD62L.SELL.3	17.9361	-1.23112	0.286013	100.615	7.28e-21	8.73e-20	1	1	CD62L.SELL	CD8+ memory T activated
CD86.CD86.1	3.83107	-0.502961	0.381238	15.4763	0.00380877	0.00761754	0.818182	0.982456	CD86.CD86	CD8+ memory T activated
HLA.ABC.HLA.A_B_C.3	171.635	0.784822	0.130991	120.449	4.28e-25	6.85e-24	1	1	HLA.ABC.HLA.A_B_C	CD8+ memory T activated
CD2.CD2.1	88.4217	-0.527366	0.134797	111.059	4.33e-23	3.39e-22	1	1	CD2.CD2	CD8+ memory T resting
CD45RA.PTPRC.1	57.2493	0.631397	0.210271	94.1577	1.72e-19	8.99e-19	1	1	CD45RA.PTPRC	CD8+ memory T resting
CD49d.ITGA4	47.4014	-0.56962	0.131625	72.619	6.35e-15	2.3e-14	1	1	CD49d.ITGA4	CD8+ memory T resting
CD8.CD8A	323.912	-0.809013	0.20815	68.551	4.59e-14	1.54e-13	1	1	CD8.CD8A	CD8+ memory T resting
CD94.KLRD1.1	4.53807	-1.63629	0.497185	40.3383	3.68e-08	7.87e-08	0.782609	0.795455	CD94.KLRD1	CD8+ memory T resting
HLA.ABC.HLA.A_B_C.4	166.564	0.74377	0.097663	111.2	4.04e-23	3.39e-22	1	1	HLA.ABC.HLA.A_B_C	CD8+ memory T resting
CD62L.SELL.4	31.1285	-0.812386	0.0383872	2338.27	0	0	1	1	CD62L.SELL	CD8+ naive T
CD278.ICOS	2.33801	-1.02675	0.418535	20.2277	0.000450268	0.000864515	0.5625	0.933884	CD278.ICOS	CD56bright NK
CD62L.SELL.5	96.4814	-1.55075	0.473192	29.4538	6.32e-06	1.6e-05	1	1	CD62L.SELL	CD56bright NK
CD16.FCGR3A.2	151.721	-0.744409	0.0782306	210.482	2.09e-44	5.91e-44	1	1	CD16.FCGR3A	CD56dim NK
CD62L.SELL.6	29.6361	-1.47427	0.112628	237.545	3.13e-50	1.16e-49	1	1	CD62L.SELL	CD56dim NK
CD94.KLRD1.2	17.1115	-0.511657	0.13089	110.615	5.38e-23	1.17e-22	0.934579	0.988827	CD94.KLRD1	CD56dim NK
HLA.ABC.HLA.A_B_C.5	203.758	0.636535	0.0384534	787.175	4.61e-169	7.37e-168	1	1	HLA.ABC.HLA.A_B_C	CD56dim NK
CD16.FCGR3A.3	39.5872	0.545122	0.213774	71.2612	1.23e-14	6.69e-14	1	1	CD16.FCGR3A	gdT1
CD279.PDCD1.1	10.3227	0.613646	0.131121	64.5248	3.24e-13	1.32e-12	1	0.993939	CD279.PDCD1	gdT1
CD2.CD2.2	45.5589	-0.760711	0.186081	58.7074	5.42e-12	1.76e-11	1	1	CD2.CD2	gdT1
CD62L.SELL.7	61.4607	-1.01308	0.331053	118.398	1.17e-24	1.44e-23	1	1	CD62L.SELL	gdT1
CD8.CD8A.1	32.5534	-0.503795	0.271049	48.1362	8.84e-10	2.41e-09	1	1	CD8.CD8A	gdT1
HLA.ABC.HLA.A_B_C.6	195.618	0.629118	0.0933799	119.726	6.11e-25	9.99e-24	1	1	HLA.ABC.HLA.A_B_C	gdT1
CD11a.ITGAL	148.349	-0.551718	0.0489962	632.296	1.58e-135	1.98e-134	1	1	CD11a.ITGAL	gdT2
CD62L.SELL.8	35.825	-1.08681	0.117155	290.667	1.12e-61	3.49e-61	1	1	CD62L.SELL	gdT2
CD7.CD7.1	94.9556	-0.795207	0.0777142	175.363	7.38e-37	1.94e-36	1	1	CD7.CD7	gdT2
CD8.CD8A.2	78.9669	-0.84912	0.166978	49.813	3.95e-10	6.17e-10	1	1	CD8.CD8A	gdT2
CD94.KLRD1.3	2.3902	-0.797328	0.185328	50.1608	3.34e-10	5.39e-10	0.716312	0.776699	CD94.KLRD1	gdT2
CD2.CD2.3	34.7645	-0.617957	0.083495	234.875	1.18e-49	6.77e-49	1	1	CD2.CD2	classical dendritic
HLA.ABC.HLA.A_B_C.7	310.523	0.57546	0.0459414	315.791	4.25e-67	9.77e-66	1	1	HLA.ABC.HLA.A_B_C	classical dendritic
CD185.CXCR5	3.21699	-0.599288	0.0843721	175.466	7.02e-37	1.83e-36	0.795824	0.88064	CD185.CXCR5	memory B
CD39.ENTPD1	31.7609	-0.50115	0.0525321	128.699	7.39e-27	1.51e-26	1	1	CD39.ENTPD1	memory B
CD185.CXCR5.1	4.24453	-0.514447	0.041483	900.041	1.63e-193	6.53e-193	0.898086	0.966245	CD185.CXCR5	naive B
CD39.ENTPD1.1	26.0688	-0.719882	0.0295988	637.428	1.23e-136	3.47e-136	1	1	CD39.ENTPD1	naive B
CD62L.SELL.9	100.41	-2.29623	0.249106	133.003	8.87e-28	1.06e-26	1	1	CD62L.SELL	PDCs
HLA.ABC.HLA.A_B_C.8	288.31	0.743611	0.0906909	92.1221	4.66e-19	2.49e-18	1	1	HLA.ABC.HLA.A_B_C	PDCs
