# Supplementary material for: Multi-Modal Single-Cell Sequencing Identifies Cellular Immunophenotypes Associated With Juvenile Dermatomyositis Disease Activity
Source: Front Immunol. 2022 Jun 21;13:902232. doi: 10.3389/fimmu.2022.902232 (PMC9254730; doi:10.3389/fimmu.2022.902232)
Supplement: Supplementary file 4 [file Table_3.xls]

## Sheet: CD16+inflam nCM v CD16+ nCM
	baseMean	log2FoldChange	lfcSE	stat	pvalue	padj	pct.1	pct.2
IFI27	4.44276	6.42421	0.433475	309.657	8.94338e-66	1.58462e-63	0.358306	0.0477137
RSAD2	0.483789	5.27378	0.244066	781.21	9.02202e-168	6.74947e-165	0.602606	0.0477137
SIGLEC1	0.128171	5.20648	0.450989	234.384	1.5023e-49	1.63145e-47	0.355049	0.0129225
CCL4L2	1.31581	5.06044	0.559809	189.359	7.27909e-40	5.97685e-38	0.23127	0.0407555
IFIT1	1.16865	4.76681	0.184837	991.88	2.053e-213	2.30381e-210	0.723127	0.125249
USP18	0.121436	4.46694	0.433052	156.553	8.01869e-33	5.04578e-31	0.29316	0.0218688
IFI44L	1.15295	4.29042	0.130759	1465.97	3.42600375573464e-316	1.15336416436807e-312	0.912052	0.133201
OASL	0.317211	4.18486	0.216289	539.301	2.11169e-115	8.88624e-113	0.550489	0.0646123
LGALS3BP	0.268231	4.07823	0.274424	335.067	2.93629e-71	5.49167e-69	0.397394	0.0576541
NEXN	0.101899	3.8819	0.471911	98.2434	2.32675e-20	8.80113e-19	0.247557	0.0208748
GMPR	0.156974	3.7902	0.307093	201.858	1.4974e-42	1.34426e-40	0.371336	0.0367793
ISG15	4.27854	3.75725	0.102018	1823.53	0	0	0.977199	0.540755
SERPING1	0.11861	3.6417	0.36795	128.836	6.90582e-27	3.46992e-25	0.28013	0.0367793
IL4I1	0.0782464	3.64035	0.562079	62.0395	1.08074e-12	2.28106e-11	0.188925	0.0238569
MX1	1.4405	3.61288	0.128614	981.444	3.74905e-211	3.60605e-208	0.882736	0.247515
CCL4	2.42771	3.47183	0.378965	387.024	1.76892e-82	4.25361e-80	0.257329	0.0874751
IFITM1	0.824904	3.44799	0.154169	696.412	2.08542e-149	1.27647e-146	0.687296	0.183897
HERC5	0.416712	3.40266	0.182249	434.04	1.22452e-92	3.43529e-90	0.563518	0.111332
ZBP1	0.106707	3.39057	0.439283	90.5774	9.92748e-19	3.57442e-17	0.224756	0.0337972
CCL3L1	2.02943	3.38681	0.370455	186.972	2.37124e-39	1.85646e-37	0.338762	0.115308
IFI6	3.17106	3.38511	0.108651	1221.41	3.63282e-263	8.15327e-260	0.960912	0.468191
IFIT3	1.55677	3.31944	0.11571	1022.55	4.63646e-220	6.24346e-217	0.882736	0.338966
ETV7	0.0535229	3.25991	0.694087	25.1008	4.80156e-05	0.000411309	0.136808	0.0188867
IFI44	0.497777	3.09151	0.145838	520.417	2.56991e-111	9.61289e-109	0.697068	0.149105
CCL3	2.41101	3.08186	0.322676	262.816	1.12772e-55	1.48881e-53	0.394137	0.128231
CCR5	0.0413894	3.04992	0.883166	16.3035	0.00263786	0.0143116	0.110749	0.0149105
EPSTI1	1.21801	2.99698	0.103382	967.535	3.87313e-208	3.25972e-205	0.899023	0.319085
ANKRD22	0.0519679	2.99292	0.791137	19.8243	0.000540909	0.00363105	0.117264	0.0168986
OAS3	0.402579	2.97357	0.157742	412.988	4.34405e-88	1.12494e-85	0.612378	0.139165
RGL1	0.0603407	2.9719	0.654844	27.3231	1.71019e-05	0.000159927	0.13355	0.026839
IFIT2	1.20166	2.96604	0.132818	656.681	8.34206e-141	4.68059e-138	0.752443	0.321074
ISG20	0.820251	2.93491	0.138252	590.561	1.71031e-126	8.85807e-124	0.667752	0.271372
SPATS2L	0.213663	2.91	0.23207	180.284	6.47796e-38	4.90069e-36	0.374593	0.084493
CMPK2	0.304543	2.85455	0.187375	262.717	1.18411e-55	1.5332e-53	0.508143	0.107356
FFAR2	0.315646	2.85002	0.20756	245.239	6.90288e-52	7.87747e-50	0.436482	0.10835
KLHDC7B	0.067193	2.74075	0.537637	31.8811	2.02322e-06	2.21142e-05	0.162866	0.028827
HERC6	0.105071	2.65605	0.3856	62.9129	7.07846e-13	1.54237e-11	0.214984	0.0467197
IL1RN	0.141955	2.61394	0.306885	87.8297	3.80552e-18	1.29407e-16	0.260586	0.0626243
TNNT1	0.0973175	2.46435	0.503285	34.3831	6.21828e-07	7.23103e-06	0.166124	0.0337972
XAF1	1.21939	2.39752	0.0900722	748.787	9.49508e-161	6.39304e-158	0.931596	0.416501
APOBEC3B	0.092941	2.34528	0.397121	39.9308	4.47346e-08	6.02396e-07	0.201954	0.0447316
EIF2AK2	0.716408	2.32394	0.114393	433.239	1.82414e-92	4.91278e-90	0.791531	0.275348
PLSCR1	1.27226	2.30304	0.101616	569.312	6.78008e-122	3.26073e-119	0.824104	0.432406
TCN2	0.240456	2.29733	0.213646	134.163	5.01008e-28	2.67721e-26	0.368078	0.111332
TNF	0.506711	2.28504	0.263249	285.166	1.71403e-60	2.62286e-58	0.306189	0.11829
CXCL2	0.403853	2.25347	0.375942	51.069	2.15935e-10	3.81598e-09	0.198697	0.0954274
NT5C3A	0.569583	2.22859	0.139714	303.028	2.4082e-64	4.15754e-62	0.547231	0.26839
MX2	0.964777	2.21618	0.104759	476.981	6.37055e-102	2.04252e-99	0.801303	0.38171
APOBEC3A	5.39477	2.20856	0.113192	477.74	4.36568e-102	1.46971e-99	0.938111	0.66998
DUSP2	0.430975	2.19899	0.267949	128.287	9.05252e-27	4.51486e-25	0.286645	0.134195
HELZ2	0.202115	2.1786	0.21113	118.759	9.83172e-25	4.53404e-23	0.364821	0.105368
IRF7	1.15169	2.17826	0.0987749	538.267	3.53448e-115	1.39986e-112	0.824104	0.449304
IFIH1	0.347347	2.16655	0.170304	195.493	3.49686e-41	2.9803e-39	0.472313	0.171968
CCR1	0.375777	2.16321	0.164982	187.352	1.96458e-39	1.5747e-37	0.47557	0.182903
CES1	0.0617222	2.14822	0.639354	14.1074	0.00696001	0.031642	0.107492	0.0318091
RNASE2	0.143725	2.14686	0.349516	43.3615	8.70624e-09	1.27989e-07	0.192182	0.0685885
DHX58	0.128526	2.10641	0.288868	58.3199	6.53765e-12	1.28848e-10	0.254072	0.0705765
PARP9	0.676061	2.09107	0.112629	350.994	1.07006e-74	2.18325e-72	0.745928	0.308151
LY6E	6.50972	2.07183	0.0682441	1083.54	2.79243e-233	4.70035e-230	0.990228	0.882704
SAMD9L	0.91567	2.0466	0.108575	376.31	3.64955e-80	7.92658e-78	0.820847	0.353877
DDX58	0.381697	2.04147	0.161151	177.03	3.23812e-37	2.34433e-35	0.456026	0.203777
EXOC3L1	0.0756845	2.03581	0.500053	20.8074	0.000345769	0.00245576	0.143322	0.0407555
RNASE6	0.419124	2.03237	0.203529	110.963	4.53434e-23	1.95703e-21	0.42671	0.16004
OAS2	0.61947	2.00689	0.120416	283.305	4.31899e-60	6.32168e-58	0.70684	0.287276
IFI35	0.989773	2.00042	0.0933515	474.674	2.00917e-101	6.14897e-99	0.830619	0.432406
IFIT5	0.147274	1.98239	0.265703	63.2904	5.89488e-13	1.29707e-11	0.263844	0.084493
HLA.DRB5	3.53351	1.95984	0.1695	190.925	3.35334e-40	2.78741e-38	0.469055	0.501988
PARP14	1.33672	1.95751	0.0911467	487.759	2.97484e-104	1.05419e-101	0.889251	0.498012
GPR183	0.253381	1.9511	0.455691	25.3494	4.27919e-05	0.000370331	0.117264	0.0735586
IL1B	0.658117	1.9444	0.248369	115.764	4.28774e-24	1.92462e-22	0.325733	0.187873
LMNB1	0.101286	1.94283	0.367461	31.6471	2.25855e-06	2.44876e-05	0.188925	0.0576541
LAP3	1.63114	1.94247	0.0969056	451.078	2.53961e-96	7.43443e-94	0.90228	0.513917
GBP1	1.06913	1.92548	0.127889	262.147	1.5714e-55	1.99627e-53	0.745928	0.370775
PPM1K	0.148983	1.91718	0.289775	48.2635	8.31653e-10	1.39639e-08	0.224756	0.0864811
TOR1B	0.117167	1.90734	0.305234	41.6672	1.95526e-08	2.74839e-07	0.228013	0.0695825
HPSE	0.181302	1.8802	0.259968	60.2124	2.61747e-12	5.30826e-11	0.286645	0.0894632
PRDM1	0.0896252	1.86938	0.554028	19.6835	0.000576612	0.0038477	0.123779	0.0387674
SAMD9	1.00205	1.84959	0.104329	342.223	8.37407e-73	1.61093e-70	0.762215	0.435388
ATP8B4	0.0649501	1.81645	0.528537	14.7249	0.00530714	0.025406	0.130293	0.0407555
DDX3Y	0.354281	1.80634	0.186016	101.036	5.91973e-21	2.3039e-19	0.371336	0.193837
BHLHE40	0.113008	1.80327	0.398791	27.3302	1.70454e-05	0.00015962	0.149837	0.0646123
CD2AP	0.205094	1.78389	0.213395	72.2492	7.60245e-15	2.07236e-13	0.312704	0.12326
ATP1B1	0.0920302	1.78202	0.471908	20.0426	0.000489814	0.00333723	0.127036	0.0526839
IFITM3	14.9375	1.71017	0.0801122	558.912	1.2069e-119	5.41739e-117	0.996743	0.919483
ZFY	0.0989988	1.71001	0.3871	22.4937	0.000159804	0.00122547	0.14658	0.0685885
STAT1	1.25297	1.6987	0.104695	284.787	2.06976e-60	3.09682e-58	0.820847	0.474155
CD38	0.0875271	1.67886	0.461463	18.2681	0.00109373	0.00667641	0.140065	0.0487078
RPS4Y1	2.34324	1.66031	0.13673	187.161	2.15889e-39	1.7101e-37	0.752443	0.477137
DDX60L	0.613213	1.65265	0.121585	186.27	3.35536e-39	2.59674e-37	0.641694	0.323062
NTNG2	0.0709837	1.64265	0.520505	21.0456	0.000310139	0.00224293	0.110749	0.0516899
SAMD4A	0.300295	1.6424	0.183117	83.8952	2.60216e-17	8.42324e-16	0.384365	0.170974
U62317.5	0.0712154	1.63138	0.504484	13.0833	0.010876	0.0460556	0.127036	0.0447316
PARP12	0.325451	1.61155	0.165877	97.6401	3.12697e-20	1.16966e-18	0.436482	0.186879
PML	0.27432	1.60719	0.169545	87.7783	3.90233e-18	1.31372e-16	0.423453	0.173956
IER3	0.367322	1.60365	0.293301	68.0159	5.95239e-14	1.45208e-12	0.241042	0.121272
PNPT1	0.234305	1.60153	0.193388	70.9628	1.42134e-14	3.68071e-13	0.34202	0.151093
TRIM22	0.95954	1.5967	0.102943	245.667	5.58392e-52	6.48216e-50	0.785016	0.442346
DDB2	0.204639	1.59029	0.227357	57.6923	8.85445e-12	1.72803e-10	0.286645	0.12326
GBP5	0.247046	1.54664	0.2153	65.2121	2.32158e-13	5.29871e-12	0.332248	0.130219
GBP3	0.163289	1.545	0.250731	49.2403	5.20229e-10	8.80076e-09	0.247557	0.107356
TRIM5	0.156506	1.53825	0.249576	45.1743	3.65764e-09	5.63545e-08	0.247557	0.104374
TMEM268	0.104244	1.53471	0.338063	23.145	0.000118454	0.000933901	0.179153	0.0725646
STAB1	0.123398	1.52892	0.365807	20.8709	0.000335887	0.00241101	0.166124	0.0685885
TNFSF10	4.41912	1.52348	0.0823603	412.83	4.69846e-88	1.17166e-85	0.964169	0.842942
STAT2	0.741271	1.51267	0.10745	198.824	6.72573e-42	5.88108e-40	0.723127	0.38171
FCGR1B	0.175975	1.50415	0.260256	42.3301	1.42494e-08	2.03697e-07	0.228013	0.107356
TMEM106A	0.138267	1.49065	0.281358	31.6687	2.2358e-06	2.428e-05	0.218241	0.0904573
CXCL8	0.658874	1.48458	0.294366	56.9212	1.28518e-11	2.46527e-10	0.302932	0.16004
DDX60	0.217994	1.48313	0.206746	53.4252	6.94307e-11	1.27378e-09	0.322476	0.135189
C2	0.154686	1.48273	0.294206	30.727	3.4801e-06	3.66117e-05	0.205212	0.0904573
MARCKS	4.34607	1.47745	0.0836934	383.113	1.23761e-81	2.77762e-79	0.964169	0.812127
NLRP3	0.432747	1.46667	0.178633	129.426	5.16578e-27	2.65505e-25	0.390879	0.22167
EGR1	0.396847	1.46005	0.253982	112.517	2.11387e-23	9.30239e-22	0.283388	0.150099
OAS1	2.06581	1.45811	0.0816795	344.739	2.3985e-73	4.74974e-71	0.915309	0.689861
ZCCHC2	0.241887	1.45129	0.186886	63.7681	4.67651e-13	1.03917e-11	0.358306	0.157058
ATF5	0.324529	1.39281	0.209354	71.8894	9.05662e-15	2.41977e-13	0.286645	0.180915
UBE2L6	1.47945	1.37435	0.0814942	287.497	5.38842e-61	8.43727e-59	0.872964	0.634195
RTP4	0.151496	1.37064	0.260391	30.2409	4.37163e-06	4.54231e-05	0.211726	0.10835
HSH2D	0.348641	1.36677	0.162255	82.2404	5.83736e-17	1.83659e-15	0.403909	0.220676
VSTM1	0.313308	1.3667	0.190678	72.8299	5.7311e-15	1.5686e-13	0.335505	0.188867
TDRD7	0.0982333	1.35267	0.349614	15.915	0.00313531	0.0164922	0.166124	0.0715706
CDKN1A	0.500827	1.34229	0.171568	74.655	2.35711e-15	6.64033e-14	0.442997	0.244533
RTCB	0.502333	1.33143	0.128926	104.264	1.21554e-21	4.87158e-20	0.557003	0.311133
JUP	0.188197	1.32908	0.24229	66.8987	1.02402e-13	2.47123e-12	0.221498	0.130219
CD300E	1.33422	1.32482	0.101701	198.626	7.41781e-42	6.40309e-40	0.749186	0.557654
DTX3L	0.397884	1.32467	0.145658	84.6926	1.76278e-17	5.76155e-16	0.472313	0.249503
MT2A	4.30213	1.32455	0.103037	192.2	1.78467e-40	1.50202e-38	0.915309	0.775348
MS4A4A	1.24345	1.3199	0.127573	139.639	3.37189e-29	1.90781e-27	0.680782	0.456262
GCNT2	0.0949802	1.31834	0.36511	16.5095	0.00240643	0.0132185	0.162866	0.0666004
FCGR1A	0.201717	1.30849	0.245297	31.8253	2.07703e-06	2.26655e-05	0.260586	0.11829
PTPRO	0.0626934	1.30554	0.553803	13.6364	0.00855058	0.0376774	0.100977	0.0467197
LGALS2	1.40878	1.29385	0.188541	94.9376	1.17499e-19	4.34682e-18	0.540717	0.340954
AIM2	0.111993	1.29305	0.384868	18.2251	0.00111512	0.00677627	0.153094	0.0666004
C19orf66	0.378902	1.28842	0.147937	74.9537	2.03803e-15	5.7899e-14	0.478827	0.242545
UTY	0.190196	1.28673	0.235936	46.1678	2.27257e-09	3.64315e-08	0.2443	0.131213
PLAC8	4.56956	1.28186	0.0933283	214.582	2.74639e-45	2.64164e-43	0.931596	0.76839
PHACTR2	0.40114	1.27669	0.155726	74.7339	2.2683e-15	6.41701e-14	0.403909	0.258449
TNFSF13B	2.10654	1.27122	0.0786211	276.124	1.52666e-58	2.18702e-56	0.899023	0.719682
GADD45B	1.51847	1.26538	0.127705	109.392	9.80799e-23	4.12733e-21	0.667752	0.533797
NFKBIA	7.29587	1.26083	0.104086	321.636	2.32614e-68	4.23295e-66	0.882736	0.880716
TFEC	0.282887	1.25778	0.19999	42.0532	1.62637e-08	2.3102e-07	0.315961	0.16998
ATF3	0.258006	1.25762	0.199836	42.6517	1.22213e-08	1.76201e-07	0.319218	0.161034
CMKLR1	0.157603	1.24687	0.275346	22.5196	0.000157909	0.0012137	0.208469	0.102386
CHST12	0.120277	1.2449	0.30892	21.0986	0.000302726	0.00219403	0.175896	0.0884692
EIF1AY	0.307109	1.23919	0.19395	59.3068	4.05673e-12	8.17783e-11	0.32899	0.186879
IFI16	1.63797	1.23664	0.0791428	250.254	5.73781e-53	6.77767e-51	0.90228	0.65507
STOM	0.262282	1.23538	0.19268	45.758	2.76557e-09	4.36079e-08	0.319218	0.172962
CMTR1	0.101421	1.2342	0.327224	16.1459	0.00282945	0.0151677	0.172638	0.0785288
GBP4	0.745641	1.23201	0.126248	106.67	3.73279e-22	1.5419e-20	0.615635	0.374751
MARCO	0.71032	1.22689	0.147786	76.586	9.20181e-16	2.70549e-14	0.570033	0.314115
GRN	3.05112	1.21086	0.0830345	243.578	1.57318e-51	1.76537e-49	0.925081	0.78827
MSR1	0.295442	1.20313	0.198049	39.0746	6.72376e-08	8.89412e-07	0.32899	0.177932
BISPR	0.181515	1.1917	0.220917	30.2124	4.43041e-06	4.58922e-05	0.257329	0.136183
TCF4	0.164703	1.18825	0.268181	21.6765	0.000232435	0.00173384	0.201954	0.11332
SLFN5	0.549707	1.18233	0.135563	83.5407	3.09387e-17	9.96699e-16	0.52443	0.319085
TMEM123	1.41571	1.18226	0.0845585	199.796	4.15569e-42	3.68161e-40	0.843648	0.61332
ADAR	0.991653	1.17199	0.0885789	178.301	1.72722e-37	1.27795e-35	0.785016	0.544732
SOCS3	0.236497	1.17152	0.267318	45.1136	3.76547e-09	5.76202e-08	0.234528	0.129225
TRIM25	0.196836	1.15946	0.218877	28.7759	8.68118e-06	8.50806e-05	0.270358	0.138171
GTPBP1	0.132571	1.15897	0.272422	19.8749	0.000528618	0.00355208	0.214984	0.0954274
FUCA1	0.322499	1.15807	0.168651	79.6455	2.07058e-16	6.30824e-15	0.368078	0.218688
ARHGEF10L	0.109646	1.15368	0.326255	16.2021	0.00275958	0.0148761	0.159609	0.0854871
CAPG	0.804175	1.15182	0.151006	91.858	5.30562e-19	1.92058e-17	0.517915	0.355865
SELL	0.594869	1.15134	0.148772	64.3034	3.60751e-13	8.12353e-12	0.534202	0.303181
TAP2	0.333159	1.14884	0.159294	53.3811	7.09212e-11	1.29759e-09	0.416938	0.225646
APOL6	0.689834	1.13688	0.122984	87.4449	4.59303e-18	1.53855e-16	0.566775	0.390656
IER2	4.69403	1.13154	0.0921032	356.63	6.49379e-76	1.36633e-73	0.912052	0.858847
TNFAIP3	0.419229	1.12621	0.211289	129.269	5.58021e-27	2.84633e-25	0.302932	0.201789
MILR1	0.132946	1.12203	0.289016	20.9553	0.0003232	0.00233133	0.179153	0.101392
RNF213	2.27991	1.12189	0.0701504	261.522	2.14315e-55	2.62361e-53	0.947883	0.77833
AC007032.1	0.0933086	1.11843	0.396959	16.0078	0.00300877	0.0159387	0.136808	0.0675944
MS4A6A	2.47523	1.11622	0.151196	62.586	8.29327e-13	1.77265e-11	0.736156	0.5
KIAA0040	0.113363	1.11348	0.338868	13.4713	0.00918834	0.039918	0.153094	0.082505
CHMP5	1.0316	1.10702	0.0868531	162.635	3.97937e-34	2.60127e-32	0.798046	0.549702
RIN2	0.240339	1.10049	0.192782	46.4749	1.96155e-09	3.16718e-08	0.315961	0.171968
GIMAP6	0.252936	1.09857	0.193728	33.1546	1.11049e-06	1.25452e-05	0.335505	0.167992
NMI	0.974978	1.09591	0.0950634	134.76	3.73376e-28	2.01115e-26	0.723127	0.520875
IRF2BP2	0.562305	1.08891	0.140989	82.6197	4.85066e-17	1.54784e-15	0.514658	0.316103
NCF1	1.63634	1.08497	0.154098	65.2675	2.26006e-13	5.17584e-12	0.716612	0.436382
SIRPA	0.159969	1.07432	0.264509	21.4091	0.000262684	0.00192745	0.208469	0.112326
GM2A	0.118397	1.06521	0.328314	15.9526	0.0030835	0.0162705	0.162866	0.0854871
NFKBID	0.1648	1.05938	0.266567	23.4717	0.000101911	0.000813961	0.208469	0.112326
IL6ST	0.20487	1.05292	0.22684	23.3709	0.000106755	0.000850626	0.257329	0.139165
CNP	0.239956	1.04813	0.193527	29.8447	5.26405e-06	5.38646e-05	0.312704	0.171968
SP110	1.92819	1.04188	0.07222	209.657	3.14889e-44	2.94465e-42	0.912052	0.760437
TAP1	0.594619	1.04001	0.126782	71.637	1.02395e-14	2.71428e-13	0.592834	0.336978
LYZ	28.8727	1.0379	0.0990502	132.48	1.14783e-27	6.08533e-26	0.996743	0.994036
NAIP	0.418651	1.03579	0.17296	37.1697	1.66199e-07	2.09554e-06	0.42671	0.230616
TAGAP	0.356889	1.02899	0.170801	62.7025	7.83833e-13	1.68612e-11	0.348534	0.236581
BST2	3.4501	1.02636	0.061561	290.657	1.12175e-61	1.79827e-59	0.970684	0.882704
NAPA	0.687519	1.02625	0.108979	87.8552	3.75833e-18	1.28451e-16	0.638436	0.429423
GLT1D1	0.104969	1.02591	0.326832	15.9273	0.00311833	0.0164157	0.159609	0.0854871
HLA.DRB1	20.7625	1.02512	0.0769046	214.204	3.31128e-45	3.14012e-43	0.990228	0.986083
CREG1	0.516264	1.02458	0.134477	60.5642	2.20776e-12	4.50449e-11	0.508143	0.322068
AC245014.3	0.834586	1.0221	0.169382	70.0962	2.16615e-14	5.54552e-13	0.491857	0.328032
NAGK	1.61156	1.02168	0.078021	177.221	2.9459e-37	2.15595e-35	0.85342	0.706759
TLK2	0.197885	1.00963	0.213035	26.8055	2.17626e-05	0.000199901	0.254072	0.152087
ICAM1	0.129247	1.00932	0.309076	16.2682	0.00267958	0.0145053	0.162866	0.0964215
ST8SIA4	0.480024	1.00285	0.13638	56.0953	1.91499e-11	3.61165e-10	0.498371	0.309145
RFLNB	0.363729	-1.00011	0.250195	38.2501	9.95013e-08	1.28835e-06	0.159609	0.241551
MTHFS	0.232025	-1.00606	0.254272	24.0809	7.69483e-05	0.000627991	0.136808	0.222664
EIF3L	1.91712	-1.00897	0.0927895	148.877	3.54345e-31	2.09281e-29	0.579805	0.863817
SLC44A2	0.370808	-1.0342	0.207799	30.5251	3.826e-06	4.01253e-05	0.18241	0.329026
SMIM25	4.4115	-1.03803	0.0805713	185.044	6.15285e-39	4.70763e-37	0.820847	0.935388
SCGB3A1	0.158578	-1.05024	0.451276	16.9545	0.00197271	0.0111428	0.0521173	0.107356
ZBED5.AS1	0.14644	-1.0543	0.3405	13.7559	0.00811618	0.0361417	0.0846906	0.148111
AC147067.1	0.346107	-1.05938	0.215102	35.0825	4.46767e-07	5.30526e-06	0.175896	0.304175
SYT17	0.115302	-1.09194	0.430802	13.0999	0.0107977	0.0458104	0.0488599	0.116302
BCAT1	0.124242	-1.09543	0.391819	25.589	3.82941e-05	0.000335969	0.0749186	0.116302
OLIG1	0.266987	-1.10755	0.270488	36.3758	2.42174e-07	2.97547e-06	0.130293	0.21173
RNF144B	0.663841	-1.12006	0.184934	49.4626	4.67516e-10	7.94895e-09	0.254072	0.413519
ADGRE1	0.32481	-1.12704	0.231991	45.1182	3.75727e-09	5.76202e-08	0.143322	0.293241
TESC	1.0494	-1.17112	0.135848	110.499	5.69564e-23	2.44259e-21	0.37785	0.60835
TMEM176B	0.952772	-1.17776	0.200228	174.543	1.10711e-36	7.92995e-35	0.205212	0.402584
RAB37	0.247736	-1.18334	0.269609	28.9174	8.12523e-06	8.04518e-05	0.110749	0.233598
ABCC3	0.320802	-1.20624	0.235671	38.2452	9.97351e-08	1.2889e-06	0.143322	0.269384
RGL4	0.124574	-1.23255	0.417403	16.8112	0.00210316	0.0117515	0.0586319	0.119284
ICAM4	0.327608	-1.32744	0.245297	62.2787	9.62468e-13	2.04426e-11	0.136808	0.262425
XIST	1.22314	-1.353	0.160476	265.842	2.51227e-56	3.45207e-54	0.211726	0.493042
ZBTB16	0.30458	-1.42531	0.339316	148.853	3.58497e-31	2.09892e-29	0.0586319	0.201789
UTF1	0.143258	-1.52761	0.411098	18.4974	0.00098632	0.006115	0.0618893	0.131213
ARHGAP29	0.116052	-1.63296	0.486882	19.9699	0.000506288	0.00343633	0.0456026	0.105368
CYBRD1	0.108449	-1.83863	0.518249	24.7284	5.7049e-05	0.000480138	0.0358306	0.112326
PPM1N	0.394839	-2.132	0.308575	65.2893	2.2363e-13	5.13891e-12	0.0912052	0.246521
VMO1	0.487238	-2.43883	0.374176	45.0096	3.95777e-09	6.04255e-08	0.0716612	0.201789
VNN1	0.100051	-3.47773	0.805181	36.0128	2.87615e-07	3.49551e-06	0.0130293	0.101392

## Sheet: CD16inflam nCM v CD14inflam CM
	baseMean	log2FoldChange	lfcSE	stat	pvalue	padj	pct.1	pct.2
C1QA	0.583293	7.60166	0.39455	660.53	3.69566e-144	5.54734e-142	0.42671	0.0274786
CDKN1C	0.435468	5.85517	0.263805	847.402	9.75171e-185	2.69716e-182	0.563518	0.0404753
FCGR3A	1.4129	5.52533	0.136593	2758.4	0	0	0.944625	0.13925
CKB	0.0636037	4.84605	0.611713	102.696	5.01051e-23	4.35337e-22	0.224756	0.01671
L1TD1	0.0237133	4.47279	1.14138	25.6612	2.67762e-06	7.29342e-06	0.117264	0.00742666
SETBP1	0.0228594	4.22602	1.05098	25.8863	2.39251e-06	6.55175e-06	0.136808	0.00779799
CASP5	0.044492	4.16728	0.651917	62.7239	2.39708e-14	1.35075e-13	0.211726	0.015596
ENHO	0.0418763	4.14102	0.883227	34.1724	3.79796e-08	1.27135e-07	0.143322	0.0107687
HES4	0.371877	4.05839	0.178575	749.025	2.24542e-163	4.96836e-161	0.710098	0.0839213
RHOC	0.39221	3.79152	0.136056	972.197	7.76504e-212	3.03202e-209	0.76873	0.121055
FMNL2	0.0760079	3.72441	0.402623	130.637	4.29059e-29	4.91899e-28	0.302932	0.031192
ADA	0.0804016	3.6603	0.360979	136.311	2.51447e-30	2.99122e-29	0.322476	0.0352766
NEURL1	0.0485515	3.64279	0.542316	65.0569	7.46566e-15	4.37783e-14	0.247557	0.0204233
PTP4A3	0.0765641	3.36979	0.381443	102.803	4.74948e-23	4.1483e-22	0.283388	0.036762
CLIC2	0.0284936	3.24907	0.8958	19.9573	4.63799e-05	0.000106345	0.114007	0.0148533
MERTK	0.0422927	3.24306	0.633421	36.6351	1.10861e-08	3.88541e-08	0.18241	0.0204233
CTSL	0.396532	3.22357	0.136174	669.265	4.68728e-146	7.40813e-144	0.703583	0.154846
CKS1B	0.0668003	3.20056	0.407766	82.1696	1.43581e-18	1.03037e-17	0.263844	0.0349053
MGLL	0.0883236	3.18829	0.342029	126.192	3.96112e-28	4.36051e-27	0.296417	0.0438173
CD79B	0.169828	3.10256	0.186577	304.791	6.537e-67	2.49383e-65	0.465798	0.0846639
AC064805.1	0.108775	3.02256	0.252808	164.188	2.22291e-36	3.31588e-35	0.361564	0.0586706
SPRED1	0.0468078	2.96308	0.536738	39.9775	2.08445e-09	7.75594e-09	0.188925	0.0282213
MS4A4A	0.487806	2.93589	0.129458	618.624	4.65027e-135	6.29969e-133	0.680782	0.204233
ATP1B1	0.0458633	2.82963	0.621022	26.3308	1.91574e-06	5.30525e-06	0.127036	0.02785
PRR5	0.0290339	2.8288	0.86845	14.636	0.000663484	0.0012663	0.104235	0.0170813
MTSS1	0.491922	2.80633	0.105222	742.865	4.88603e-162	1.01355e-159	0.85342	0.212403
PAPSS2	0.0267809	2.77818	0.900581	15.0962	0.000527099	0.00102607	0.100977	0.01671
SLAMF7	0.0415076	2.76379	0.647458	25.3335	3.15428e-06	8.50798e-06	0.140065	0.024508
ZNF703	0.18077	2.68475	0.175259	252.692	1.34501e-55	3.61464e-54	0.462541	0.10026
ABI3	0.511283	2.67804	0.0991827	735.51	1.93219e-160	3.88662e-158	0.827362	0.245451
MSR1	0.126115	2.67447	0.259	121.015	5.27241e-27	5.47704e-26	0.32899	0.0683253
GPR137B	0.069745	2.66577	0.364307	64.7552	8.68137e-15	5.05056e-14	0.250814	0.04456
TAGLN	0.100989	2.64458	0.257923	115.981	6.53224e-26	6.44294e-25	0.325733	0.062384
BATF3	0.170305	2.63202	0.183294	215.405	1.68013e-47	3.55182e-46	0.482085	0.0906053
SFMBT2	0.0382336	2.62627	0.667424	21.1862	2.50887e-05	6.03183e-05	0.143322	0.0230227
HLA.DQA1	0.897801	2.60155	0.178068	306.051	3.48264e-67	1.35987e-65	0.700326	0.241738
MARCKSL1	0.336591	2.58147	0.146037	353.772	1.5113e-77	7.54286e-76	0.560261	0.1671
RGS12	0.063412	2.55325	0.434227	46.7222	7.15151e-11	3.04501e-10	0.198697	0.0397326
MS4A7	1.20049	2.52551	0.0964089	840.209	3.55608e-183	9.07893e-181	0.908795	0.437802
CDC42EP4	0.04165	2.50275	0.598533	22.3744	1.38505e-05	3.4293e-05	0.149837	0.0274786
RYR1	0.0292074	2.49041	0.808018	12.5344	0.0018975	0.00334366	0.107492	0.0196807
SMIM25	0.649409	2.4765	0.0944178	747.47	4.88609e-163	1.04625e-160	0.820847	0.310806
NOTCH4	0.0368944	2.44248	0.698393	16.6122	0.000247008	0.000506217	0.120521	0.0237653
VSIG4	0.0689506	2.43488	0.653618	59.7505	1.06007e-13	5.61367e-13	0.107492	0.0308206
SIGLEC10	0.269545	2.38907	0.135229	304.167	8.93051e-67	3.34919e-65	0.592834	0.152247
PLD4	0.0851285	2.38797	0.360524	55.1067	1.08076e-12	5.33388e-12	0.211726	0.052358
EVL	0.448863	2.36035	0.101983	514.115	2.29749e-112	2.27623e-110	0.726384	0.249907
ABCC3	0.0475389	2.35841	0.557311	23.2506	8.93728e-06	2.26867e-05	0.143322	0.0319346
HSPB1	0.188591	2.35711	0.188418	166.253	7.91714e-37	1.19713e-35	0.416938	0.107315
TCF7L2	0.476156	2.35451	0.110397	464.209	1.57904e-101	1.31021e-99	0.76873	0.236168
FAM110A	0.209268	2.3513	0.15365	228.228	2.76012e-50	6.54345e-49	0.459283	0.131081
PHF19	0.143927	2.34361	0.187852	158.652	3.5409e-35	5.06563e-34	0.374593	0.0954326
CHST2	0.0831952	2.34102	0.341718	55.2872	9.87523e-13	4.89192e-12	0.214984	0.0553286
HLA.DPA1	7.28946	2.33104	0.0905862	966.269	1.50436e-210	5.54775e-208	0.993485	0.826216
RRAS	0.61185	2.31898	0.0868649	678.182	5.42831e-148	9.00828e-146	0.807818	0.329372
FZD1	0.0579764	2.2943	0.44405	31.781	1.25558e-07	3.9519e-07	0.185668	0.040104
CHST7	0.059642	2.28447	0.445265	31.6584	1.33495e-07	4.19377e-07	0.175896	0.041218
HEG1	0.0697155	2.28175	0.387175	44.9886	1.7016e-10	6.99395e-10	0.201954	0.0475306
HIRIP3	0.0339022	2.27229	0.711775	13.5799	0.00112504	0.00206015	0.114007	0.0241367
CDH23	0.125945	2.26089	0.211907	115.208	9.61294e-26	9.41161e-25	0.32899	0.0854066
ACP2	0.113377	2.25418	0.235288	94.513	2.9975e-21	2.38007e-20	0.306189	0.0768659
AC011899.2	0.044804	2.23138	0.561594	22.2554	1.46994e-05	3.63001e-05	0.140065	0.032306
NR2C2AP	0.0340533	2.23087	0.708057	13.7335	0.00104188	0.0019195	0.110749	0.0248793
PRADC1	0.082501	2.22738	0.324971	60.2162	8.39895e-14	4.50341e-13	0.237785	0.056814
SGPP1	0.0467019	2.22457	0.56039	23.9541	6.2868e-06	1.62697e-05	0.143322	0.032306
TNFRSF8	0.0452411	2.19258	0.568386	18.9897	7.52398e-05	0.0001662	0.13355	0.032306
AL158212.2	0.0423221	2.18385	0.59401	20.42	3.68005e-05	8.58938e-05	0.123779	0.0315633
INSIG1	0.207727	2.16763	0.18146	169.679	1.42765e-37	2.18862e-36	0.397394	0.123283
CCR5	0.0361166	2.16319	0.698087	13.2139	0.00135097	0.00243423	0.110749	0.0252506
CALHM6	0.190239	2.13758	0.167357	172.602	3.31137e-38	5.23354e-37	0.423453	0.123654
SPN	0.43977	2.13289	0.108546	372.251	1.46823e-81	8.12175e-80	0.680782	0.255106
DDB2	0.121968	2.12967	0.23296	87.0678	1.24015e-19	9.33345e-19	0.286645	0.0835499
AMDHD2	0.0595845	2.12825	0.439535	27.8298	9.0539e-07	2.59947e-06	0.162866	0.0438173
CMKLR1	0.0835684	2.11573	0.344863	50.3446	1.16897e-11	5.32212e-11	0.208469	0.0564426
SNX9	0.0911904	2.10819	0.299866	54.6354	1.36799e-12	6.69671e-12	0.23127	0.064612
CYFIP2	0.0942571	2.10795	0.292048	61.7383	3.92376e-14	2.16149e-13	0.23127	0.06684
BBC3	0.102468	2.08632	0.279829	58.6754	1.81464e-13	9.44752e-13	0.224756	0.0727813
MAF	0.0467523	2.08341	0.578637	17.3532	0.000170532	0.000357886	0.110749	0.0341626
HMOX1	0.697332	2.07857	0.0870008	568.378	3.78625e-124	4.74209e-122	0.811075	0.376532
TSTD1	0.121502	2.07073	0.255061	71.2542	3.36773e-16	2.13515e-15	0.276873	0.0783513
MRVI1	0.0442165	2.05448	0.572252	17.011	0.000202354	0.000420022	0.130293	0.0326773
GNGT2	0.0867202	2.02117	0.318225	44.3101	2.38881e-10	9.67474e-10	0.23127	0.060156
PHTF2	0.162416	2.00795	0.171624	128.296	1.38346e-28	1.54602e-27	0.364821	0.116599
C3AR1	0.500664	2.00399	0.110019	351.769	4.1139e-77	2.02282e-75	0.674267	0.282213
CX3CR1	0.334504	1.99944	0.140059	208.905	4.33399e-46	8.77104e-45	0.521173	0.196064
RHOF	0.113195	1.98393	0.228859	74.5603	6.44807e-17	4.25047e-16	0.286645	0.0831786
IL4I1	0.0779207	1.98085	0.431968	56.1546	6.40007e-13	3.2307e-12	0.188925	0.04456
LTB	0.304252	1.97891	0.131502	216.715	8.7289e-48	1.86911e-46	0.517915	0.194579
ICAM2	0.526651	1.96566	0.0918788	416.09	4.43804e-91	2.83266e-89	0.814332	0.308949
HLA.DPB1	4.97933	1.95827	0.0923205	640.207	9.5684e-140	1.38076e-137	0.973941	0.781285
USP30.AS1	0.0508239	1.93911	0.523739	17.4169	0.000165183	0.00034787	0.140065	0.0363906
ENDOD1	0.0385527	1.93416	0.681902	10.12	0.00634556	0.0101842	0.100977	0.0274786
TMEM134	0.191381	1.93039	0.157238	140.645	2.87966e-31	3.53331e-30	0.407166	0.135537
SLC25A25	0.054316	1.90982	0.479542	18.338	0.00010422	0.000225713	0.143322	0.041218
SH2B2	0.105608	1.90677	0.265134	59.7497	1.06049e-13	5.61367e-13	0.241042	0.0764946
SIDT2	0.191639	1.90573	0.150802	145.765	2.22601e-32	2.87476e-31	0.423453	0.13925
FLT3LG	0.0359857	1.90201	0.676667	9.94309	0.00693242	0.011046	0.104235	0.02785
HSPH1	0.16959	1.9012	0.187703	103.933	2.69915e-23	2.40819e-22	0.335505	0.116227
PDK4	0.102267	1.89603	0.319466	43.6412	3.33752e-10	1.33461e-09	0.211726	0.0660973
AL139246.5	0.113866	1.88838	0.23913	66.7157	3.25746e-15	1.94978e-14	0.260586	0.0842926
RUNX3	0.122032	1.88679	0.227108	75.5341	3.96263e-17	2.64627e-16	0.296417	0.0865206
SCRN1	0.0596447	1.87714	0.452628	19.8105	4.99125e-05	0.00011403	0.14658	0.04456
EPB41L2	0.0602697	1.86909	0.467024	18.8062	8.24668e-05	0.000180725	0.14658	0.0427033
PMVK	0.247108	1.86686	0.135157	174.353	1.37975e-38	2.223e-37	0.495114	0.171185
CAMK1	0.482922	1.85101	0.107345	301.681	3.09593e-66	1.13622e-64	0.664495	0.287412
RPP25	0.0430692	1.85072	0.59314	12.3571	0.00207339	0.00362665	0.100977	0.034534
SLC29A1	0.0400951	1.8466	0.606621	10.9791	0.00412978	0.00684865	0.114007	0.0319346
AC026369.3	0.0487452	1.84179	0.557787	12.631	0.00180802	0.00319532	0.120521	0.0352766
CD40	0.128674	1.82731	0.233007	73.635	1.02417e-16	6.66511e-16	0.276873	0.0894913
RGL1	0.0548194	1.81924	0.524623	18.8294	8.15176e-05	0.000178881	0.13355	0.0375046
NAP1L1	1.62024	1.81839	0.0680043	791.684	1.22437e-172	2.80254e-170	0.944625	0.649833
MARCO	0.44271	1.81642	0.138169	183.689	1.2952e-40	2.2625e-39	0.570033	0.237653
CSF1R	0.653408	1.81411	0.0923744	377.03	1.34573e-82	7.57031e-81	0.76873	0.367248
RNASET2	2.59169	1.80963	0.0578043	1053.02	2.1889e-229	9.6866e-227	0.980456	0.797252
FAM162A	0.182187	1.80535	0.169344	124.966	7.30921e-28	7.91493e-27	0.37785	0.128853
TNF	0.687066	1.80287	0.197324	1678.29	0	0	0.306189	0.178983
ALDH16A1	0.124209	1.80237	0.214541	68.32	1.46052e-15	8.92717e-15	0.286645	0.0935759
APOBEC3B	0.0870169	1.78651	0.325731	50.7122	9.72694e-12	4.45293e-11	0.201954	0.063498
DUSP5	0.11287	1.77752	0.27977	43.7451	3.16861e-10	1.26936e-09	0.228013	0.0772373
C2	0.111244	1.77321	0.304913	37.1748	8.46421e-09	2.99656e-08	0.205212	0.07241
UBASH3B	0.0732104	1.77296	0.373403	25.2277	3.32567e-06	8.94843e-06	0.175896	0.0549573
APOBEC3A	4.72712	1.77091	0.0888479	660.495	3.76062e-144	5.54734e-142	0.938111	0.804307
ZDHHC18	0.0851056	1.76238	0.319418	33.39	5.61627e-08	1.83559e-07	0.198697	0.064612
NSMF	0.0901626	1.75676	0.300437	35.9542	1.55826e-08	5.38736e-08	0.208469	0.0686966
NAAA	0.922434	1.75143	0.0805733	472.435	2.58264e-103	2.25573e-101	0.879479	0.472336
TBC1D8	0.122025	1.75087	0.218176	63.7398	1.44239e-14	8.24683e-14	0.296417	0.0909766
ICA1L	0.062409	1.7497	0.430426	19.3897	6.16006e-05	0.000138097	0.159609	0.046788
SNX24	0.0511571	1.74775	0.50304	15.0479	0.000539998	0.00104994	0.13355	0.040104
TCTA	0.0840226	1.74717	0.318653	34.8375	2.72348e-08	9.2284e-08	0.198697	0.0649833
TBC1D10A	0.0708653	1.74561	0.364613	25.184	3.39915e-06	9.13874e-06	0.18241	0.0557
TUBA1B	1.30294	1.74469	0.0819102	488.732	7.46677e-107	6.88395e-105	0.895765	0.559228
CXCL16	0.256095	1.74412	0.139083	144.241	4.76846e-32	6.02916e-31	0.433225	0.183439
EXOC3L1	0.0635483	1.74282	0.444105	20.9671	2.79938e-05	6.69149e-05	0.143322	0.046788
LST1	7.47075	1.74067	0.0416356	2003.85	0	0	1	0.968808
APOBEC3G	0.368573	1.74	0.111765	220.955	1.04776e-48	2.34176e-47	0.612378	0.248051
VASH1	0.0537974	1.73879	0.478126	17.1791	0.000186038	0.00038773	0.136808	0.0427033
VAPB	0.0778793	1.73853	0.344452	28.6852	5.90309e-07	1.72848e-06	0.175896	0.06127
ICAM4	0.0605154	1.7384	0.450714	16.7846	0.000226608	0.000466715	0.136808	0.0464166
XYLT1	0.0627697	1.73678	0.425736	19.1232	7.03803e-05	0.000156092	0.156352	0.047902
LRRC25	1.09596	1.73592	0.0719625	558.41	5.53109e-122	6.55632e-120	0.918567	0.538804
ISG20	0.837406	1.72641	0.133422	329.332	3.06487e-72	1.34733e-70	0.667752	0.343854
MAD1L1	0.131248	1.72214	0.213829	62.9296	2.16279e-14	1.22496e-13	0.28013	0.0980319
LILRB1	0.722777	1.72163	0.0887401	369.924	4.69901e-81	2.57785e-79	0.801303	0.396212
KCNQ1OT1	0.193017	1.71651	0.179031	89.4416	3.78445e-20	2.90755e-19	0.322476	0.136651
HLA.DRB5	1.46606	1.7103	0.167899	163.285	3.49234e-36	5.16306e-35	0.469055	0.376532
TPMT	0.322955	1.70786	0.122768	176.889	3.88115e-39	6.39282e-38	0.540717	0.219087
DDAH2	0.278718	1.70205	0.136203	146.221	1.77207e-32	2.311e-31	0.446254	0.193836
AIG1	0.0763898	1.69125	0.349786	25.7011	2.62469e-06	7.15512e-06	0.179153	0.0597846
TIGAR	0.157545	1.69015	0.174482	90.1801	2.61606e-20	2.02394e-19	0.34202	0.121055
ISOC2	0.134603	1.68611	0.227055	55.9675	7.02781e-13	3.52612e-12	0.273616	0.0961753
TMEM140	0.0425528	1.68181	0.608489	9.11934	0.0104655	0.0160922	0.100977	0.03342
IL12RB1	0.0804202	1.68145	0.34129	25.8622	2.42157e-06	6.62316e-06	0.175896	0.062384
C2orf74	0.0789297	1.66913	0.345865	24.7991	4.12055e-06	1.09321e-05	0.175896	0.06127
HSPA8	1.65849	1.66775	0.0819393	527.033	3.60025e-115	3.79341e-113	0.934853	0.60453
GRWD1	0.0555835	1.66411	0.47351	17.1872	0.000185285	0.000386282	0.136808	0.0438173
EFL1	0.0544879	1.65884	0.47994	13.5408	0.00114721	0.00209669	0.130293	0.043446
CD52	4.15518	1.65447	0.0832309	489.854	4.26214e-107	3.9848e-105	0.977199	0.780913
C3orf14	0.0573973	1.65125	0.485121	19.5355	5.72705e-05	0.000129219	0.123779	0.0441886
VAMP5	1.50045	1.64993	0.0867895	420.704	4.41756e-92	2.84697e-90	0.905537	0.575938
MTHFD2	0.275327	1.64834	0.133851	138.667	7.74306e-31	9.34517e-30	0.469055	0.196064
AIM2	0.0803272	1.6439	0.361531	22.8154	1.11098e-05	2.78394e-05	0.153094	0.06127
KIF20B	0.0500822	1.64184	0.551434	10.5125	0.00521479	0.0085072	0.114007	0.0371333
CD300A	0.578943	1.63829	0.0953939	274.397	2.60237e-60	7.74642e-59	0.736156	0.34534
CDK6	0.0556975	1.63255	0.495944	16.9862	0.000204877	0.000424594	0.123779	0.0427033
DTYMK	0.104749	1.63066	0.240709	54.3425	1.58367e-12	7.70706e-12	0.2443	0.0854066
PXMP4	0.044351	1.63013	0.57377	10.1649	0.00620473	0.00997506	0.110749	0.035648
KLF3	0.79747	1.63003	0.0838095	359.615	8.13991e-79	4.18858e-77	0.785016	0.446714
CTSC	1.30248	1.6288	0.0711647	533.16	1.68218e-116	1.83054e-114	0.889251	0.601931
PAG1	0.31197	1.62811	0.135008	138.382	8.92722e-31	1.07353e-29	0.498371	0.204605
LPAR6	0.46892	1.62639	0.118331	188.759	1.02679e-41	1.85213e-40	0.586319	0.283327
NFATC1	0.0678223	1.62481	0.384614	19.1794	6.84306e-05	0.000152277	0.169381	0.0538433
MT2A	3.0248	1.61563	0.0942352	426.884	2.01087e-93	1.39044e-91	0.915309	0.717416
RNF141	0.253768	1.61537	0.143802	141.337	2.03774e-31	2.51422e-30	0.42671	0.179354
UCP2	1.29572	1.60973	0.0787987	432.263	1.36554e-94	9.74674e-93	0.905537	0.567026
RIPK3	0.0530922	1.60732	0.486764	12.2368	0.00220197	0.0038374	0.123779	0.043446
SH2D3C	0.158199	1.60351	0.187363	69.6894	7.36461e-16	4.58165e-15	0.302932	0.119569
PIK3CG	0.114239	1.6007	0.240492	45.4429	1.35578e-10	5.63184e-10	0.2443	0.0883773
APH1B	0.178275	1.59806	0.173778	82.0899	1.49419e-18	1.0711e-17	0.335505	0.132937
SLC2A6	0.430881	1.59654	0.111977	221.492	8.00876e-49	1.80211e-47	0.550489	0.282956
EPB41L3	0.394621	1.59596	0.109106	194.7	5.26632e-43	9.8751e-42	0.628664	0.265503
RBFA	0.063773	1.5959	0.42338	23.9202	6.39441e-06	1.65224e-05	0.136808	0.0519866
HIST1H2AC	0.0942157	1.59583	0.337599	25.1392	3.47616e-06	9.31937e-06	0.169381	0.06684
PPCDC	0.111911	1.59487	0.247027	41.249	1.10382e-09	4.23537e-09	0.2443	0.0857779
CCSAP	0.0741609	1.59212	0.372843	19.475	5.9027e-05	0.000132856	0.159609	0.057928
CYTIP	0.635975	1.5908	0.0879939	311.257	2.57869e-68	1.03742e-66	0.749186	0.388414
RASAL3	0.162813	1.5896	0.183965	70.2781	5.4867e-16	3.423e-15	0.322476	0.121426
SCIMP	0.746656	1.58884	0.0878449	310.629	3.52961e-68	1.41142e-66	0.76873	0.426662
SMC2	0.0662131	1.58442	0.435534	18.1613	0.000113847	0.000245761	0.14658	0.0486446
DSTN	0.318099	1.58323	0.12603	149.2	3.99636e-33	5.37001e-32	0.527687	0.21723
PTGER4	0.404457	1.5781	0.138905	133.312	1.12648e-29	1.30726e-28	0.527687	0.236911
GPBAR1	0.837777	1.57475	0.0901251	307.656	1.56113e-67	6.13183e-66	0.80456	0.441886
RAP1B	1.7355	1.57457	0.0626514	639.462	1.38836e-139	1.96084e-137	0.967427	0.694022
ADK	0.12691	1.56994	0.239882	46.5971	7.6132e-11	3.2333e-10	0.228013	0.0950613
SNX18	0.389046	1.56976	0.114008	173.938	1.69753e-38	2.72179e-37	0.560261	0.263646
HLA.DRA	16.9061	1.56599	0.0787099	558.189	6.17611e-122	7.19246e-120	0.993485	0.955069
AP2A1	0.355848	1.56436	0.111855	172.263	3.92235e-38	6.1698e-37	0.596091	0.249536
IER5	0.693318	1.56427	0.101958	425.36	4.30848e-93	2.91834e-91	0.726384	0.368362
LINC02432	0.139894	1.56344	0.241657	45.826	1.11948e-10	4.70918e-10	0.257329	0.0950613
CA2	0.0831433	1.56226	0.338174	29.1956	4.57358e-07	1.36324e-06	0.166124	0.065726
PAICS	0.0601482	1.55414	0.450045	17.1015	0.0001934	0.00040219	0.136808	0.0475306
PLAGL2	0.17909	1.55353	0.177174	95.8347	1.54793e-21	1.2546e-20	0.312704	0.134051
KDM1B	0.323305	1.55313	0.120238	149.338	3.73022e-33	5.03277e-32	0.557003	0.227256
DRAP1	2.15586	1.55192	0.0610625	673.911	4.59372e-147	7.43734e-145	0.964169	0.769402
UNC119	0.364761	1.54995	0.111585	170.786	8.2104e-38	1.26746e-36	0.560261	0.258819
KNSTRN	0.0444952	1.54934	0.576493	9.93492	0.0069608	0.0110858	0.104235	0.0363906
PTPRO	0.0446208	1.54815	0.578382	8.35856	0.0153095	0.0226437	0.100977	0.0363906
GBP4	0.527315	1.54757	0.120037	181.7	3.50221e-40	6.00715e-39	0.615635	0.298923
RPS27L	1.17573	1.54496	0.0812041	374.204	5.52951e-82	3.08445e-80	0.81759	0.580765
TIMP1	3.33476	1.54413	0.0663079	617.288	9.07195e-135	1.18078e-132	0.977199	0.845897
ENOSF1	0.0399119	1.54302	0.636132	6.99637	0.0302523	0.0420378	0.100977	0.0315633
RAB39A	0.0475379	1.53799	0.548065	9.29853	0.00956865	0.014823	0.110749	0.0382473
PPARGC1B	0.110069	1.53604	0.260299	35.4396	2.01553e-08	6.87872e-08	0.23127	0.0831786
CLECL1	0.0519016	1.53485	0.532668	9.35108	0.0093205	0.0144521	0.110749	0.0397326
LYN	1.79675	1.53268	0.0588623	664.019	6.45693e-145	9.9677e-143	0.954397	0.728556
TRANK1	0.0989542	1.52946	0.285788	31.1156	1.75115e-07	5.44967e-07	0.208469	0.0757519
NUP205	0.0545563	1.52748	0.471912	13.3263	0.00127711	0.00231372	0.127036	0.0453026
DAB2	0.0824246	1.52641	0.358225	23.0066	1.00965e-05	2.54444e-05	0.149837	0.063498
FCGR2B	0.0770538	1.52404	0.419754	14.196	0.000826747	0.00155202	0.136808	0.0531006
LFNG	0.39415	1.522	0.110515	170.871	7.86607e-38	1.22283e-36	0.596091	0.270702
SLC44A2	0.0834566	1.52144	0.321306	23.1942	9.19289e-06	2.33088e-05	0.18241	0.0672113
EML4	0.281625	1.52041	0.135871	116.615	4.75629e-26	4.74058e-25	0.501629	0.193836
CORO1B	0.45108	1.51801	0.105505	192.23	1.81034e-42	3.31963e-41	0.641694	0.294838
PLAC8	3.2827	1.51627	0.100642	294.88	9.28225e-65	3.29495e-63	0.931596	0.692165
CHCHD10	1.19408	1.51542	0.0713897	436.91	1.33726e-95	9.86307e-94	0.90228	0.569996
DNAJB4	0.0470919	1.51504	0.562291	13.784	0.00101587	0.00187524	0.110749	0.0371333
IFIT1	1.74928	1.5114	0.111175	286.124	7.39683e-63	2.4798e-61	0.723127	0.569254
CCL4L2	2.4809	1.51104	0.252986	1393.84	2.14106e-303	1.77654e-300	0.23127	0.184924
RASSF5	0.430192	1.5101	0.102904	192.465	1.60955e-42	2.9761e-41	0.638436	0.294096
LIPA	0.416248	1.50892	0.137057	186.934	2.55802e-41	4.56456e-40	0.465798	0.252135
WARS	1.22038	1.50704	0.0810663	393.562	3.46103e-86	2.05128e-84	0.879479	0.563684
CDC42EP2	0.114951	1.5065	0.26493	59.7464	1.06229e-13	5.61869e-13	0.211726	0.0857779
SRD5A3	0.108001	1.50377	0.249094	42.1444	7.05436e-10	2.74805e-09	0.234528	0.0861493
HLA.DRB1	13.4836	1.50328	0.074842	523.869	1.75084e-114	1.81595e-112	0.990228	0.95544
ACADS	0.0706625	1.50302	0.366596	17.7208	0.000141899	0.000301032	0.162866	0.0586706
CNIH4	0.670792	1.50274	0.0906245	263.153	7.19435e-58	2.04086e-56	0.693811	0.413665
BID	1.09677	1.50026	0.0750478	383.71	4.77009e-84	2.72964e-82	0.889251	0.544374
CSK	0.946564	1.49781	0.0767053	356.181	4.53183e-78	2.29636e-76	0.830619	0.514668
TCN2	0.258362	1.48927	0.150258	94.7428	2.67217e-21	2.13709e-20	0.368078	0.185295
SLC46A3	0.0507515	1.48745	0.503003	10.0414	0.00659995	0.0105618	0.117264	0.0427033
PEA15	0.185393	1.48579	0.17761	70.6477	4.56091e-16	2.87242e-15	0.32899	0.136279
ARRB1	0.316164	1.48543	0.123382	131.537	2.73623e-29	3.14241e-28	0.517915	0.224657
RPS19	14.7931	1.48448	0.0457237	1333.36	2.90877e-290	1.93084e-287	1	0.989231
EAF2	0.267615	1.4843	0.133391	110.883	8.35853e-25	7.90369e-24	0.465798	0.197178
SKA2	0.132705	1.48392	0.212681	49.5993	1.69685e-11	7.59519e-11	0.273616	0.102859
COTL1	8.98738	1.48309	0.0476564	1158.02	3.46776e-252	1.91825e-249	0.993485	0.974007
TBC1D10C	0.26737	1.48282	0.135089	109.288	1.85516e-24	1.73547e-23	0.452769	0.197178
CASP7	0.127097	1.48131	0.2124	46.6893	7.27036e-11	3.09165e-10	0.270358	0.101374
CCDC90B	0.256514	1.48052	0.141464	102.729	4.92795e-23	4.28725e-22	0.433225	0.186781
SASH1	0.155036	1.47583	0.229459	46.5434	7.82041e-11	3.31917e-10	0.283388	0.102859
HARS2	0.0448264	1.47559	0.564726	7.62979	0.02204	0.0315237	0.104235	0.0375046
GCNT1	0.110213	1.47436	0.266239	31.1222	1.74546e-07	5.43449e-07	0.214984	0.0839213
UBE2D4	0.0565118	1.47185	0.470383	10.7743	0.00457501	0.00754507	0.130293	0.0453026
LRR1	0.0648886	1.4711	0.40062	14.4992	0.000710453	0.00134858	0.149837	0.0538433
SQLE	0.0700404	1.46728	0.431273	14.7659	0.000621756	0.00119112	0.140065	0.0505013
NT5C3A	0.566099	1.46707	0.117878	220.693	1.19438e-48	2.64276e-47	0.547231	0.329001
SWAP70	0.201799	1.46618	0.159001	77.8332	1.25525e-17	8.67955e-17	0.384365	0.151133
PKN1	0.578675	1.46557	0.090928	235.45	7.45717e-52	1.8266e-50	0.713355	0.373561
UCKL1	0.0639818	1.46484	0.414166	13.4536	0.00119836	0.00217997	0.140065	0.0527293
PCGF5	0.439063	1.46364	0.106267	172.045	4.37497e-38	6.86549e-37	0.589577	0.298923
GPR65	0.474668	1.46315	0.111002	183.5	1.42391e-40	2.48081e-39	0.599349	0.305978
RAP2A	0.102982	1.45772	0.269296	32.8336	7.41768e-08	2.39254e-07	0.214984	0.0813219
PDCL3	0.214763	1.45644	0.151473	102.317	6.05465e-23	5.23999e-22	0.407166	0.16153
LTBP3	0.0440769	1.45457	0.606787	8.0999	0.0174232	0.0254635	0.100977	0.0341626
POFUT1	0.056607	1.45349	0.453636	12.7705	0.00168626	0.00299689	0.127036	0.0482733
AC147067.1	0.0835753	1.45286	0.328707	20.5614	3.42893e-05	8.04568e-05	0.175896	0.06684
TRMT61A	0.0531486	1.45036	0.503572	9.61737	0.00815856	0.012806	0.110749	0.043446
ST3GAL4	0.0470456	1.44937	0.537766	10.8688	0.00436379	0.00721646	0.114007	0.0393613
MFSD12	0.286592	1.44802	0.129473	117.991	2.39111e-26	2.43065e-25	0.47557	0.212403
PRR11	0.0520177	1.44532	0.531573	8.48345	0.0143828	0.02144	0.110749	0.040104
YBX1	5.71455	1.44308	0.0578863	870.011	1.20109e-189	3.62401e-187	0.996743	0.909023
HENMT1	0.0563906	1.44024	0.453893	14.8613	0.000592807	0.0011396	0.120521	0.0493873
AIF1	12.8652	1.4401	0.0456199	1218.75	2.24293e-265	1.35351e-262	0.993485	0.984775
CKAP2	0.104814	1.43955	0.273361	30.9419	1.91012e-07	5.9139e-07	0.205212	0.0820646
GBP1	1.0306	1.43766	0.109105	234.575	1.15546e-51	2.81984e-50	0.745928	0.449684
BIRC3	0.185048	1.43745	0.192702	72.8444	1.52065e-16	9.79055e-16	0.319218	0.127739
MRPS22	0.214598	1.43677	0.151242	81.0829	2.47217e-18	1.75323e-17	0.403909	0.162273
IFITM1	1.05979	1.43527	0.132039	280.348	1.32812e-61	4.25896e-60	0.687296	0.387672
KLF2	4.13265	1.43153	0.0666519	548.12	9.48875e-120	1.06756e-117	0.996743	0.871147
CLEC2B	1.06433	1.43066	0.0784353	328.947	3.7157e-72	1.62269e-70	0.846906	0.53769
RFTN1	0.0966806	1.43044	0.285638	25.3198	3.17603e-06	8.56316e-06	0.201954	0.0768659
YEATS4	0.0741828	1.42996	0.358363	19.3584	6.25711e-05	0.000140083	0.156352	0.0620126
LILRB2	1.36076	1.42764	0.0699257	438.143	7.21703e-96	5.44394e-94	0.905537	0.627182
GCH1	0.427072	1.42664	0.11643	142.278	1.27261e-31	1.58491e-30	0.599349	0.277386
LILRA1	0.4241	1.42579	0.11045	154.22	3.24735e-34	4.53809e-33	0.563518	0.287783
YWHAH	0.733238	1.42548	0.102896	206.49	1.44983e-45	2.91635e-44	0.651466	0.408838
GIMAP6	0.176577	1.42004	0.174242	61.0616	5.50355e-14	2.99202e-13	0.335505	0.135537
FAM89B	0.525503	1.41913	0.0972219	214.11	3.21011e-47	6.72199e-46	0.654723	0.347568
PTPN6	1.37267	1.41882	0.0658294	442.429	8.46601e-97	6.53458e-95	0.918567	0.633866
CD47	0.654289	1.41818	0.0905057	234.266	1.34823e-51	3.26626e-50	0.726384	0.402896
TATDN3	0.149032	1.41709	0.193964	55.9628	7.04421e-13	3.53168e-12	0.276873	0.119198
DNPH1	0.181213	1.41478	0.174257	61.63	4.14198e-14	2.27603e-13	0.335505	0.137393
TMEM102	0.0530701	1.41452	0.488897	9.39561	0.00911524	0.0141736	0.114007	0.0449313
TMEM175	0.110079	1.41452	0.248764	34.4685	3.27542e-08	1.10087e-07	0.211726	0.0902339
SPRYD3	0.0582546	1.4131	0.455937	10.5238	0.00518532	0.00846328	0.127036	0.047902
PDE8A	0.0749223	1.41093	0.36623	16.9646	0.000207106	0.000428812	0.153094	0.0608986
PBXIP1	0.105502	1.40404	0.26382	29.2509	4.44894e-07	1.32908e-06	0.211726	0.0842926
PCK2	0.0994406	1.40346	0.285008	24.5729	4.61378e-06	1.21485e-05	0.188925	0.0794653
PTGES3	1.54382	1.40319	0.0660903	493.941	5.52233e-108	5.23675e-106	0.915309	0.670628
IFITM2	7.42435	1.40286	0.0691299	529.41	1.09684e-115	1.17433e-113	0.996743	0.933531
NOL4L	0.0576448	1.4028	0.470059	11.7592	0.00279589	0.00478452	0.117264	0.0471593
VASP	1.60533	1.40249	0.0649129	457.645	4.20284e-100	3.40225e-98	0.947883	0.683253
SLC25A19	0.0714133	1.39889	0.397071	13.4089	0.00122545	0.0022262	0.143322	0.0560713
2021-09-06	0.334566	1.39877	0.123162	117.886	2.5202e-26	2.55796e-25	0.537459	0.234683
AC005921.2	0.0526705	1.39875	0.505239	9.10215	0.0105558	0.0162086	0.104235	0.0441886
C12orf49	0.0823478	1.39826	0.318993	19.9911	4.56027e-05	0.00010478	0.179153	0.0686966
ARAP2	0.323269	1.3977	0.129855	111.066	7.62551e-25	7.22085e-24	0.491857	0.224285
STOM	0.198688	1.39498	0.169184	69.3228	8.84607e-16	5.48275e-15	0.319218	0.150761
MAPKAPK3	0.469387	1.39242	0.104144	161.912	6.93679e-36	1.01648e-34	0.628664	0.313034
C12orf43	0.0865572	1.39186	0.326718	19.4638	5.93587e-05	0.000133468	0.175896	0.0683253
RTP4	0.120611	1.38869	0.241684	34.0082	4.12291e-08	1.37182e-07	0.211726	0.0958039
SNAPC3	0.157125	1.38821	0.188559	50.3387	1.17246e-11	5.33431e-11	0.283388	0.125139
C1orf54	0.0720393	1.38717	0.421619	13.6028	0.00111221	0.00203947	0.114007	0.0557
MFAP1	0.115487	1.38676	0.25537	29.5454	3.83963e-07	1.1538e-06	0.198697	0.0913479
CD300C	0.294623	1.38615	0.137963	94.3046	3.32676e-21	2.63836e-20	0.446254	0.207204
ARMCX6	0.0886543	1.37926	0.308896	20.7822	3.07038e-05	7.2816e-05	0.179153	0.07241
PRDX4	0.227031	1.37921	0.150667	97.6758	6.16552e-22	5.08407e-21	0.397394	0.171185
NTAN1	0.18681	1.37863	0.167031	68.1345	1.60245e-15	9.74087e-15	0.335505	0.145934
MARCKS	3.60163	1.37574	0.0837643	611.43	1.69693e-133	2.1662e-131	0.964169	0.757891
BAK1	0.104717	1.3725	0.262186	28.5548	6.30101e-07	1.84013e-06	0.214984	0.0842926
AFMID	0.0522205	1.37194	0.506781	12.5415	0.00189081	0.00333366	0.110749	0.0438173
SLC39A1	0.189137	1.3704	0.164313	65.2732	6.70051e-15	3.93959e-14	0.345277	0.148533
QTRT1	0.0645341	1.36787	0.417015	11.7985	0.00274151	0.00470115	0.140065	0.0527293
MAGED2	0.112618	1.36699	0.244054	30.7172	2.13723e-07	6.58939e-07	0.211726	0.0928333
SORBS3	0.0540836	1.36689	0.513956	7.80794	0.0201618	0.0290564	0.114007	0.0419606
MYOF	0.30368	1.36678	0.136238	98.1169	4.94522e-22	4.10843e-21	0.439739	0.215002
HAGH	0.29814	1.3658	0.124827	124.37	9.84846e-28	1.05783e-26	0.462541	0.229484
BTBD10	0.0790273	1.36577	0.338411	21.347	2.31498e-05	5.60016e-05	0.166124	0.0660973
RBBP8	0.121364	1.36537	0.246035	30.9229	1.9283e-07	5.9646e-07	0.201954	0.0961753
KLF11	0.169078	1.36306	0.182619	51.6325	6.13961e-12	2.88019e-11	0.312704	0.129967
SRC	0.0771405	1.36273	0.369755	20.751	3.11869e-05	7.37943e-05	0.149837	0.06127
DBF4	0.0634766	1.36267	0.429436	11.8072	0.00272957	0.00468188	0.127036	0.052358
MED11	0.174509	1.3626	0.179168	59.084	1.47937e-13	7.75676e-13	0.302932	0.135908
RFK	0.207454	1.36225	0.156268	75.2103	4.6589e-17	3.09878e-16	0.364821	0.161901
MDM1	0.0828396	1.36214	0.34326	16.6901	0.000237573	0.000487634	0.166124	0.0653546
MAP4	0.277224	1.36077	0.138128	91.4449	1.3899e-20	1.08416e-19	0.446254	0.200891
CD300LF	0.370531	1.35954	0.115793	124.606	8.75468e-28	9.43403e-27	0.550489	0.260676
TXNIP	4.80695	1.3592	0.0668705	513.291	3.46989e-112	3.38723e-110	0.977199	0.896398
ZDHHC1	0.168958	1.35683	0.207183	43.3978	3.76949e-10	1.49742e-09	0.270358	0.121426
FCER1G	11.8497	1.35661	0.0488689	934.648	1.1061e-203	3.67113e-201	0.993485	0.975492
GSKIP	0.0458918	1.35418	0.554171	7.13531	0.0282219	0.0395142	0.104235	0.03899
LPCAT3	0.119531	1.3541	0.224709	35.6645	1.80116e-08	6.18847e-08	0.237785	0.0991459
TMX2	0.175251	1.35396	0.171662	65.4987	5.98601e-15	3.52888e-14	0.335505	0.138507
IL2RG	0.188359	1.35244	0.195242	50.8079	9.27244e-12	4.2566e-11	0.302932	0.131823
PTGIR	0.158204	1.34924	0.211222	46.1459	9.53976e-11	4.03344e-10	0.273616	0.114371
ANAPC10	0.105042	1.34837	0.256638	28.237	7.38622e-07	2.14104e-06	0.201954	0.0880059
C1orf174	0.145656	1.34817	0.191765	45.1817	1.545e-10	6.38189e-10	0.289902	0.118455
SYTL1	0.21195	1.34814	0.172924	58.8487	1.66401e-13	8.70427e-13	0.302932	0.156703
IFNAR2	0.250376	1.34691	0.146784	77.2348	1.6931e-17	1.15507e-16	0.403909	0.185295
TNFRSF1B	1.66597	1.34546	0.0644713	427.635	1.38126e-93	9.65139e-92	0.944625	0.700334
FOLR2	0.0853367	1.34493	0.374768	14.1162	0.000860404	0.00160838	0.104235	0.06684
ULK2	0.115816	1.34187	0.25132	29.2601	4.42851e-07	1.32416e-06	0.221498	0.0906053
TADA3	0.295732	1.33906	0.128931	102.684	5.03951e-23	4.37285e-22	0.521173	0.214259
IDH3A	0.1449	1.33747	0.200716	45.7271	1.1762e-10	4.93529e-10	0.267101	0.116227
C3orf38	0.190162	1.33607	0.166334	58.7585	1.74078e-13	9.08434e-13	0.338762	0.148533
CASP8AP2	0.131182	1.33488	0.227437	33.3788	5.64789e-08	1.84501e-07	0.241042	0.102117
RFC2	0.112384	1.33469	0.23978	33.9984	4.14331e-08	1.37723e-07	0.218241	0.0939473
PUS3	0.053957	1.3343	0.477206	8.45584	0.0145827	0.0216894	0.120521	0.0460453
PPM1L	0.0856158	1.33417	0.323831	17.472	0.000160697	0.000339175	0.166124	0.070182
MCOLN1	0.254056	1.33383	0.149546	74.1218	8.02877e-17	5.27151e-16	0.394137	0.186038
LYL1	0.616231	1.33336	0.0915354	192.259	1.78405e-42	3.28048e-41	0.697068	0.396212
CASP3	0.115264	1.33186	0.242214	29.2541	4.44179e-07	1.32754e-06	0.214984	0.0943186
CETN2	0.0642246	1.331	0.43215	10.2086	0.00607072	0.0097833	0.13355	0.051244
FBP1	0.670913	1.32945	0.107731	161.278	9.52543e-36	1.38967e-34	0.625407	0.385444
BPGM	0.057939	1.32872	0.458901	9.11302	0.0104987	0.0161394	0.123779	0.0482733
SOD1	0.774675	1.32792	0.081887	292.804	2.62012e-64	9.10594e-63	0.798046	0.46231
ZNF217	0.34031	1.32778	0.124527	103.507	3.34039e-23	2.95646e-22	0.501629	0.242109
RAB10	0.988619	1.3277	0.0763779	282.155	5.38135e-62	1.75105e-60	0.840391	0.536205
CSTB	2.42349	1.32248	0.062114	467.815	2.60209e-102	2.21445e-100	0.954397	0.79948
BORCS8	0.197181	1.32197	0.163004	64.2951	1.09272e-14	6.29093e-14	0.348534	0.154103
PDZD11	0.0955395	1.32106	0.286207	25.0615	3.61374e-06	9.66089e-06	0.201954	0.0776086
SVIL	0.164834	1.3206	0.192776	46.3045	8.81245e-11	3.73306e-10	0.260586	0.128853
ADGRE5	1.12719	1.31724	0.0763613	307.914	1.37219e-67	5.4218e-66	0.899023	0.565169
SYNGR2	0.602366	1.31293	0.0922125	193.249	1.08763e-42	2.02231e-41	0.716612	0.383958
INPP5F	0.0503507	1.31245	0.520011	8.37633	0.0151741	0.0224734	0.110749	0.0419606
TPPP3	0.175075	1.31157	0.213589	47.0811	5.97676e-11	2.56954e-10	0.299674	0.117713
ST6GAL1	0.0926116	1.31123	0.295911	19.7373	5.17733e-05	0.000117898	0.175896	0.0772373
TMC6	0.292896	1.31032	0.131542	96.6587	1.02523e-21	8.37084e-21	0.446254	0.218715
TNFSF10	3.95226	1.30878	0.0765564	368.671	8.79243e-81	4.74505e-79	0.964169	0.839213
FNIP2	0.174122	1.30773	0.192414	44.5663	2.1016e-10	8.54805e-10	0.283388	0.130338
FAM32A	0.472714	1.30736	0.100389	150.416	2.17515e-33	2.97092e-32	0.648208	0.326773
ODF2L	0.0782509	1.30638	0.371411	13.5496	0.0011422	0.00208869	0.143322	0.0620126
CDIP1	0.0607467	1.30587	0.451894	9.01659	0.0110172	0.0168275	0.110749	0.0508726
MRPS2	0.120199	1.3051	0.225816	32.17	1.03365e-07	3.2755e-07	0.241042	0.0991459
MRPS35	0.278999	1.30438	0.13315	95.3828	1.94037e-21	1.55934e-20	0.442997	0.21166
IDH2	0.386122	1.30291	0.117737	120.901	5.58144e-27	5.789e-26	0.543974	0.266246
CLEC10A	0.108839	1.30252	0.359794	16.1268	0.000314853	0.000633715	0.162866	0.06684
UCHL3	0.237886	1.30119	0.143312	82.6224	1.14489e-18	8.26063e-18	0.397394	0.186781
GMPS	0.137042	1.29778	0.207356	44.3391	2.35438e-10	9.54115e-10	0.263844	0.110657
C5AR2	0.0910407	1.29684	0.33096	28.7742	5.64615e-07	1.6569e-06	0.153094	0.0720386
LENG1	0.171887	1.29383	0.178957	49.3278	1.94356e-11	8.66445e-11	0.296417	0.137022
SLC35A5	0.0830648	1.29351	0.329245	18.5575	9.33877e-05	0.000203248	0.162866	0.0694393
MUM1	0.0792882	1.29241	0.358391	16.089	0.00032086	0.000644829	0.136808	0.065726
2021-09-09	0.751852	1.28981	0.0825429	225.561	1.04715e-49	2.43041e-48	0.791531	0.451541
NUP37	0.0789226	1.28553	0.337466	14.9818	0.000558145	0.00107891	0.159609	0.0672113
FGD2	0.566252	1.28447	0.0981391	157.026	7.98546e-35	1.13022e-33	0.67101	0.36502
IL3RA	0.065894	1.28423	0.446044	9.00518	0.0110803	0.016916	0.120521	0.0508726
MCM3	0.0552864	1.28225	0.484354	7.79412	0.0203015	0.0292261	0.114007	0.0460453
HPRT1	0.237041	1.27892	0.147263	72.4506	1.85165e-16	1.18641e-15	0.400651	0.182325
RPA3	0.184049	1.2786	0.171927	50.755	9.52103e-12	4.36468e-11	0.315961	0.14482
CDK4	0.0987213	1.27088	0.276295	21.7289	1.91262e-05	4.66763e-05	0.192182	0.0824359
ZNF766	0.0762168	1.27049	0.37089	12.9467	0.00154407	0.00275674	0.140065	0.062384
MOCS2	0.0848305	1.2701	0.342025	26.2931	1.95225e-06	5.39959e-06	0.153094	0.0686966
SCOC	0.109215	1.26974	0.243603	28.931	5.22063e-07	1.54226e-06	0.214984	0.0928333
FFAR2	0.408446	1.26545	0.141371	242.309	2.41729e-53	6.14788e-52	0.436482	0.246565
CYP4V2	0.0541848	1.26478	0.501865	7.0288	0.0297657	0.0414485	0.107492	0.04456
C11orf21	0.23534	1.26356	0.149588	65.7348	5.31955e-15	3.14156e-14	0.387622	0.178611
CCDC115	0.282581	1.26288	0.131094	95.8166	1.56201e-21	1.26447e-20	0.478827	0.214631
TIMM10B	0.113425	1.26287	0.243205	27.9042	8.72323e-07	2.50887e-06	0.214984	0.0943186
CYTH4	0.466165	1.2609	0.102649	135.249	4.27689e-30	5.04263e-29	0.609121	0.326773
PPIH	0.149808	1.25996	0.204145	38.4735	4.42162e-09	1.59775e-08	0.257329	0.118455
AHCY	0.114131	1.25929	0.260935	24.2787	5.34505e-06	1.39687e-05	0.192182	0.0913479
HSPBP1	0.0723592	1.25859	0.367158	12.2969	0.00213676	0.00373063	0.14658	0.0620126
LIMD1	0.0954751	1.25831	0.294407	18.5189	9.52053e-05	0.000207001	0.18241	0.0779799
TRIM69	0.233033	1.25786	0.152098	63.1412	1.94562e-14	1.10385e-13	0.381107	0.177126
CALR	1.36894	1.25726	0.093966	193.877	7.94538e-43	1.4815e-41	0.801303	0.569254
EZR	0.746871	1.25656	0.104787	143.896	5.667e-32	7.12453e-31	0.693811	0.40661
C9orf78	0.694189	1.25468	0.0847693	200.602	2.75256e-44	5.35821e-43	0.752443	0.437059
DNMT3A	0.0724189	1.25267	0.377251	13.2108	0.00135301	0.00243725	0.13355	0.0616413
RABL2B	0.0567309	1.25234	0.475086	8.4101	0.01492	0.0221514	0.114007	0.0475306
MCRIP1	0.27544	1.25172	0.138569	84.746	3.95948e-19	2.92034e-18	0.42671	0.205719
PSMC2	0.250169	1.25089	0.143	68.9414	1.07045e-15	6.60991e-15	0.403909	0.192722
P2RX1	0.162843	1.25034	0.183356	45.4929	1.32231e-10	5.49966e-10	0.276873	0.133309
FKBP4	0.113423	1.25018	0.251728	33.9913	4.15807e-08	1.38075e-07	0.201954	0.0932046
PIP4K2A	0.405453	1.24982	0.115876	117.096	3.74094e-26	3.76248e-25	0.557003	0.281099
PRDM1	0.0847453	1.24957	0.414995	37.6246	6.7596e-09	2.42018e-08	0.123779	0.057928
NIP7	0.0993946	1.2494	0.278179	21.5797	2.06073e-05	5.01068e-05	0.19544	0.0820646
UTRN	1.21477	1.24927	0.0704973	296.522	4.0832e-65	1.48111e-63	0.899023	0.606016
SNN	0.269458	1.24886	0.142592	81.3804	2.13044e-18	1.51412e-17	0.410423	0.199035
TUBB	0.4561	1.24793	0.110739	117.018	3.88876e-26	3.90523e-25	0.586319	0.308949
RUNDC1	0.0695336	1.24744	0.386605	11.1777	0.00373933	0.00624602	0.13355	0.0597846
JPT1	0.941921	1.2474	0.0767607	260.788	2.34709e-57	6.57384e-56	0.833876	0.524694
PILRA	1.31591	1.24718	0.0726184	286.351	6.60034e-63	2.22401e-61	0.86645	0.626439
RBBP7	0.213319	1.24707	0.158334	61.7673	3.86723e-14	2.13211e-13	0.355049	0.165615
PDCD5	0.397022	1.24641	0.110989	114.905	1.11891e-25	1.09386e-24	0.566775	0.287783
GART	0.141893	1.24589	0.206789	36.3505	1.27818e-08	4.46085e-08	0.234528	0.11697
DYRK2	0.0740736	1.2446	0.36574	13.6582	0.00108185	0.00198653	0.13355	0.0642406
GXYLT1	0.0878115	1.2436	0.312791	16.9812	0.000205389	0.000425522	0.159609	0.074638
CD180	0.0989555	1.24341	0.303939	18.8417	8.10166e-05	0.000178017	0.192182	0.0753806
TBCD	0.0874484	1.24132	0.323501	15.0233	0.000546666	0.00106042	0.159609	0.0720386
ALG8	0.0679478	1.24043	0.40088	11.3765	0.00338554	0.00570038	0.13355	0.0571853
SESN1	0.0740195	1.24001	0.383835	16.7301	0.000232868	0.000478421	0.140065	0.0605273
COX20	0.263839	1.23963	0.147748	69.2268	9.28073e-16	5.74678e-15	0.400651	0.191608
TPM1	0.0889451	1.23915	0.339091	13.8869	0.00096494	0.00179018	0.166124	0.067954
BTK	0.428041	1.23884	0.111863	114.693	1.24347e-25	1.21206e-24	0.57329	0.297438
MRPL18	0.329698	1.23849	0.121708	96.6619	1.02363e-21	8.36804e-21	0.511401	0.248051
GUSB	0.349683	1.23744	0.123671	93.4526	5.09369e-21	4.0109e-20	0.498371	0.252878
ZNF706	1.38972	1.23567	0.0651611	335.108	1.70697e-73	7.76089e-72	0.921824	0.652432
PKNOX1	0.0730388	1.23182	0.382413	15.3609	0.000461778	0.000905548	0.136808	0.0608986
RNASEL	0.0720096	1.23036	0.383874	11.0623	0.00396149	0.00659387	0.140065	0.0597846
C1orf162	3.09691	1.22878	0.0580835	498.404	5.92904e-109	5.70391e-107	0.967427	0.857779
ING4	0.13439	1.22872	0.210238	34.4498	3.30608e-08	1.11061e-07	0.237785	0.112514
NVL	0.0725602	1.22853	0.376093	11.0775	0.00393145	0.00654551	0.140065	0.06127
PTP4A2	2.53455	1.2273	0.0590048	439.163	4.33504e-96	3.30758e-94	0.973941	0.814333
GPN3	0.151203	1.22688	0.201761	56.0398	6.77821e-13	3.40604e-12	0.267101	0.119941
RAB8A	0.965881	1.22636	0.0771744	235.799	6.26376e-52	1.53996e-50	0.798046	0.537319
SNX20	0.255208	1.22625	0.143462	68.5532	1.29977e-15	7.97399e-15	0.397394	0.19495
PSME2	4.03631	1.22606	0.0645176	407.903	2.66038e-89	1.666e-87	0.980456	0.875975
UTP3	0.209437	1.22528	0.158382	54.5964	1.39489e-12	6.82336e-12	0.348534	0.165615
DOK2	1.29942	1.22519	0.0762888	254.573	5.25006e-56	1.42828e-54	0.889251	0.611957
ILVBL	0.0510252	1.22495	0.508485	7.55684	0.0228588	0.0326035	0.100977	0.0449313
FBXO45	0.0605803	1.22417	0.444916	8.56809	0.0137868	0.0206471	0.123779	0.0508726
EXOSC8	0.146697	1.22283	0.206172	39.137	3.17329e-09	1.16057e-08	0.263844	0.116227
ABHD11	0.0741876	1.22282	0.371421	11.3565	0.00341957	0.00575389	0.13355	0.0631266
MRPL17	0.171648	1.22254	0.183675	48.156	3.49194e-11	1.52597e-10	0.306189	0.134423
DERL1	0.294203	1.22246	0.130089	79.6324	5.10559e-18	3.57876e-17	0.442997	0.227256
RNF5	0.220364	1.22226	0.155424	60.0263	9.23544e-14	4.92013e-13	0.345277	0.173784
LINC01504	0.0944359	1.22178	0.290321	17.6698	0.000145565	0.000308415	0.175896	0.0798366
FBXL12	0.0695037	1.22043	0.387857	12.0451	0.00242352	0.00419776	0.143322	0.0586706
ODC1	0.172535	1.21992	0.190527	39.1079	3.21981e-09	1.17693e-08	0.273616	0.134423
ADGRE2	0.354329	1.2189	0.127861	86.3852	1.74459e-19	1.30706e-18	0.511401	0.244337
MRPL13	0.290093	1.21673	0.131045	87.9308	8.05498e-20	6.11773e-19	0.452769	0.222057
IFT57	0.0884384	1.21608	0.315499	15.0368	0.000542989	0.00105462	0.166124	0.073524
AP1M1	0.177799	1.2157	0.17777	46.104	9.74177e-11	4.11622e-10	0.296417	0.142221
CD74	14.9966	1.21354	0.0606327	478.343	1.34629e-104	1.19156e-102	1	0.985518
RNF149	0.880722	1.21257	0.0785225	217.928	4.75804e-48	1.03215e-46	0.801303	0.510583
DTD1	0.116986	1.21059	0.243026	27.7986	9.19637e-07	2.63923e-06	0.201954	0.0976606
RYBP	0.181867	1.21052	0.178463	43.4798	3.61812e-10	1.44074e-09	0.302932	0.142963
CD81	0.450195	1.21023	0.119748	96.7742	9.67718e-22	7.93051e-21	0.517915	0.296324
GALE	0.0587784	1.20904	0.470628	9.09295	0.0106045	0.016272	0.110749	0.0486446
KHNYN	0.0881123	1.20873	0.317106	14.6301	0.000665448	0.00126932	0.149837	0.0750093
MRM2	0.113947	1.20852	0.24748	30.3982	2.50679e-07	7.66117e-07	0.19544	0.0961753
IMP4	0.234015	1.20646	0.147806	66.4164	3.78318e-15	2.25429e-14	0.361564	0.187895
APOBEC3C	0.307842	1.20625	0.13124	77.3328	1.61212e-17	1.10209e-16	0.442997	0.231341
RTL8A	0.0855003	1.20607	0.317188	15.9956	0.000336201	0.000674027	0.166124	0.0727813
OAZ2	0.429913	1.20563	0.116719	115.657	7.68254e-26	7.54389e-25	0.534202	0.291868
TLR1	0.235126	1.20505	0.15414	56.2793	6.01313e-13	3.04231e-12	0.348534	0.181953
ZFYVE21	0.0880594	1.20458	0.314795	17.0912	0.000194403	0.000404148	0.159609	0.074638
DTNBP1	0.177754	1.20448	0.177148	42.6102	5.58864e-10	2.18993e-09	0.309446	0.141107
MPC1	0.452887	1.20377	0.105158	125.609	5.30014e-28	5.77706e-27	0.596091	0.319718
NDUFAF4	0.0974055	1.20247	0.294298	25.0064	3.71466e-06	9.91472e-06	0.172638	0.0805793
RARA	0.440996	1.20196	0.107782	111.582	5.8924e-25	5.58768e-24	0.589577	0.310434
TFIP11	0.0627327	1.20071	0.424294	8.42491	0.01481	0.0220028	0.123779	0.0542146
ASF1A	0.0997287	1.19871	0.282663	19.4062	6.1095e-05	0.00013701	0.169381	0.0842926
SNX5	0.394596	1.19827	0.11534	108.501	2.7502e-24	2.55684e-23	0.537459	0.282213
DOCK10	0.253142	1.19819	0.156105	55.3604	9.52031e-13	4.72316e-12	0.361564	0.185667
DCTPP1	0.120759	1.198	0.226987	27.735	9.49358e-07	2.71865e-06	0.208469	0.104345
BAX	1.18676	1.19705	0.0741907	264.49	3.68775e-58	1.05514e-56	0.872964	0.603788
TRADD	0.274059	1.19419	0.134396	70.3881	5.19297e-16	3.24585e-15	0.439739	0.213145
SAT1	17.2185	1.19418	0.0563741	539.59	6.75278e-118	7.47083e-116	1	0.991088
SPATA6	0.0982902	1.193	0.3116	23.4592	8.0518e-06	2.05411e-05	0.162866	0.0772373
HSPE1	0.513211	1.19247	0.107228	142.054	1.42317e-31	1.7658e-30	0.599349	0.336799
ATP13A2	0.0678374	1.19144	0.39649	10.3712	0.00559658	0.0090765	0.127036	0.059042
TBXAS1	0.851249	1.18982	0.0799589	236.601	4.19598e-52	1.03542e-50	0.785016	0.5013
ATP5S	0.190727	1.18967	0.171082	44.963	1.72352e-10	7.07089e-10	0.319218	0.151504
SLC31A2	0.918241	1.18876	0.0884652	175.669	7.14607e-39	1.15979e-37	0.762215	0.496101
PQLC3	0.3604	1.18792	0.122015	102.992	4.32066e-23	3.79875e-22	0.495114	0.260304
OMA1	0.0879664	1.18759	0.317443	14.2242	0.000815177	0.00153377	0.159609	0.0738953
SLC35F6	0.184549	1.18739	0.167769	45.5916	1.25869e-10	5.24492e-10	0.332248	0.150019
VOPP1	0.137767	1.18615	0.226452	26.496	1.76389e-06	4.9102e-06	0.224756	0.108801
IFI30	1.47317	1.18602	0.0945138	197.007	1.66139e-43	3.14197e-42	0.85342	0.583364
RAB24	0.0866237	1.18552	0.313214	15.4871	0.000433523	0.000852912	0.166124	0.0738953
TRAPPC12	0.173295	1.18544	0.176655	41.0034	1.24802e-09	4.75022e-09	0.306189	0.140735
IKZF1	0.880531	1.18515	0.0873179	181.098	4.7325e-40	8.01386e-39	0.7557	0.489417
VPS35	0.771792	1.18513	0.0810636	192.353	1.70205e-42	3.13839e-41	0.791531	0.474564
ITGA4	1.12077	1.18477	0.0855781	194.392	6.14289e-43	1.14863e-41	0.85342	0.535834
EIF2B3	0.104503	1.18393	0.275785	19.8064	5.00149e-05	0.000114207	0.179153	0.0865206
PLIN2	0.299203	1.18286	0.13768	73.7721	9.56301e-17	6.23569e-16	0.436482	0.218715
PSMC4	0.369953	1.18282	0.118988	94.1174	3.65321e-21	2.88348e-20	0.521173	0.269588
ITGAL	0.481164	1.18146	0.106639	114.042	1.72198e-25	1.66869e-24	0.596091	0.327516
QRSL1	0.0811171	1.18068	0.347934	12.0066	0.00247063	0.00427085	0.13355	0.069068
FBXO28	0.0749026	1.17921	0.362403	11.6636	0.00293276	0.00499332	0.14658	0.0638693
RMC1	0.0759697	1.17837	0.362362	11.1075	0.00387285	0.00645929	0.14658	0.0638693
RIN1	0.13275	1.17823	0.21524	28.8006	5.57233e-07	1.63959e-06	0.241042	0.109543
UBE2E2	0.19353	1.1782	0.17249	61.2912	4.90653e-14	2.68283e-13	0.306189	0.152618
EMP3	6.89754	1.17762	0.0549745	520.418	9.83129e-114	1.004e-111	0.990228	0.96101
APOL2	0.216622	1.1761	0.160271	54.7417	1.29718e-12	6.36886e-12	0.335505	0.170071
ZHX1	0.166068	1.17489	0.194352	35.7772	1.70244e-08	5.8675e-08	0.263844	0.131081
HIGD1A	0.198208	1.17337	0.163771	61.1917	5.1568e-14	2.81504e-13	0.325733	0.160416
B4GALT4	0.07031	1.17189	0.416473	8.45416	0.014595	0.0216931	0.117264	0.056814
HSBP1	1.5473	1.17173	0.0622651	350.771	6.77801e-77	3.28412e-75	0.912052	0.70479
MXD3	0.0608661	1.1715	0.456107	7.63427	0.0219908	0.0314668	0.117264	0.05013
TBC1D1	0.358041	1.17141	0.120807	89.2511	4.16272e-20	3.19078e-19	0.478827	0.264389
CACYBP	0.399875	1.16905	0.116115	121.843	3.48441e-27	3.65395e-26	0.52443	0.283327
HCCS	0.154881	1.16877	0.190818	39.3475	2.85624e-09	1.04982e-08	0.273616	0.127739
CALM2	4.36451	1.16859	0.0593159	483.288	1.13595e-105	1.03293e-103	0.990228	0.896027
DCAF6	0.100297	1.16792	0.29079	18.831	8.14519e-05	0.000178796	0.18241	0.0809506
PSAP	9.43992	1.16661	0.0463455	711.82	2.69327e-155	5.2582e-153	1	0.981433
UBLCP1	0.196571	1.16631	0.173686	45.0872	1.61971e-10	6.66561e-10	0.299674	0.153732
SEPHS1	0.0650315	1.16624	0.417071	8.39882	0.0150044	0.0222519	0.127036	0.0553286
HLA.E	5.42645	1.16078	0.0446884	706.459	3.93007e-154	7.2466e-152	0.993485	0.963238
LILRA5	1.81533	1.16078	0.0724119	275.993	1.17216e-60	3.55289e-59	0.895765	0.70479
GOLT1B	0.145398	1.16038	0.197079	32.2436	9.96293e-08	3.16582e-07	0.254072	0.122911
GMPPB	0.0701523	1.16022	0.380655	11.7903	0.00275274	0.00471794	0.13355	0.0616413
STIP1	0.181202	1.15959	0.175974	42.8374	4.98854e-10	1.96056e-09	0.283388	0.148533
CYCS	0.865395	1.15732	0.0878476	168.596	2.45389e-37	3.736e-36	0.80456	0.481248
PTPN18	0.531054	1.1564	0.0984464	129.624	7.12027e-29	8.06559e-28	0.641694	0.363535
ZMAT5	0.160068	1.15611	0.187852	41.1677	1.14959e-09	4.39828e-09	0.263844	0.133309
ARL1	0.156271	1.15564	0.190042	40.7746	1.39926e-09	5.28644e-09	0.263844	0.130338
ESRRA	0.187294	1.1556	0.172173	47.9264	3.91674e-11	1.70599e-10	0.315961	0.150019
SNX11	0.109164	1.15548	0.252633	20.126	4.26273e-05	9.85237e-05	0.192182	0.0935759
ABHD3	0.176667	1.15542	0.174903	39.9257	2.13912e-09	7.95488e-09	0.306189	0.144449
KCTD6	0.0761808	1.15496	0.358425	10.5912	0.00501366	0.0082053	0.149837	0.064612
PABPC4	0.452859	1.15474	0.117138	94.6623	2.78191e-21	2.21951e-20	0.530945	0.305236
IFIT3	2.41544	1.15418	0.102739	202.674	9.76876e-45	1.92418e-43	0.882736	0.652804
MADD	0.0805375	1.15272	0.344541	13.5411	0.00114706	0.00209669	0.149837	0.067954
TRAPPC4	0.235927	1.1526	0.147381	55.2633	9.99352e-13	4.94683e-12	0.37785	0.187895
HCK	1.16542	1.15259	0.0693537	265.029	2.81615e-58	8.09246e-57	0.869707	0.6101
PDK3	0.0899294	1.15238	0.315367	15.9552	0.000343062	0.000686538	0.143322	0.0772373
RASGEF1B	0.3843	1.15174	0.133003	78.214	1.03761e-17	7.19716e-17	0.459283	0.257334
CNEP1R1	0.0915944	1.15171	0.307236	15.6056	0.000408598	0.000806265	0.162866	0.0772373
CASP1	2.1452	1.15153	0.0650702	346.797	4.9437e-76	2.36088e-74	0.957655	0.764946
SLC1A5	0.149706	1.1505	0.196714	31.5749	1.39186e-07	4.36633e-07	0.273616	0.12254
JADE1	0.122973	1.14984	0.247767	21.5294	2.11322e-05	5.13265e-05	0.205212	0.0980319
M6PR	0.996416	1.14877	0.0772937	212.85	6.0286e-47	1.25056e-45	0.843648	0.54586
SRPRB	0.107314	1.14712	0.2604	27.238	1.21717e-06	3.44545e-06	0.19544	0.0906053
GNAI3	0.657655	1.14643	0.0928761	156.367	1.10986e-34	1.56417e-33	0.70684	0.408466
MZT1	0.138713	1.14601	0.214815	35.4733	1.98185e-08	6.7777e-08	0.221498	0.115113
RCC1L	0.0620236	1.14567	0.447468	7.44077	0.0242246	0.0343449	0.114007	0.0519866
LACC1	0.0665803	1.14416	0.42986	7.98553	0.0184486	0.0268083	0.100977	0.0564426
ARRDC2	0.148549	1.14319	0.200631	30.4554	2.43606e-07	7.4622e-07	0.247557	0.122911
HSPD1	0.627315	1.1426	0.102022	149.643	3.20153e-33	4.33709e-32	0.654723	0.385072
ENOX2	0.0724497	1.14258	0.403617	12.9126	0.00157063	0.00280115	0.110749	0.0605273
ARV1	0.0727951	1.14234	0.37912	9.4226	0.00899306	0.0140131	0.13355	0.0620126
POLR2K	0.414818	1.14233	0.108281	116.211	5.82383e-26	5.76994e-25	0.566775	0.308206
TRAPPC2B	0.0630229	1.14233	0.45229	6.85341	0.0324939	0.0448532	0.107492	0.0519866
SEC14L1	0.466478	1.14227	0.108124	103.902	2.74141e-23	2.43934e-22	0.576547	0.325288
SNAPC2	0.126075	1.14215	0.231207	25.3088	3.19354e-06	8.60483e-06	0.237785	0.101745
SLC25A5	1.81472	1.14149	0.0738036	339.346	2.051e-74	9.38936e-73	0.918567	0.689194
RARRES3	0.76163	1.14107	0.0963157	138.911	6.85248e-31	8.30051e-30	0.700326	0.436688
GALNT3	0.10223	1.14052	0.292725	17.9083	0.000129203	0.000275594	0.162866	0.0831786
PUF60	0.381911	1.14017	0.11443	97.9319	5.42446e-22	4.49532e-21	0.557003	0.283698
SDSL	0.0624591	1.13972	0.457797	6.9876	0.0303852	0.042196	0.100977	0.0519866
FTL	102.801	1.13955	0.0461389	803.633	3.11406e-175	7.38255e-173	1	0.999629
RASGRP2	0.514856	1.13929	0.103553	110.457	1.03432e-24	9.75261e-24	0.625407	0.346454
HYAL2	0.0612528	1.13919	0.439985	7.20655	0.0272344	0.0382689	0.120521	0.052358
ZC2HC1A	0.062907	1.13798	0.455294	14.3952	0.000748389	0.00141654	0.107492	0.052358
BCL2A1	1.8095	1.13724	0.089574	626.67	8.32518e-137	1.1513e-134	0.843648	0.60713
LINC00847	0.0607321	1.13701	0.450438	6.83002	0.0328761	0.0453422	0.114007	0.0516153
PSMA4	1.65845	1.13612	0.0707275	268.847	4.17556e-59	1.22103e-57	0.915309	0.689937
ORMDL2	0.269564	1.13594	0.138467	61.9955	3.45031e-14	1.91178e-13	0.420195	0.210546
ODF2	0.0762915	1.13507	0.362557	10.4453	0.00539302	0.00877423	0.140065	0.0649833
PITPNC1	0.137965	1.1347	0.211297	27.0254	1.35366e-06	3.81716e-06	0.241042	0.114371
CD68	3.0758	1.13469	0.0548795	437.95	7.94888e-96	5.92862e-94	0.983713	0.872633
NCK1	0.234423	1.13428	0.154296	53.2478	2.73774e-12	1.31498e-11	0.358306	0.182325
VRK1	0.0716486	1.13383	0.377048	9.36843	0.00923999	0.0143474	0.140065	0.0616413
RAB11FIP4	0.0810408	1.13328	0.350394	22.1321	1.56339e-05	3.84648e-05	0.143322	0.067954
CREBL2	0.130643	1.13308	0.236133	25.5708	2.80143e-06	7.6119e-06	0.211726	0.104716
NDUFA6	0.531041	1.13155	0.0982052	126.369	3.62544e-28	4.00427e-27	0.638436	0.365392
PSMB9	2.94448	1.13137	0.0605317	367.853	1.32343e-80	7.02793e-79	0.967427	0.848867
NPC2	3.72844	1.13134	0.0589886	453.005	4.27678e-99	3.42039e-97	0.980456	0.871519
EPS8	0.132081	1.13124	0.233944	37.3077	7.92014e-09	2.81144e-08	0.218241	0.105459
OAS1	1.98156	1.13107	0.0736122	252.231	1.69346e-55	4.51454e-54	0.915309	0.720758
NBPF26	0.0629117	1.13014	0.43865	8.92119	0.0115555	0.0175728	0.117264	0.0531006
MRPL46	0.0971536	1.1292	0.288863	15.3066	0.000474484	0.000929093	0.179153	0.0813219
SIRT2	0.19905	1.12876	0.164388	44.0677	2.69663e-10	1.08816e-09	0.32899	0.160787
S1PR4	0.364321	1.12818	0.124134	77.8492	1.24526e-17	8.61944e-17	0.472313	0.264018
REXO2	0.118061	1.12801	0.244376	32.8516	7.35116e-08	2.37455e-07	0.198697	0.0991459
EXOSC9	0.173015	1.1271	0.1948	44.6882	1.97732e-10	8.07719e-10	0.273616	0.132937
CIRBP	1.26871	1.12694	0.0688897	268.896	4.07409e-59	1.19663e-57	0.869707	0.639807
IFRD2	0.0743169	1.12645	0.374105	17.392	0.000167257	0.000351569	0.130293	0.0642406
TTYH3	0.280795	1.12623	0.138113	63.3449	1.75727e-14	9.99552e-14	0.416938	0.214259
ACP5	0.0921665	1.12616	0.341266	13.8254	0.000995049	0.00184244	0.143322	0.0716673
CLPTM1	0.127516	1.12521	0.22293	25.0654	3.60673e-06	9.64604e-06	0.221498	0.107687
WDR77	0.0949425	1.12452	0.291623	15.0606	0.000536584	0.00104361	0.162866	0.0820646
HSP90AB1	2.33053	1.12441	0.0737108	301.68	3.09815e-66	1.13622e-64	0.912052	0.756034
ARPC1A	0.355298	1.12337	0.122706	105.733	1.09762e-23	9.9672e-23	0.478827	0.262161
PFDN6	0.321651	1.12312	0.124932	76.3621	2.61925e-17	1.77053e-16	0.491857	0.246565
EMG1	0.165259	1.12252	0.185865	48.1994	3.41694e-11	1.49418e-10	0.273616	0.136651
CCDC88C	0.330835	1.1212	0.129593	70.0087	6.27767e-16	3.90911e-15	0.442997	0.24508
NME1	0.204662	1.12083	0.181451	54.466	1.48888e-12	7.27239e-12	0.286645	0.154475
DPH6	0.05508	1.1195	0.486552	8.23095	0.0163182	0.0240177	0.100977	0.0482733
ING2	0.100574	1.11875	0.302202	14.6278	0.000666207	0.00127041	0.159609	0.0809506
TRPV2	0.141697	1.11737	0.208241	29.8627	3.27648e-07	9.92665e-07	0.247557	0.116599
RGS19	1.29261	1.11702	0.072727	244.954	6.44015e-54	1.66991e-52	0.86645	0.631266
CCT5	0.768768	1.11596	0.0865776	189.935	5.70459e-42	1.03745e-40	0.752443	0.457111
PLXNB2	0.438308	1.11579	0.111032	107.612	4.28964e-24	3.96031e-23	0.530945	0.310806
NLRC4	0.129834	1.11537	0.222152	24.5913	4.57151e-06	1.20563e-05	0.23127	0.107687
TMEM141	0.321659	1.11418	0.128898	73.6177	1.03305e-16	6.71634e-16	0.459283	0.243223
RABEP1	0.197363	1.11328	0.171373	40.1337	1.92787e-09	7.18943e-09	0.322476	0.154846
DNASE2	0.387514	1.11258	0.13465	75.1838	4.72124e-17	3.13396e-16	0.452769	0.260304
CD2BP2	0.283106	1.11241	0.137214	60.1469	8.69499e-14	4.65463e-13	0.37785	0.2228
ABHD10	0.0653486	1.11211	0.420629	9.73924	0.00767629	0.0121034	0.120521	0.0560713
NECAP2	0.388885	1.1118	0.118316	80.6192	3.11723e-18	2.2013e-17	0.495114	0.283327
UMAD1	0.0598054	1.11072	0.460008	8.53537	0.0140142	0.0209566	0.104235	0.0516153
PSMA5	0.81578	1.11049	0.0826997	170.957	7.53748e-38	1.1745e-36	0.788274	0.487189
DEDD2	0.271241	1.11005	0.138673	57.6745	2.99318e-13	1.54141e-12	0.400651	0.212774
SRBD1	0.133501	1.10961	0.224332	23.4118	8.245e-06	2.09775e-05	0.23127	0.108058
AGPAT5	0.0839614	1.10868	0.322427	12.2336	0.00220548	0.00384251	0.159609	0.0727813
WDR48	0.107786	1.10837	0.257784	17.9787	0.000124729	0.000267254	0.185668	0.0928333
PGRMC2	0.106516	1.10814	0.267806	19.9633	4.62412e-05	0.000106064	0.179153	0.0902339
COQ9	0.103215	1.10793	0.277622	21.1921	2.50149e-05	6.01627e-05	0.185668	0.0857779
CEBPB	3.72462	1.10723	0.0622665	617.925	6.59498e-135	8.75549e-133	0.983713	0.874861
RAP2C	0.231852	1.10721	0.161608	117.502	3.05333e-26	3.08493e-25	0.351792	0.173041
ESYT1	0.0939924	1.1071	0.30949	13.0738	0.00144895	0.00259319	0.166124	0.0768659
DUSP7	0.0958512	1.10678	0.294042	19.9173	4.73156e-05	0.000108378	0.175896	0.0805793
ACTR1A	0.229649	1.10561	0.153077	49.1408	2.13408e-11	9.46926e-11	0.351792	0.18381
GPR155	0.182109	1.10477	0.196249	35.6849	1.78291e-08	6.12892e-08	0.260586	0.138136
NEDD9	0.153757	1.10468	0.19711	29.1852	4.59747e-07	1.36975e-06	0.257329	0.126625
PECAM1	0.935292	1.10362	0.0802905	177.902	2.33872e-39	3.87142e-38	0.765472	0.538433
MAFB	1.73002	1.1036	0.100812	145.972	2.00676e-32	2.60682e-31	0.872964	0.586335
RTCB	0.459222	1.10298	0.111744	102.941	4.43219e-23	3.89165e-22	0.557003	0.318232
IFIT2	1.73662	1.10297	0.123065	197.089	1.59465e-43	3.02438e-42	0.752443	0.533234
TMEM189	0.112196	1.10294	0.247958	19.3889	6.16233e-05	0.000138101	0.188925	0.0969179
ACAA1	0.64429	1.10292	0.0954963	132.241	1.92408e-29	2.21737e-28	0.667752	0.407724
ZNF688	0.127897	1.10254	0.224896	24.5544	4.65676e-06	1.22519e-05	0.214984	0.108058
CD300E	1.20101	1.10245	0.089265	366.67	2.3918e-80	1.25014e-78	0.749186	0.551801
SECTM1	0.536426	1.10214	0.103987	118.538	1.8193e-26	1.86079e-25	0.609121	0.355366
XIST	0.273121	1.10161	0.328641	27.5933	1.01902e-06	2.90812e-06	0.211726	0.0995173
SLC35F5	0.0686621	1.10122	0.402888	11.2331	0.00363719	0.0060938	0.123779	0.059042
UQCC2	0.278826	1.10041	0.140163	56.9297	4.34381e-13	2.21972e-12	0.413681	0.21166
MBD2	1.46503	1.09956	0.0677705	283.881	2.2703e-62	7.49764e-61	0.889251	0.669885
IFITM3	16.1505	1.09922	0.0678732	446.313	1.2144e-97	9.48375e-96	0.996743	0.970293
ELMO2	0.0665839	1.09784	0.41301	7.77739	0.0204721	0.0294524	0.117264	0.0575566
PPP1R14B	0.428948	1.09729	0.122821	89.8771	3.04388e-20	2.35219e-19	0.491857	0.291868
TMEM222	0.0703985	1.09711	0.393833	8.20036	0.0165697	0.0243394	0.120521	0.0608986
SLC25A16	0.0636824	1.09671	0.436233	11.9868	0.00249522	0.00430999	0.110749	0.0549573
KYNU	0.387396	1.09602	0.116743	83.2582	8.33138e-19	6.04412e-18	0.504886	0.285926
RSRC1	0.235813	1.09498	0.1548	45.8526	1.10467e-10	4.64982e-10	0.351792	0.184181
NFU1	0.103708	1.09438	0.271362	16.2291	0.000299151	0.000603942	0.172638	0.0891199
SERPINA1	3.68752	1.09395	0.0607845	346.502	5.72808e-76	2.71593e-74	0.970684	0.883773
STK10	0.528409	1.09371	0.0989581	112.958	2.96156e-25	2.83269e-24	0.62215	0.37059
FH	0.145921	1.09337	0.212288	34.9424	2.5844e-08	8.77058e-08	0.254072	0.116227
AHSA1	0.25654	1.09267	0.145127	56.565	5.21279e-13	2.6495e-12	0.374593	0.202005
ORC3	0.0708897	1.09266	0.400062	9.03213	0.010932	0.0167242	0.123779	0.0594133
CHMP1A	0.170984	1.09245	0.184633	32.6814	8.00439e-08	2.57055e-07	0.267101	0.140364
CCDC144A	0.0649635	1.09215	0.410787	7.55695	0.0228575	0.0326035	0.120521	0.0575566
CACUL1	0.27993	1.09146	0.137995	56.9407	4.31994e-13	2.20923e-12	0.403909	0.218344
CRYL1	0.138061	1.09114	0.217591	29.3688	4.1941e-07	1.25691e-06	0.234528	0.113257
SGPL1	0.0728606	1.09099	0.377006	8.66365	0.0131435	0.0197614	0.13355	0.0627553
CUEDC1	0.0625832	1.09071	0.435061	7.51203	0.0233767	0.0332778	0.114007	0.0542146
KMO	0.0933795	1.08963	0.317372	12.0817	0.00237949	0.00412618	0.153094	0.0764946
FTH1	71.2549	1.08963	0.0567686	463.383	2.38619e-101	1.9555e-99	1	1
PIGT	0.225425	1.08957	0.156025	50.625	1.01604e-11	4.64495e-11	0.348534	0.179354
ZNF593	0.245134	1.08929	0.151463	49.2991	1.97171e-11	8.77665e-11	0.364821	0.191608
CALM3	1.08199	1.08905	0.0778342	187.824	1.63892e-41	2.94031e-40	0.81759	0.581136
RBX1	1.60444	1.08896	0.0621157	287.746	3.28714e-63	1.11898e-61	0.931596	0.717787
AGA	0.106769	1.08871	0.259949	17.1422	0.000189503	0.000394703	0.185668	0.0920906
PCID2	0.136623	1.0882	0.214294	25.5109	2.88658e-06	7.81782e-06	0.234528	0.113999
YIF1A	0.291227	1.08814	0.135172	74.0092	8.49398e-17	5.56595e-16	0.429967	0.224657
EGLN1	0.167131	1.08786	0.183259	50.1179	1.30931e-11	5.92246e-11	0.286645	0.138879
ORAI1	0.321142	1.08785	0.128619	64.8835	8.14191e-15	4.76176e-14	0.459283	0.243223
C6orf47	0.112824	1.08761	0.253897	18.0114	0.000122711	0.000263355	0.198697	0.0943186
WDR46	0.164004	1.08364	0.188512	30.9662	1.887e-07	5.84502e-07	0.260586	0.136279
IQCB1	0.0735754	1.08338	0.360007	11.273	0.00356537	0.00598254	0.140065	0.065726
NUB1	0.560347	1.08199	0.104002	107.799	3.9069e-24	3.61702e-23	0.635179	0.360936
MRPL35	0.154239	1.08181	0.195045	35.65	1.81427e-08	6.22704e-08	0.267101	0.127367
GDI2	1.34269	1.08126	0.0702556	279.67	1.86389e-61	5.91984e-60	0.889251	0.638693
RPF1	0.159259	1.08125	0.192281	29.5492	3.8325e-07	1.15218e-06	0.273616	0.130338
AGPAT3	0.345029	1.08091	0.126398	68.6868	1.21577e-15	7.47246e-15	0.462541	0.256962
MRPL42	0.227244	1.08044	0.15725	48.6487	2.72941e-11	1.20224e-10	0.322476	0.182325
PHPT1	0.709954	1.07964	0.0964697	147.28	1.04355e-32	1.36628e-31	0.644951	0.433717
RABIF	0.167325	1.07956	0.184866	31.4099	1.51153e-07	4.73281e-07	0.286645	0.137393
CAMK1D	0.152247	1.07956	0.20684	25.7492	2.56229e-06	6.98936e-06	0.257329	0.120683
MLH1	0.0573576	1.07907	0.462991	7.11437	0.028519	0.0398807	0.107492	0.0508726
PNO1	0.105846	1.07888	0.270723	20.597	3.36838e-05	7.9204e-05	0.185668	0.0887486
HSP90AA1	3.64106	1.07865	0.0596625	396.649	7.39381e-87	4.46183e-85	0.973941	0.890457
B4GALT7	0.0889464	1.07858	0.314303	11.7027	0.00287603	0.00490767	0.153094	0.0764946
RASA1	0.108191	1.07819	0.25242	18.7105	8.65104e-05	0.000189149	0.198697	0.0935759
UHMK1	0.35054	1.07802	0.124236	68.7271	1.19153e-15	7.33604e-15	0.469055	0.262161
COPS3	0.256999	1.07784	0.142739	55.3864	9.3973e-13	4.66561e-12	0.387622	0.205347
ZNF430	0.110578	1.07784	0.268	15.9303	0.000347353	0.00069387	0.169381	0.0924619
CD38	0.0949056	1.07782	0.336011	14.5335	0.000698384	0.00132833	0.140065	0.0738953
PFKL	0.290038	1.07718	0.13703	56.1668	6.36113e-13	3.21349e-12	0.420195	0.222429
RALB	0.483543	1.07699	0.104145	103.374	3.56881e-23	3.15023e-22	0.589577	0.34274
CCDC137	0.0798904	1.07681	0.344583	12.5091	0.00192168	0.0033818	0.14658	0.069068
ACSL5	0.0790373	1.07571	0.344723	9.83594	0.00731395	0.0115926	0.143322	0.069068
MAEA	0.1188	1.07538	0.238144	20.0893	4.34168e-05	0.000100244	0.208469	0.100631
NUDCD1	0.0750507	1.0749	0.370515	10.6822	0.00479069	0.00786753	0.13355	0.064612
ZNHIT3	0.25943	1.07474	0.142792	58.7859	1.71712e-13	8.97499e-13	0.403909	0.203491
RSAD2	0.959671	1.07435	0.125993	190.286	4.78652e-42	8.72883e-41	0.602606	0.419606
GIMAP2	0.392187	1.07434	0.122772	77.7867	1.2848e-17	8.87459e-17	0.459283	0.28147
MRPL48	0.124586	1.07221	0.23317	20.8964	2.90007e-05	6.9073e-05	0.211726	0.104345
TSPAN14	0.562519	1.07189	0.0972979	109.874	1.38388e-24	1.29749e-23	0.651466	0.379502
CHRAC1	0.274894	1.07155	0.142873	67.4995	2.20122e-15	1.32955e-14	0.394137	0.211289
NEU1	0.372393	1.07151	0.139314	70.7071	4.42739e-16	2.79363e-15	0.436482	0.253249
C12orf4	0.0717814	1.07149	0.392789	7.74611	0.0207947	0.0298907	0.120521	0.06127
APOL3	0.261454	1.07135	0.150487	50.168	1.27693e-11	5.78582e-11	0.368078	0.197178
POLR2C	0.154975	1.07088	0.192783	28.8054	5.55887e-07	1.63635e-06	0.263844	0.130338
SELPLG	0.445267	1.07044	0.107813	91.2244	1.55194e-20	1.20771e-19	0.547231	0.327516
CBFB	0.180527	1.07019	0.172415	39.7495	2.33619e-09	8.64417e-09	0.289902	0.152618
GLA	0.123047	1.06979	0.240674	20.5924	3.37608e-05	7.9357e-05	0.19544	0.102859
COMMD2	0.256297	1.06723	0.144813	52.9498	3.17754e-12	1.52073e-11	0.384365	0.201634
GSPT1	0.355144	1.06658	0.127828	77.4433	1.52547e-17	1.045e-16	0.485342	0.255106
MRPL27	0.409919	1.0665	0.112459	81.9599	1.59452e-18	1.13934e-17	0.504886	0.305607
LRRC57	0.104252	1.06588	0.285666	14.9601	0.000564221	0.00108907	0.179153	0.0846639
GLO1	0.187819	1.06562	0.184687	47.0189	6.1655e-11	2.64555e-10	0.296417	0.145934
CHCHD3	0.181804	1.0648	0.175758	43.1888	4.18473e-10	1.65445e-09	0.306189	0.148905
TXNDC9	0.193414	1.06479	0.167399	48.7469	2.59866e-11	1.14541e-10	0.319218	0.159302
CNDP2	0.455038	1.06455	0.113926	80.8408	2.79024e-18	1.97459e-17	0.534202	0.31749
PPIL3	0.0858166	1.06444	0.330664	13.1223	0.00141428	0.00253799	0.153094	0.07241
CMTM6	1.19193	1.06421	0.0728562	224.891	1.46425e-49	3.36322e-48	0.863192	0.608615
SPI1	3.3648	1.06395	0.054268	394.989	1.69544e-86	1.0139e-84	0.986971	0.889714
WIPI1	0.0969388	1.06342	0.287395	13.9592	0.000930664	0.00173046	0.172638	0.0831786
ARL6IP6	0.156563	1.0632	0.201745	39.7779	2.30323e-09	8.52697e-09	0.250814	0.126996
TBRG4	0.117126	1.06246	0.241666	20.1366	4.24016e-05	9.80361e-05	0.208469	0.0991459
ESF1	0.196159	1.06218	0.181727	34.0246	4.08935e-08	1.36202e-07	0.302932	0.149276
CCM2	0.393077	1.06155	0.116091	76.3223	2.67193e-17	1.8043e-16	0.501629	0.292239
ACTR3	2.05771	1.06059	0.0621997	303.258	1.40693e-66	5.21743e-65	0.931596	0.779428
WDR1	0.557808	1.0603	0.0992163	104.841	1.71425e-23	1.53981e-22	0.644951	0.375789
METRNL	0.680756	1.06008	0.0943266	117.566	2.95668e-26	2.99184e-25	0.687296	0.427404
QDPR	0.154476	1.05958	0.196162	36.5232	1.17246e-08	4.09619e-08	0.267101	0.127367
SKIL	0.263334	1.05931	0.156561	43.5782	3.4444e-10	1.37403e-09	0.348534	0.195321
FAM210A	0.0729595	1.05888	0.374019	10.4713	0.00532349	0.0086696	0.136808	0.063498
SLC7A7	1.25187	1.05847	0.072946	245.553	4.77312e-54	1.24251e-52	0.856678	0.612328
SP140L	0.299265	1.05792	0.138275	54.5064	1.45912e-12	7.13228e-12	0.403909	0.225399
ACOT9	0.310233	1.05749	0.134571	56.6723	4.94035e-13	2.51681e-12	0.429967	0.233569
HDAC3	0.193029	1.05744	0.168953	41.9238	7.87712e-10	3.05959e-09	0.302932	0.159673
OGDH	0.209391	1.05591	0.165436	41.2864	1.08337e-09	4.15929e-09	0.322476	0.1671
ZFAND6	0.430596	1.05533	0.112233	86.756	1.44936e-19	1.0871e-18	0.547231	0.307092
INO80C	0.11427	1.05506	0.252352	19.1223	7.04101e-05	0.000156106	0.188925	0.0969179
CAP1	2.29876	1.05467	0.0610083	325.781	1.80946e-71	7.79949e-70	0.967427	0.790568
RBM15B	0.126521	1.0545	0.226704	21.195	2.4979e-05	6.00981e-05	0.205212	0.108801
UTP6	0.236109	1.05216	0.15447	45.666	1.21271e-10	5.07246e-10	0.358306	0.185667
PPAN	0.075775	1.05212	0.365491	9.23689	0.00986813	0.0152407	0.136808	0.0653546
AIMP2	0.145433	1.05108	0.208294	31.1132	1.75327e-07	5.45369e-07	0.241042	0.120683
NABP2	0.0600393	1.05095	0.454547	7.82821	0.0199584	0.0287946	0.110749	0.0519866
DUSP11	0.115638	1.0507	0.246049	17.9285	0.0001279	0.000273254	0.211726	0.0969179
PNPLA6	0.253083	1.05041	0.149154	53.0466	3.02751e-12	1.45102e-11	0.351792	0.199777
AC009093.2	0.124788	1.05036	0.264106	15.932	0.000347069	0.000693511	0.198697	0.0946899
ZFR	0.351465	1.04932	0.126186	64.3206	1.07883e-14	6.21641e-14	0.459283	0.263275
PTPRJ	0.296109	1.04897	0.136929	55.5959	8.46261e-13	4.21417e-12	0.416938	0.225771
MCRIP2	0.22717	1.04872	0.159425	44.0568	2.71143e-10	1.09347e-09	0.335505	0.178611
ST8SIA4	0.395492	1.0487	0.124309	68.2899	1.48264e-15	9.05403e-15	0.498371	0.275529
EEFSEC	0.0936278	1.04863	0.286233	13.3165	0.00128338	0.00232317	0.169381	0.0831786
TXN2	0.464369	1.0486	0.111495	87.0202	1.27e-19	9.54731e-19	0.553746	0.321946
UBALD1	0.0816282	1.0482	0.334785	11.6625	0.00293438	0.00499446	0.140065	0.07241
AATBC	0.100379	1.048	0.278665	14.0865	0.00087327	0.00163151	0.175896	0.0861493
SCO1	0.132536	1.04799	0.222988	20.9844	2.77527e-05	6.63865e-05	0.228013	0.109915
GNL2	0.162425	1.04758	0.187507	29.9213	3.18186e-07	9.65318e-07	0.260586	0.137393
SLC35A3	0.116969	1.04756	0.260202	18.1535	0.000114292	0.000246562	0.185668	0.0954326
PITPNM1	0.138177	1.04693	0.213265	23.4489	8.0935e-06	2.06316e-05	0.241042	0.115113
TRIM11	0.113385	1.04615	0.249925	21.7479	1.89454e-05	4.62861e-05	0.205212	0.0954326
THOC5	0.0736694	1.04612	0.367686	8.5623	0.0138268	0.0206996	0.130293	0.0653546
DTWD1	0.139382	1.04538	0.226442	27.4406	1.09987e-06	3.12499e-06	0.208469	0.113257
FAF1	0.109504	1.04534	0.26596	15.7191	0.000386053	0.000764733	0.188925	0.0909766
CPT2	0.0808012	1.04517	0.350644	9.41829	0.0090125	0.0140335	0.149837	0.0675826
RUVBL1	0.0918558	1.04496	0.312788	13.5825	0.00112356	0.00205801	0.159609	0.0772373
ASPHD2	0.0688056	1.04488	0.399493	7.87029	0.0195428	0.0282441	0.110749	0.06127
SSBP4	0.39818	1.04399	0.117573	76.1119	2.96835e-17	1.99837e-16	0.530945	0.286669
KRAS	0.552978	1.04318	0.100382	98.4572	4.17152e-22	3.47871e-21	0.648208	0.370962
BUB3	0.266664	1.04306	0.140142	51.257	7.4078e-12	3.42908e-11	0.387622	0.214259
FAM104B	0.068153	1.04279	0.402117	9.26634	0.00972386	0.0150529	0.123779	0.0594133
FKBP1A	2.67368	1.04272	0.0576974	420.788	4.23625e-92	2.75688e-90	0.960912	0.828073
MAGOHB	0.138292	1.04252	0.208749	23.4146	8.23338e-06	2.0956e-05	0.241042	0.117341
ZPR1	0.190008	1.0425	0.174571	33.3105	5.84397e-08	1.90719e-07	0.299674	0.153361
CD48	3.49301	1.04226	0.0592303	333.514	3.78835e-73	1.68772e-71	0.990228	0.875603
CCT3	0.476518	1.04213	0.11335	107.613	4.28758e-24	3.96031e-23	0.553746	0.324545
PPP3CC	0.0672768	1.04157	0.415366	8.19799	0.0165894	0.0243629	0.107492	0.0586706
WASHC3	0.277034	1.04072	0.138626	56.6361	5.03075e-13	2.55894e-12	0.410423	0.218715
CCDC57	0.159246	1.04057	0.199256	26.1206	2.1281e-06	5.85669e-06	0.241042	0.130709
PRPF19	0.111262	1.04053	0.251943	16.7645	0.000228892	0.000470981	0.19544	0.0954326
GMPR	0.282206	1.03992	0.154748	51.6143	6.1959e-12	2.90455e-11	0.371336	0.202377
MEA1	0.213805	1.03953	0.159415	57.6329	3.05611e-13	1.5726e-12	0.34202	0.174898
ADPRHL2	0.143762	1.0386	0.212705	22.5621	1.26098e-05	3.1385e-05	0.234528	0.118084
PSMD9	0.162725	1.03849	0.187922	28.3134	7.10932e-07	2.06347e-06	0.273616	0.135537
GPR35	0.104455	1.03807	0.280258	13.6876	0.00106603	0.00196074	0.175896	0.0868919
PLEKHO2	0.158129	1.03805	0.198117	27.6755	9.78002e-07	2.79706e-06	0.250814	0.129967
IMPDH2	0.127244	1.03763	0.239021	27.5405	1.04631e-06	2.97959e-06	0.19544	0.105459
MYL12B	3.30414	1.03738	0.0516549	436.784	1.42449e-95	1.0391e-93	0.977199	0.882659
SNRK	0.207028	1.03713	0.16497	37.8432	6.05972e-09	2.17429e-08	0.306189	0.168585
SNAP23	0.528698	1.03707	0.103198	112.365	3.98278e-25	3.80399e-24	0.602606	0.366506
SLU7	0.301851	1.03701	0.132115	59.8467	1.01031e-13	5.36086e-13	0.439739	0.236539
COMMD8	0.451649	1.03652	0.108455	101.671	8.36548e-23	7.20235e-22	0.563518	0.324545
EHBP1L1	0.737509	1.03575	0.0864047	138.101	1.0276e-30	1.22905e-29	0.729642	0.466023
SCML1	0.114198	1.03452	0.287403	13.4438	0.00120425	0.00218949	0.18241	0.0865206
MRPS18C	0.587846	1.0341	0.0964762	104.292	2.25604e-23	2.01827e-22	0.661238	0.391756
POLR2D	0.0909914	1.03342	0.309326	13.086	0.00144013	0.00257949	0.162866	0.0776086
TCP1	0.297308	1.03313	0.134235	58.7714	1.7296e-13	9.03313e-13	0.420195	0.232826
DCTN1	0.146445	1.03295	0.20803	24.6524	4.43394e-06	1.17214e-05	0.224756	0.122911
ZBTB4	0.0693094	1.03281	0.39763	6.99824	0.030224	0.0420162	0.114007	0.06127
TOMM40	0.152551	1.03232	0.196921	38.5503	4.25513e-09	1.54011e-08	0.23127	0.131452
HMGCL	0.11048	1.03175	0.252754	17.3289	0.000172615	0.000361719	0.19544	0.0950613
SSNA1	0.581037	1.03087	0.0937951	119.496	1.12656e-26	1.1594e-25	0.65798	0.404382
UBB	2.33788	1.03079	0.0590217	314.351	5.48891e-69	2.2353e-67	0.970684	0.804307
PTPN9	0.106844	1.03031	0.273763	13.852	0.000981933	0.00181967	0.179153	0.0891199
NPL	0.337177	1.03018	0.129624	70.7356	4.36466e-16	2.75667e-15	0.442997	0.251764
IGHM	0.128106	1.03017	0.29948	15.772	0.000375964	0.000745861	0.100977	0.0965466
CDK2AP2	0.343305	1.02992	0.126713	60.0986	8.90756e-14	4.76457e-13	0.478827	0.25362
GCLC	0.0772152	1.02989	0.377521	7.65392	0.0217757	0.031213	0.123779	0.064612
DIMT1	0.0813493	1.02954	0.354977	9.42013	0.00900421	0.0140239	0.136808	0.0683253
SRI	0.74589	1.02925	0.0920445	126.502	3.39214e-28	3.75284e-27	0.693811	0.459339
TNFRSF14	0.578301	1.02916	0.09505	105.939	9.90119e-24	9.02804e-23	0.654723	0.395841
SUMF2	0.246191	1.02914	0.14765	59.9177	9.75082e-14	5.18638e-13	0.355049	0.20052
ARHGAP1	0.191378	1.02872	0.171063	34.999	2.51222e-08	8.53436e-08	0.312704	0.156331
RABGGTA	0.100806	1.02833	0.282373	13.5576	0.00113765	0.00208093	0.172638	0.0857779
EBNA1BP2	0.125146	1.02786	0.230019	24.8982	3.92127e-06	1.04284e-05	0.214984	0.106201
CST3	30.7177	1.02783	0.0439631	701.151	5.5849e-153	1.00196e-150	0.996743	0.995915
HOOK2	0.0638598	1.02768	0.427621	8.22742	0.016347	0.0240548	0.120521	0.0553286
KLHL28	0.0657788	1.02734	0.434068	7.29507	0.0260553	0.0367521	0.114007	0.0549573
DCAF13	0.154017	1.02724	0.202409	27.1972	1.24222e-06	3.51335e-06	0.250814	0.125882
ATG3	1.08155	1.02584	0.0757603	181.979	3.04691e-40	5.25335e-39	0.830619	0.578537
PLRG1	0.142186	1.02584	0.204204	26.2288	2.01598e-06	5.56428e-06	0.234528	0.12254
MOB1A	1.5574	1.02544	0.0672659	225.72	9.67218e-50	2.25277e-48	0.895765	0.694022
ARHGEF3	0.166254	1.02473	0.188511	34.0141	4.11081e-08	1.36848e-07	0.267101	0.137393
PDLIM5	0.264178	1.02442	0.148167	43.9263	2.89412e-10	1.16361e-09	0.37785	0.203491
ITGAX	0.718681	1.02428	0.0967296	112.183	4.36328e-25	4.16141e-24	0.684039	0.43446
WASF2	1.15568	1.02407	0.0735343	181.259	4.36719e-40	7.41417e-39	0.863192	0.599332
CHKA	0.063687	1.02404	0.436469	7.79435	0.0202992	0.0292261	0.110749	0.0549573
STK40	0.158004	1.02368	0.201192	27.0734	1.32159e-06	3.73148e-06	0.218241	0.131823
PSMD14	0.171951	1.02333	0.182648	33.1712	6.26577e-08	2.03783e-07	0.296417	0.140735
SIKE1	0.15422	1.02284	0.205039	24.2551	5.40831e-06	1.41173e-05	0.221498	0.127739
PTRH1	0.0727117	1.02274	0.377722	7.55721	0.0228546	0.0326035	0.127036	0.0638693
SAMD4A	0.324361	1.02247	0.141003	77.1264	1.78737e-17	1.21688e-16	0.384365	0.235425
FOXK1	0.124168	1.02207	0.234776	18.2768	0.00010746	0.000232654	0.201954	0.105459
CAPZB	1.58033	1.02192	0.0653	252.316	1.62266e-55	4.34323e-54	0.921824	0.712588
PITHD1	0.166387	1.02171	0.184196	29.1626	4.64957e-07	1.38217e-06	0.276873	0.139993
RHOG	1.84201	1.01998	0.063457	249.923	5.36903e-55	1.40868e-53	0.912052	0.748608
H2AFZ	1.67461	1.01971	0.066452	327.494	7.68286e-72	3.33326e-70	0.928339	0.705162
PPM1F	0.295814	1.0191	0.136674	51.5687	6.33859e-12	2.96516e-11	0.403909	0.229855
PTPRC	6.63682	1.01896	0.0462176	518.048	3.216e-113	3.23451e-111	1	0.971407
HACL1	0.0744449	1.0185	0.368036	9.07766	0.0106859	0.0163817	0.127036	0.0660973
TMCC1	0.0694223	1.01825	0.392531	7.57706	0.0226288	0.0323102	0.127036	0.0608986
DYNC1LI1	0.437448	1.01805	0.114785	83.421	7.6798e-19	5.58975e-18	0.511401	0.309692
ST13	0.680559	1.01747	0.0931445	143.938	5.54856e-32	6.98886e-31	0.687296	0.430004
ANXA5	3.24504	1.0174	0.0596936	305.482	4.62818e-67	1.77583e-65	0.960912	0.859265
PPP1CA	1.47985	1.01653	0.0642867	267.577	7.87823e-59	2.27372e-57	0.915309	0.69365
MDH1	0.526882	1.0162	0.101153	118.63	1.73697e-26	1.77932e-25	0.589577	0.369848
YPEL2	0.395364	1.01586	0.124207	70.4195	5.11211e-16	3.19832e-15	0.472313	0.282213
TSG101	0.297234	1.01574	0.136767	61.1933	5.15293e-14	2.81504e-13	0.410423	0.229855
NSL1	0.332835	1.0153	0.130628	76.6666	2.24931e-17	1.52668e-16	0.42671	0.252135
OSER1	0.189217	1.01459	0.174419	31.0234	1.83379e-07	5.69083e-07	0.283388	0.156331
CERK	0.158804	1.01425	0.196015	25.7488	2.56284e-06	6.98936e-06	0.250814	0.131823
TMEM216	0.0613622	1.0142	0.438711	6.87212	0.0321913	0.0444901	0.114007	0.0542146
PCBD1	0.158387	1.01407	0.20447	26.8708	1.46242e-06	4.10987e-06	0.23127	0.129224
PLA2G15	0.0666913	1.01339	0.406803	12.2688	0.00216701	0.00378044	0.117264	0.0597846
PCNA	0.0888191	1.01284	0.326553	18.5742	9.26089e-05	0.00020162	0.140065	0.0761233
EEF1E1	0.153793	1.01216	0.194331	26.8116	1.5064e-06	4.23168e-06	0.257329	0.131081
USP39	0.123527	1.01211	0.236179	19.2229	6.6957e-05	0.000149348	0.201954	0.104716
NDUFA9	0.321171	1.0119	0.130478	64.3959	1.03898e-14	5.99196e-14	0.413681	0.249165
S100A11	15.7527	1.0118	0.046126	560.337	2.11088e-122	2.54764e-120	0.996743	0.986261
CD244	0.0984358	1.01079	0.28149	14.138	0.000851075	0.00159229	0.159609	0.0872633
TELO2	0.0733355	1.0101	0.376489	7.37176	0.0250751	0.0354779	0.127036	0.0642406
UBE2N	0.451873	1.01003	0.109285	100.005	1.92404e-22	1.62698e-21	0.592834	0.320089
PFDN1	0.317087	1.00992	0.135453	60.0386	9.17871e-14	4.9005e-13	0.429967	0.236539
BMS1	0.163892	1.00962	0.200909	24.209	5.53449e-06	1.44297e-05	0.260586	0.129967
NAGA	0.364172	1.00922	0.121827	62.7595	2.35473e-14	1.32914e-13	0.472313	0.2759
IFI35	1.21319	1.00893	0.0786278	179.089	1.29241e-39	2.16096e-38	0.830619	0.603416
CYP20A1	0.188521	1.00883	0.176654	37.3827	7.62866e-09	2.71232e-08	0.299674	0.152247
STX11	0.920598	1.00859	0.0839153	136.193	2.66731e-30	3.16737e-29	0.758958	0.521352
PRELID1	4.09067	1.00855	0.0561915	351.391	4.9704e-77	2.42599e-75	0.986971	0.900854
DCPS	0.174081	1.00849	0.179116	29.4643	3.99865e-07	1.19996e-06	0.276873	0.147419
UQCRC2	0.653127	1.00744	0.0948918	147.955	7.44567e-33	9.84548e-32	0.67101	0.417007
ANKRD22	0.0811241	1.00617	0.392039	11.8676	0.00264841	0.00455208	0.117264	0.0631266
UBAC1	0.337736	1.00613	0.128769	61.0643	5.49611e-14	2.99042e-13	0.42671	0.256591
LILRA2	0.783707	1.00583	0.0874261	124.013	1.1774e-27	1.25855e-26	0.71987	0.475306
CLIP4	0.194701	1.00571	0.176084	37.3951	7.58169e-09	2.69707e-08	0.286645	0.156331
TACO1	0.0873509	1.00569	0.320569	9.87991	0.0071549	0.0113704	0.159609	0.074638
CDKN1A	0.4909	1.00473	0.147243	47.395	5.10863e-11	2.20775e-10	0.442997	0.280728
PAPSS1	0.229532	1.00456	0.160552	42.8577	4.9382e-10	1.94193e-09	0.332248	0.180097
HSPA14.1	0.0816902	1.00435	0.342096	8.74062	0.0126473	0.0190715	0.14658	0.070182
ARPC2	5.51033	1.0041	0.0526082	481.017	3.53601e-105	3.1719e-103	0.993485	0.932417
SH2B3	0.372883	1.00406	0.121919	62.151	3.19207e-14	1.77462e-13	0.47557	0.278128
MAPRE1	0.382715	1.00375	0.116454	67.1328	2.64425e-15	1.5899e-14	0.527687	0.28964
HAX1	0.33709	1.0037	0.127303	67.9938	1.71923e-15	1.04317e-14	0.452769	0.257705
PSMC3	0.34556	1.0036	0.125206	60.973	5.75296e-14	3.1225e-13	0.469055	0.263275
FUCA1	0.290818	1.00336	0.145805	47.313	5.32245e-11	2.29419e-10	0.368078	0.219829
ITFG2	0.10339	1.00277	0.27184	13.1814	0.00137311	0.00247145	0.188925	0.0880059
FAM49A	0.441227	1.00171	0.111497	80.5253	3.26707e-18	2.30465e-17	0.534202	0.317118
SUCLA2	0.151188	1.00163	0.201013	33.6619	4.90234e-08	1.61257e-07	0.2443	0.126996
BIN2	1.00253	1.00102	0.0785157	191.3	2.88195e-42	5.27008e-41	0.801303	0.560342
SAMD9	1.17031	1.00098	0.0905428	150.757	1.83469e-33	2.51107e-32	0.762215	0.55997
ARSA	0.14727	1.00078	0.199433	23.4568	8.06154e-06	2.0558e-05	0.234528	0.127739
OASL	0.589091	1.0001	0.113232	200.272	3.24741e-44	6.30302e-43	0.550489	0.360193
PSTPIP1	0.459452	-1.00513	0.176622	40.9915	1.25545e-09	4.77576e-09	0.218241	0.367991
AC020916.1	0.604308	-1.00571	0.187864	60.4421	7.50162e-14	4.04186e-13	0.228013	0.347939
Z93241.1	0.403491	-1.02129	0.20874	37.428	7.45777e-09	2.65868e-08	0.153094	0.290382
CD93	0.58436	-1.04263	0.164498	49.8636	1.4868e-11	6.68206e-11	0.241042	0.417378
NAIP	1.25119	-1.04313	0.112726	99.9409	1.98663e-22	1.67777e-21	0.42671	0.684738
RAB27A	0.501128	-1.05513	0.175747	52.564	3.85367e-12	1.83374e-11	0.211726	0.382473
IDH1	0.219878	-1.05666	0.26018	30.0416	2.99599e-07	9.10595e-07	0.100977	0.205719
ITPR1	0.144286	-1.0569	0.335404	12.03	0.0024418	0.00422651	0.0684039	0.134794
FAM200B	0.495379	-1.06452	0.178985	67.2189	2.53277e-15	1.52426e-14	0.208469	0.370962
IVNS1ABP	0.329868	-1.06691	0.216204	34.1061	3.92611e-08	1.30962e-07	0.149837	0.276643
SELL	1.97311	-1.07396	0.10185	121.593	3.94861e-27	4.12121e-26	0.534202	0.772744
HMGB2	1.71001	-1.07509	0.109077	127.29	2.2878e-28	2.53529e-27	0.52443	0.725214
HBEGF	0.372404	-1.08863	0.237688	188.539	1.14614e-41	2.06182e-40	0.127036	0.242481
CD163	0.676663	-1.09016	0.161101	170.3	1.04677e-37	1.61217e-36	0.18241	0.442629
PLA2G7	0.194151	-1.10883	0.301824	33.218	6.12086e-08	1.99363e-07	0.0749186	0.161159
NFE2	0.330676	-1.11262	0.219	30.9359	1.91585e-07	5.92886e-07	0.156352	0.274786
CRTC3	0.155417	-1.11847	0.321946	14.8482	0.000596702	0.0011461	0.0749186	0.147419
CXCL8	2.50275	-1.12538	0.170197	383.587	5.07079e-84	2.87691e-82	0.302932	0.48459
ANG	0.118104	-1.12677	0.386131	10.5898	0.00501718	0.00820902	0.0553746	0.112885
MICAL2	0.157907	-1.13913	0.318223	15.7143	0.000386978	0.000766109	0.0684039	0.152989
OSM	0.284765	-1.15775	0.323747	52.9351	3.20102e-12	1.53086e-11	0.0846906	0.152247
RGCC	0.180932	-1.17875	0.362314	21.5656	2.07533e-05	5.0427e-05	0.0651466	0.124025
MGAT4A	0.131134	-1.18548	0.366392	18.9713	7.5933e-05	0.000167456	0.0586319	0.125882
KBTBD11	0.118577	-1.20441	0.399078	21.9356	1.72486e-05	4.23433e-05	0.0521173	0.111771
CLMN	0.173004	-1.21423	0.312849	18.4689	9.76182e-05	0.000212108	0.0684039	0.162644
MEGF9	0.946239	-1.22173	0.136626	95.7759	1.59412e-21	1.28889e-20	0.335505	0.581879
PARP8	0.27371	-1.22247	0.250956	34.1268	3.88561e-08	1.29807e-07	0.104235	0.233569
ACTN1	0.267419	-1.23948	0.251843	31.1492	1.72205e-07	5.36666e-07	0.107492	0.233569
EAF1	0.183528	-1.24032	0.310349	19.2568	6.58309e-05	0.000147084	0.0846906	0.164129
ANPEP	0.288994	-1.24198	0.241536	37.0405	9.05227e-09	3.19282e-08	0.110749	0.25065
TREM1	0.644081	-1.25351	0.16738	75.9599	3.20275e-17	2.15181e-16	0.214984	0.448199
ITGB7	0.139903	-1.26693	0.367692	23.7609	6.92457e-06	1.78022e-05	0.0553746	0.126625
CKAP4	0.399908	-1.26822	0.208497	51.2904	7.2849e-12	3.3769e-11	0.159609	0.320089
SOCS3	0.820388	-1.28242	0.170961	86.1853	1.92794e-19	1.44118e-18	0.234528	0.441515
SYNGR1	0.18988	-1.29138	0.305854	24.5776	4.6029e-06	1.21294e-05	0.0781759	0.174527
METTL9	1.41373	-1.29912	0.119357	215.533	1.57589e-47	3.35281e-46	0.452769	0.686595
AL355075.4	0.281428	-1.30122	0.287903	25.5348	2.8522e-06	7.73402e-06	0.0846906	0.190123
AC025171.3	0.119124	-1.30644	0.429153	30.7758	2.07548e-07	6.41389e-07	0.0456026	0.103602
PTCH2	0.285058	-1.30707	0.258466	40.4322	1.66057e-09	6.22699e-09	0.100977	0.230969
LYZ	96.3139	-1.30867	0.0597322	414.468	9.98479e-91	6.31229e-89	0.996743	0.999629
CITED4	0.268062	-1.31855	0.265818	30.7058	2.14937e-07	6.62066e-07	0.107492	0.220572
CD99	1.74673	-1.329	0.112986	196.274	2.39678e-43	4.50703e-42	0.429967	0.740067
RNF24	0.224764	-1.32919	0.282719	27.6657	9.82801e-07	2.80957e-06	0.0977199	0.200891
FAM129B	0.127831	-1.33941	0.389853	14.3448	0.00076748	0.00145061	0.0553746	0.120683
MPP7	0.166845	-1.34631	0.333988	21.7282	1.91333e-05	4.66765e-05	0.0651466	0.155217
SMARCD3	0.231012	-1.35368	0.27703	54.8436	1.2327e-12	6.05673e-12	0.0912052	0.216859
IRS2	0.592012	-1.36319	0.187878	161.268	9.57321e-36	1.39357e-34	0.179153	0.3899
CATSPER1	0.162091	-1.37165	0.348924	20.2507	4.00506e-05	9.29566e-05	0.0586319	0.145191
HOMER3	0.340173	-1.37232	0.232865	49.9002	1.45985e-11	6.56984e-11	0.117264	0.285555
TMEM150B	0.115909	-1.37454	0.410314	14.9626	0.000563513	0.00108833	0.0488599	0.115485
TPCN1	0.135331	-1.42936	0.381312	18.5861	9.20596e-05	0.000200489	0.0521173	0.131081
ASPH	0.156541	-1.43711	0.358695	37.5172	7.1324e-09	2.54542e-08	0.0521173	0.145934
AC020656.1	4.30535	-1.45514	0.189119	53.8148	2.06186e-12	9.94665e-12	0.446254	0.491274
TMEM71	0.197424	-1.45712	0.311906	32.2995	9.68825e-08	3.08149e-07	0.0749186	0.184924
NLRP12	0.204434	-1.45724	0.30428	32.1863	1.02525e-07	3.25162e-07	0.0781759	0.193465
ITGA5	0.164393	-1.46126	0.345928	25.5353	2.85154e-06	7.73402e-06	0.0618893	0.15596
KIAA1958	0.162977	-1.46208	0.357442	20.9889	2.76891e-05	6.62583e-05	0.0651466	0.143706
CD14	7.23334	-1.46492	0.0754987	367.638	1.4739e-80	7.76486e-79	0.644951	0.965466
CSF3R	2.03246	-1.46853	0.101138	263.411	6.32488e-58	1.80191e-56	0.465798	0.838841
FAM198B.AS1	0.110315	-1.50184	0.45055	22.7833	1.12894e-05	2.82575e-05	0.0423453	0.105459
ARMH1	0.275881	-1.53322	0.274006	48.7857	2.54867e-11	1.12487e-10	0.0912052	0.235425
IER3	1.88349	-1.53804	0.162623	295.559	6.61048e-65	2.35916e-63	0.241042	0.52915
CR1	0.269686	-1.55716	0.276486	41.7044	8.79035e-10	3.40037e-09	0.0912052	0.234311
CXXC5	0.129647	-1.6098	0.420573	27.563	1.03461e-06	2.95006e-06	0.0423453	0.121797
PLCB1	0.216423	-1.66441	0.32185	41.8352	8.23377e-10	3.19438e-09	0.0618893	0.192351
CCDC149	0.116018	-1.71728	0.452366	18.8455	8.08616e-05	0.000177735	0.0390879	0.115113
CYP1B1	0.316037	-1.74094	0.291916	63.383	1.72412e-14	9.82376e-14	0.0814332	0.225771
RNASE2	1.07647	-1.74743	0.183745	100.328	1.63678e-22	1.3876e-21	0.192182	0.471222
ALDH1A1	0.363806	-1.84822	0.275696	124.06	1.15006e-27	1.2333e-26	0.0879479	0.261418
CREB5	0.450463	-1.97428	0.242174	97.5914	6.43116e-22	5.29653e-21	0.100977	0.35945
ANKRD28	0.29487	-2.01096	0.323437	49.6161	1.68267e-11	7.5419e-11	0.0749186	0.212031
VNN2	0.270652	-2.06285	0.330921	56.5362	5.28826e-13	2.68375e-12	0.0618893	0.219087
MCEMP1	0.26452	-2.10009	0.337906	60.5545	7.09185e-14	3.82729e-13	0.0521173	0.215745
CCR2	0.262828	-2.16991	0.34385	82.8018	1.04667e-18	7.57664e-18	0.0423453	0.220943
MGST1	0.989911	-2.20542	0.181571	278.364	3.58087e-61	1.11595e-59	0.162866	0.574452
SLC40A1	0.130935	-2.2687	0.514861	40.3417	1.73745e-09	6.50122e-09	0.019544	0.119569
AP003774.3	0.100538	-2.29063	0.587453	24.1973	5.56689e-06	1.45e-05	0.0228013	0.10026
DYSF	0.177205	-2.34301	0.437504	45.6526	1.22088e-10	5.1034e-10	0.0390879	0.161159
F13A1	0.452461	-2.41098	0.295495	93.9333	4.00535e-21	3.15766e-20	0.0553746	0.296695
FCAR	0.211737	-2.47071	0.416608	60.5952	6.94879e-14	3.75314e-13	0.0390879	0.18938
EREG	1.13346	-2.47465	0.296551	212.387	7.59976e-47	1.56668e-45	0.0684039	0.26476
AC245128.3	0.228642	-2.48402	0.401525	62.4999	2.68113e-14	1.50164e-13	0.0390879	0.203491
EMB	0.462204	-2.55065	0.288903	132.65	1.56839e-29	1.81061e-28	0.0781759	0.355366
CLU	0.281758	-2.56296	0.419855	45.7349	1.17162e-10	4.9223e-10	0.0358306	0.160416
VEGFA	0.215783	-2.56725	0.439821	107.096	5.55116e-24	5.11076e-23	0.0325733	0.176012
VCAN	8.32379	-2.58738	0.0867253	963.665	5.53012e-210	1.93205e-207	0.527687	0.966209
SLC2A3	1.4256	-2.59215	0.183919	281.096	9.1385e-62	2.94472e-60	0.166124	0.611957
S100A9	113.211	-2.67475	0.0749078	840.52	3.04344e-183	8.08094e-181	0.980456	0.996658
CLEC4E	0.989353	-2.69529	0.210353	390.438	1.6501e-85	9.60823e-84	0.127036	0.575195
HLX	0.248422	-2.71141	0.415506	86.0441	2.069e-19	1.54315e-18	0.0358306	0.216116
QPCT	0.372835	-2.74529	0.344761	129.875	6.28014e-29	7.13828e-28	0.0586319	0.291496
ASGR2	0.282315	-2.90524	0.416878	85.4208	2.82558e-19	2.09801e-18	0.0390879	0.229855
S100A8	73.7855	-2.92859	0.0800983	878.243	1.95848e-191	6.19067e-189	0.90228	0.993316
CES1	1.03585	-2.93263	0.233683	220.828	1.11661e-48	2.47895e-47	0.107492	0.502042
MT1F	0.11377	-2.98528	0.676781	34.1198	3.89931e-08	1.30199e-07	0.0162866	0.111029
F5	0.129886	-3.17449	0.669627	43.0144	4.5661e-10	1.7988e-09	0.0162866	0.123654
2021-03-01	0.242692	-3.19063	0.49478	139.765	4.47158e-31	5.45632e-30	0.0260586	0.207575
NRG1	0.135578	-3.24489	0.682377	41.2422	1.10758e-09	4.24732e-09	0.0130293	0.115113
THBS1	0.730391	-3.49592	0.35566	134.701	5.62314e-30	6.59477e-29	0.0358306	0.29818
FOLR3	0.651309	-3.50968	0.344629	185.462	5.33829e-41	9.44949e-40	0.0586319	0.37616
LINC00937	0.300653	-3.53795	0.48885	121.825	3.51533e-27	3.68056e-26	0.0260586	0.26476
CRISPLD2	0.239638	-3.55948	0.55451	111.589	5.8706e-25	5.57497e-24	0.0228013	0.219087
MAP2K6	0.140956	-3.60897	0.740873	51.7157	5.88946e-12	2.76872e-11	0.0130293	0.131823
ALOX5AP	0.384653	-3.6641	0.469448	237.449	2.74571e-52	6.8519e-51	0.0325733	0.262904
CLEC4D	0.197052	-4.08627	0.732095	88.1474	7.22812e-20	5.50864e-19	0.0130293	0.177869
PADI4	0.294108	-4.09158	0.602309	113.882	1.86606e-25	1.80305e-24	0.019544	0.229855
S100A12	7.22344	-4.35824	0.160285	824.676	8.39191e-180	2.06317e-177	0.211726	0.873375
S1PR3	0.170605	-4.86273	1.03072	112.998	2.9025e-25	2.78422e-24	0.00651466	0.152618

## Sheet: CD14inflam CM v CD14 CM
	baseMean	log2FoldChange	lfcSE	stat	pvalue	padj	pct.1	pct.2
IFI27	2.61933	7.44096	0.182285	2657.72	0	0	0.285555	0.0202688
USP18	0.057349	5.52589	0.290282	623.62	3.82541e-136	1.6036e-134	0.180468	0.0055991
IFIT1	0.369709	5.21775	0.0950965	5210.86	0	0	0.569254	0.0341545
RSAD2	0.22176	5.10283	0.116113	3135.04	0	0	0.419606	0.0288914
SIGLEC1	0.178035	5.07959	0.116615	3382.29	0	0	0.452284	0.0210526
IFITM1	0.231366	4.96146	0.118371	2740.84	0	0	0.387672	0.0320269
IFI44L	1.20554	4.7593	0.0498847	15191.3	0	0	0.908652	0.110638
IFIT3	0.56846	4.65756	0.0739062	6034.67	0	0	0.652804	0.0720045
IFIT2	0.420441	4.31461	0.0843536	3831.93	0	0	0.533234	0.0649496
ETV7	0.0332378	4.15766	0.345848	217.133	7.08241e-48	1.17217e-46	0.107315	0.00671892
GMPR	0.070267	4.10622	0.201485	631.541	7.28894e-138	3.07797e-136	0.202377	0.0144457
HERC5	0.226306	4.10447	0.0954172	2672.54	0	0	0.43446	0.044009
OASL	0.150934	4.09019	0.109288	1933.37	0	0	0.360193	0.0340426
ISG15	1.95634	4.08712	0.0445458	11962.6	0	0	0.904567	0.304591
CMPK2	0.190793	4.04699	0.0990522	2487.05	0	0	0.41515	0.0393057
LGALS3BP	0.135241	3.97668	0.134856	1346.82	3.48883e-293	3.78044e-291	0.292982	0.0273236
CCL4	1.10616	3.91263	0.134279	2611.58	0	0	0.241367	0.0880179
TNF	0.161327	3.86654	0.189651	1076.92	1.40983e-234	1.09414e-232	0.178983	0.0302352
CCL4L2	0.582416	3.833	0.17824	1078.46	6.54657e-235	5.2218e-233	0.184924	0.0441209
SERPING1	0.0709599	3.83039	0.197796	570.967	1.03773e-124	3.97311e-123	0.196064	0.0156775
MX1	0.96357	3.8183	0.0528107	7089.34	0	0	0.808021	0.172564
IFI6	2.46427	3.76764	0.0450529	10147.9	0	0	0.954326	0.304255
OAS3	0.252152	3.69948	0.0746763	3204.21	0	0	0.51244	0.0668533
CLU	0.0869643	3.59372	0.215711	484.399	6.51698e-106	2.09089e-104	0.160416	0.0171333
IFITM3	4.295	3.4673	0.0421569	10256.3	0	0	0.970293	0.481187
LY6E	2.43566	3.36329	0.0388535	10478	0	0	0.956554	0.404591
EPSTI1	0.606094	3.25696	0.0517376	5466.62	0	0	0.741924	0.153975
ZBP1	0.0775917	3.20831	0.165631	477.179	2.40939e-104	7.56127e-103	0.191237	0.0291153
IFI44	0.481538	3.15988	0.05232	4680.74	0	0	0.695878	0.146361
SPATS2L	0.115925	2.94072	0.118898	818.398	1.93683e-178	1.07992e-176	0.259933	0.0430011
KLHDC7B	0.0479771	2.86884	0.242249	226.371	6.98597e-50	1.19762e-48	0.124768	0.0174692
OAS2	0.357027	2.85344	0.059029	2993.13	0	0	0.581136	0.12598
NEXN	0.0819347	2.82792	0.159949	419.938	6.4813e-92	1.79817e-90	0.190865	0.0306831
APOBEC3A	1.34685	2.62459	0.0494448	3814.93	0	0	0.804307	0.340314
HERC6	0.0616092	2.61908	0.193874	224.627	1.67061e-49	2.83018e-48	0.138136	0.0293393
GBP1	0.315186	2.56675	0.0732293	1613.61	0	0	0.449684	0.113438
CCL3L1	1.8091	2.50639	0.0898678	1271.14	9.45981e-277	9.20809e-275	0.480876	0.238186
SAMD9L	0.474302	2.48816	0.0531355	2706.76	0	0	0.624954	0.182979
KIAA1958	0.0663241	2.48003	0.183615	226.5	6.54704e-50	1.12574e-48	0.143706	0.0316909
CCL3	2.94353	2.47288	0.067646	2618.79	0	0	0.582622	0.394513
XAF1	0.831614	2.43419	0.0403531	4572.44	0	0	0.817675	0.293617
GBP5	0.121576	2.39215	0.121859	512.556	5.00949e-112	1.71247e-110	0.225399	0.0522956
MX2	0.707088	2.37688	0.0426742	3547.64	0	0	0.740438	0.294401
FFAR2	0.142524	2.37424	0.103212	607.699	1.09594e-132	4.49569e-131	0.246565	0.0703247
EIF2AK2	0.594115	2.33294	0.0471331	3095.92	0	0	0.692908	0.235274
JUP	0.100128	2.31478	0.12608	352.986	2.23936e-77	5.29245e-76	0.186781	0.056327
HELZ2	0.144642	2.31321	0.0894529	741.57	9.33574e-162	4.7447e-160	0.285555	0.074916
DDX58	0.217665	2.29009	0.0733409	1150.56	1.44031e-250	1.23458e-248	0.378017	0.105935
IFIH1	0.203508	2.26428	0.0769166	975.805	1.27849e-212	8.53766e-211	0.34534	0.103135
DDX60	0.128257	2.24582	0.0997526	609.786	3.86149e-133	1.59543e-131	0.261047	0.0643897
DHX58	0.0780728	2.23527	0.147354	272.191	7.8421e-60	1.58582e-58	0.168957	0.0432251
PARP14	1.15531	2.21451	0.0354247	4564.25	0	0	0.844783	0.436506
IRF7	0.547954	2.19945	0.046736	2548.63	0	0	0.655403	0.25028
ISG20	0.280319	2.19317	0.0735414	999.732	8.14645e-218	5.56965e-216	0.343854	0.146025
PARP9	0.41214	2.13792	0.0521862	2066.45	0	0	0.582622	0.191265
HSH2D	0.165545	2.09084	0.0808469	745.502	1.307e-162	6.70188e-161	0.311177	0.0901456
OAS1	0.731881	2.05913	0.0426796	2919.95	0	0	0.720758	0.317245
IL1RN	0.2819	2.05515	0.072566	933.766	1.71922e-203	1.06166e-201	0.346454	0.15196
EPHB2	0.0481449	2.02983	0.227692	107.562	4.39852e-24	4.58452e-23	0.101745	0.0272116
SLFN5	0.26178	1.99574	0.0685334	966.677	1.22687e-210	8.00674e-209	0.385072	0.136394
SAMD9	0.465531	1.95143	0.0521376	1606.59	0	0	0.55997	0.227884
GBP4	0.188308	1.94749	0.0852366	654.212	8.70453e-143	3.8752e-141	0.298923	0.0966405
PARP12	0.160167	1.86505	0.0796384	607.53	1.19277e-132	4.8582e-131	0.297809	0.0948488
IFI35	0.489509	1.86004	0.0471758	1816.17	0	0	0.603416	0.254983
IFIT5	0.0810674	1.84125	0.143366	191.423	2.71039e-42	4.05358e-41	0.158188	0.0492721
STAT1	0.833266	1.80114	0.0431489	2219.08	0	0	0.753806	0.341769
DUSP2	0.345391	1.78993	0.086117	672.215	1.07248e-146	4.84979e-145	0.284812	0.151624
PLSCR1	0.897517	1.77487	0.0390539	2427.68	0	0	0.744894	0.404591
LAP3	1.0369	1.77462	0.0391416	2793.91	0	0	0.790939	0.413438
PLAC8	1.23622	1.76295	0.046856	1972.17	0	0	0.692165	0.436618
SAMD4A	0.141043	1.74305	0.0929003	374.757	4.19299e-82	1.06081e-80	0.235425	0.087346
IL1B	0.950872	1.66836	0.075611	981.753	6.53159e-214	4.41305e-212	0.408466	0.272676
TOR1B	0.076491	1.66033	0.151532	143.695	6.26756e-32	7.89355e-31	0.138507	0.049944
IFITM2	3.04084	1.65324	0.0299211	3862.64	0	0	0.933531	0.781075
PPM1K	0.137379	1.63679	0.0981433	328.637	4.33891e-72	9.81038e-71	0.223543	0.0834267
NT5C3A	0.235917	1.63225	0.0688398	598.567	1.05383e-130	4.2029e-129	0.329001	0.149608
RNF213	1.51089	1.62074	0.030091	3228.14	0	0	0.896398	0.592161
CUL1	0.248858	1.61888	0.0674423	685.806	1.20003e-149	5.55786e-148	0.354252	0.149496
PML	0.153054	1.58198	0.0827847	388.219	5.00442e-85	1.29461e-83	0.254734	0.10168
PNPT1	0.153978	1.58094	0.0893237	361.47	3.21927e-79	7.86734e-78	0.238396	0.0974244
BCL2A1	0.855802	1.56495	0.0473888	1263.56	4.1792e-275	4.00019e-273	0.60713	0.386898
DDX60L	0.483512	1.54816	0.0476395	1249.69	4.29513e-272	3.97854e-270	0.576309	0.271333
TRIM22	0.658082	1.51191	0.0415764	1473.63	1.01234050832871e-320	1.13997248661888e-318	0.66283	0.354535
MT2A	1.28842	1.50834	0.0472727	1185.76	3.27369e-258	2.89243e-256	0.717416	0.455095
NTNG2	0.0785779	1.4983	0.144825	135.9	3.08852e-30	3.75791e-29	0.142221	0.0531915
CTSL	0.10601	1.47975	0.128154	174.31	1.40963e-38	1.99889e-37	0.154846	0.0665174
STAT2	0.536965	1.45284	0.0442342	1258.87	4.36343e-274	4.10807e-272	0.608986	0.306383
MARCKS	1.6757	1.44721	0.0433434	1282.95	2.57252e-279	2.54724e-277	0.757891	0.532139
UBE2L6	0.744926	1.44622	0.0410125	1530.29	0	0	0.67694	0.383539
NFKBIA	6.2511	1.4264	0.0339106	3113.85	0	0	0.914222	0.892049
CXCL2	0.299942	1.42022	0.137963	140.685	2.82274e-31	3.5013e-30	0.176755	0.0909295
DTX3L	0.265292	1.41957	0.0625119	558.443	5.44173e-122	2.05604e-120	0.371704	0.170997
IER3	1.06594	1.41737	0.0560932	790.314	2.42968e-172	1.30408e-170	0.52915	0.393729
ARL5B	0.118585	1.40595	0.110777	174.438	1.32223e-38	1.87959e-37	0.168585	0.0821948
NFKBID	0.188892	1.40555	0.0844239	309.187	7.25759e-68	1.55524e-66	0.246565	0.120045
U62317.5	0.0705552	1.39879	0.163401	95.9802	1.43934e-21	1.3551e-20	0.12254	0.0478163
APOL6	0.444363	1.38634	0.0518742	864.457	1.93004e-188	1.13104e-186	0.502414	0.257559
C19orf66	0.253178	1.37965	0.0642699	517.194	4.929e-113	1.69505e-111	0.354252	0.165398
EREG	0.697396	1.34231	0.107519	238.657	1.50047e-52	2.7531e-51	0.26476	0.173572
NFKBIZ	1.11881	1.33596	0.0420854	1337.61	3.47687e-291	3.56565e-289	0.645006	0.494289
TRIM5	0.123821	1.32972	0.0997446	195.045	4.43175e-43	6.76903e-42	0.194207	0.0868981
ZCCHC2	0.215623	1.32538	0.0709055	413.361	1.73715e-90	4.75069e-89	0.308578	0.142889
GBP3	0.101684	1.32185	0.117895	141.392	1.98229e-31	2.46948e-30	0.160787	0.0723404
TENT5A	0.373365	1.32127	0.0574671	645.349	7.31499e-141	3.18258e-139	0.439658	0.220381
MS4A4A	0.147011	1.31746	0.104702	247.557	1.75299e-54	3.32258e-53	0.204233	0.0860022
PLEKHG2	0.096459	1.30696	0.135954	134.858	5.1992e-30	6.29937e-29	0.121797	0.0713326
CMTR1	0.0728911	1.30204	0.156028	79.479	5.51266e-18	4.59495e-17	0.117713	0.0539754
SP110	0.910298	1.29736	0.0378449	1420.66	0	3.55106e-307	0.730784	0.451736
BISPR	0.110935	1.28821	0.105495	170.311	1.04081e-37	1.4473e-36	0.181953	0.0797312
PIM3	0.326751	1.2765	0.0605428	457.57	4.36476e-100	1.32629e-98	0.38433	0.207167
BLVRA	0.86348	1.26275	0.038606	1230.53	6.21788e-268	5.66814e-266	0.694764	0.44916
CD2AP	0.136551	1.24739	0.0954498	214.76	2.31935e-47	3.81663e-46	0.204233	0.0942889
RNASE2	0.607163	1.24215	0.0585871	735.542	1.90115e-160	9.33191e-159	0.471222	0.28757
CD69	0.072508	1.2388	0.172971	94.7087	2.71816e-21	2.52595e-20	0.107687	0.0475924
NCOA7	0.199347	1.23689	0.075499	266.618	1.27241e-58	2.52854e-57	0.260676	0.140314
RABGAP1L	0.437515	1.22499	0.0519018	583.875	1.63353e-127	6.38188e-126	0.481619	0.267525
FAM8A1	0.0699961	1.2246	0.161953	61.3297	4.81298e-14	3.30238e-13	0.108801	0.0535274
GCH1	0.203365	1.22282	0.0749739	312.139	1.65951e-68	3.61006e-67	0.277386	0.138186
TNFSF10	1.90244	1.22036	0.0332886	1713.76	0	0	0.839213	0.675364
TYMP	5.87899	1.21978	0.0219996	3652.74	0	0	0.994059	0.943001
ADAR	0.727419	1.20202	0.0383256	1045.35	1.01074e-227	7.63774e-226	0.668028	0.416797
FCGR3A	0.130598	1.19592	0.134245	160.198	1.63503e-35	2.16359e-34	0.13925	0.0724524
TLR7	0.0831518	1.16935	0.144152	76.1405	2.92623e-17	2.36695e-16	0.124397	0.0608063
TCN2	0.117156	1.16314	0.106242	199.197	5.55699e-44	8.67223e-43	0.185295	0.0805151
H1F0	0.101504	1.16304	0.144666	86.9668	1.30434e-19	1.14539e-18	0.126625	0.06271
ZBTB10	0.0910644	1.15947	0.140705	83.4899	7.42007e-19	6.36022e-18	0.118084	0.0676372
ITGB7	0.0859447	1.15286	0.140709	80.2774	3.69813e-18	3.09147e-17	0.126625	0.0628219
TMEM123	1.08184	1.1526	0.034565	1344.05	1.39173e-292	1.45322e-290	0.763461	0.531467
SOD2	1.15092	1.13683	0.043711	1028.72	4.13573e-224	3.00652e-222	0.608986	0.518477
FBXO6	0.139225	1.13357	0.0917892	201.359	1.88516e-44	2.96616e-43	0.203491	0.101232
SP140	0.0784971	1.13173	0.151011	65.2163	6.89393e-15	4.9428e-14	0.116599	0.0583427
TRIM69	0.116371	1.12767	0.104944	149.861	2.87088e-33	3.70505e-32	0.177126	0.0846585
TRIM14	0.159169	1.12168	0.084414	217.084	7.25903e-48	1.19795e-46	0.235054	0.111982
TAP1	0.390919	1.11629	0.0523182	475.463	5.68158e-104	1.77333e-102	0.441144	0.263046
GADD45B	1.31735	1.11516	0.0451855	1007.44	1.7278e-219	1.19551e-217	0.676569	0.504703
FCGR1B	0.15867	1.10771	0.0887673	285.733	8.99023e-63	1.85057e-61	0.231712	0.105151
TAP2	0.164203	1.09484	0.0808418	190.678	3.93399e-42	5.86829e-41	0.238025	0.120493
OTUD1	0.598636	1.09007	0.0588849	368.441	9.86479e-81	2.43148e-79	0.433346	0.31411
CCR1	0.435528	1.08877	0.0535002	432.836	1.02553e-94	2.90129e-93	0.452655	0.272676
BST2	2.05948	1.0813	0.0272906	1933.78	0	0	0.895284	0.752968
WARS	0.618075	1.07694	0.0462376	602.941	1.18338e-131	4.78601e-130	0.563684	0.361142
TENT4A	0.0791491	1.07023	0.14844	54.167	1.72894e-12	1.09353e-11	0.111029	0.062374
HIST1H1C	0.13349	1.05023	0.107893	96.1141	1.34613e-21	1.26943e-20	0.156703	0.0960806
TNNT1	0.170877	1.03399	0.117104	80.3	3.65665e-18	3.06572e-17	0.165615	0.0932811
ATP13A1	0.115075	1.03293	0.106719	103.797	2.88908e-23	2.91599e-22	0.165243	0.0870101
TDRD7	0.0756896	1.02668	0.151451	47.2267	5.55711e-11	3.14429e-10	0.109915	0.0604703
LGALS9	0.845104	1.01894	0.037178	944.866	6.68131e-206	4.21657e-204	0.69922	0.465957
ST3GAL5	0.182931	1.01757	0.0793016	225.114	1.30933e-49	2.23794e-48	0.244709	0.130795
LMNB1	0.268202	1.01587	0.0666311	262.362	1.06872e-57	2.07353e-56	0.31192	0.185106
TNFSF13B	2.01551	1.00451	0.0277356	1493.94	0	0	0.894913	0.746809
GBP2	0.400619	1.00197	0.0557084	423.954	8.6991e-93	2.43702e-91	0.440401	0.251064
A1BG	0.284995	-1.02156	0.0831705	165.244	1.31138e-36	1.77623e-35	0.151504	0.247368
GPATCH11	0.121815	-1.02576	0.136503	69.0642	1.0067e-15	7.56736e-15	0.0616413	0.119709
THBS1	1.33359	-1.03654	0.0644265	242.612	2.07756e-53	3.87384e-52	0.29818	0.478835
SAMSN1	0.68976	-1.04088	0.0607068	465.367	8.84797e-102	2.71732e-100	0.261418	0.456663
RAE1	0.285107	-1.04088	0.0805083	197.103	1.58379e-43	2.43853e-42	0.149276	0.267525
CPM	0.213011	-1.06737	0.103806	192.248	1.79426e-42	2.69045e-41	0.0946899	0.194289
PHC2	0.582099	-1.0766	0.0616537	577.901	3.23916e-126	1.24849e-124	0.245451	0.445353
EIF3L	1.57675	-1.07674	0.0385666	896.101	2.59512e-195	1.55248e-193	0.50984	0.757559
FMN1	0.12149	-1.13484	0.135687	74.8513	5.57514e-17	4.43463e-16	0.062384	0.120717
ARL4A	1.37947	-1.14909	0.0485282	846.147	1.82638e-184	1.04889e-182	0.391014	0.643001
IRS2	1.17553	-1.15388	0.0469848	676.681	1.14982e-147	5.24083e-146	0.3899	0.639306
PER1	0.531736	-1.15427	0.0620819	451.862	7.57454e-99	2.27752e-97	0.223171	0.43505
JDP2	0.926046	-1.17357	0.0526661	687.708	4.63613e-150	2.16466e-148	0.345711	0.562598
TSC22D3	3.9691	-1.19741	0.0310977	1492.55	0	0	0.710732	0.915789
MIR181A1HG	0.12924	-1.2437	0.135077	104.021	2.58362e-23	2.62151e-22	0.057928	0.130459
EIF4B	1.41801	-1.26807	0.0417758	1118.29	1.46706e-243	1.22106e-241	0.444857	0.732699
AL391807.1	0.11489	-1.32558	0.153942	86.0702	2.04215e-19	1.78238e-18	0.0482733	0.110638
SAP30	1.30663	-1.38672	0.0539669	1324.07	3.02708e-288	3.04991e-286	0.346825	0.610078
KLF9	0.387796	-1.39246	0.0849733	450.316	1.64133e-98	4.88403e-97	0.133309	0.307615
CXCR4	1.6519	-1.39477	0.0485446	1344.27	1.2444e-292	1.32344e-290	0.369848	0.683651
TMEM176A	0.308121	-1.47113	0.111552	189.227	8.12435e-42	1.19944e-40	0.0894913	0.193505
TMEM176B	0.581707	-1.56595	0.0931965	310.851	3.15971e-68	6.82188e-67	0.143706	0.274916
FKBP5	1.82625	-1.59047	0.0491766	1474.8	5.6274077061318e-321	6.46366321828269e-319	0.425176	0.682531
XIST	0.72175	-1.74798	0.0977729	396.155	9.4647e-87	2.49339e-85	0.0995173	0.291489
AREG	0.951972	-1.9336	0.106176	464.998	1.06414e-101	3.25071e-100	0.0943186	0.285778
IL1R2	0.38308	-2.57305	0.138031	616.464	1.36957e-134	5.6996e-133	0.0427033	0.218477
ZBTB16	0.537892	-3.47127	0.134435	1837.02	0	0	0.0404753	0.38533
