# Supplementary material for: Multi-Modal Single-Cell Sequencing Identifies Cellular Immunophenotypes Associated With Juvenile Dermatomyositis Disease Activity
Source: Front Immunol. 2022 Jun 21;13:902232. doi: 10.3389/fimmu.2022.902232 (PMC9254730; doi:10.3389/fimmu.2022.902232)
Supplement: Supplementary file 5 [file Table_4.xlsx]

## Sheet: transitionalB_v_allB
	baseMean	log2FoldChange	lfcSE	stat	pvalue	padj	pct.1	pct.2
TNFRSF18	0.0374518	3.11443	0.406761	75.6652	1.44112e-15	1.67202e-14	0.116541	0.0158973
CD9	0.107241	3.01418	0.169626	382.882	1.38833e-81	1.79703e-79	0.281015	0.0460104
HRK	0.0711781	2.86344	0.236121	178.879	1.29814e-37	4.0126e-36	0.207707	0.031336
AL139020.1	0.213578	2.84988	0.104512	844.204	2.0416e-181	1.40939e-178	0.464286	0.0854479
IGLC5	0.0414631	2.78026	0.358681	75.4893	1.5701e-15	1.81152e-14	0.12312	0.020483
NEIL1	0.191625	2.77645	0.0997635	850.026	1.1182e-182	9.26314e-180	0.429511	0.0907979
SOX4	0.104335	2.59746	0.164318	287.958	4.28603e-61	2.5361e-59	0.260338	0.0524304
AEBP1	0.0569429	2.53684	0.262207	112.295	2.35772e-23	4.22756e-22	0.172932	0.0299603
CD38	0.113386	2.4854	0.138354	350.86	1.14364e-74	1.02977e-72	0.288534	0.0631305
GNG3	0.0476399	2.3499	0.329584	64.0851	4.01033e-13	3.88103e-12	0.12312	0.0250688
LINC01013	0.0494132	2.32728	0.296043	83.9936	2.47999e-17	3.29234e-16	0.141917	0.0279731
AC004585.1	0.0443732	2.31224	0.312052	66.9723	9.88098e-14	9.86193e-13	0.130639	0.0267502
AAK1	0.04212	2.18457	0.342071	47.9873	9.49536e-10	6.88788e-09	0.111842	0.0250688
PCDH9	0.243466	2.07078	0.0909969	551.487	4.87703e-118	1.34671e-115	0.446429	0.130235
MACROD2	0.130604	1.90756	0.130991	224.833	1.70933e-47	7.00996e-46	0.274436	0.0796393
HMCES	0.152611	1.89633	0.0998687	341.911	9.78214e-73	8.10353e-71	0.335526	0.101957
MYO1C	0.0689447	1.85084	0.226589	75.3557	1.67565e-15	1.92793e-14	0.145677	0.0458575
LIMS2	0.0866639	1.82279	0.178434	112.068	2.63549e-23	4.70525e-22	0.192669	0.0574748
TCL1A	2.83318	1.7779	0.0618294	1137.55	5.50081e-245	1.13922e-241	0.953947	0.518649
CCDC191	0.152968	1.7422	0.120541	225.108	1.49163e-47	6.17835e-46	0.269737	0.097218
PLD4	0.249638	1.73289	0.0921233	357.302	4.64794e-76	4.58375e-74	0.414474	0.144451
RIMKLB	0.0484098	1.72212	0.295798	39.3885	5.79097e-08	3.48131e-07	0.104323	0.0350046
CDK6	0.0575591	1.64477	0.255478	46.2249	2.2112e-09	1.53414e-08	0.12782	0.0406603
YPEL1	0.08211	1.64119	0.17808	89.3966	1.7688e-18	2.58882e-17	0.183271	0.0590034
ITM2C	0.303139	1.55006	0.0801425	360.309	1.04236e-76	1.10704e-74	0.449248	0.187099
MID1IP1	0.123366	1.54367	0.139364	131.6	1.77126e-27	3.68671e-26	0.220865	0.0836136
IFI44L	0.696844	1.52793	0.0942909	715.593	1.46487e-153	6.74165e-151	0.537594	0.237542
DUSP5	0.0494256	1.49057	0.302201	32.3621	1.61328e-06	7.84294e-06	0.100564	0.0348517
IFI44	0.114518	1.48266	0.14917	213.532	4.62023e-45	1.73973e-43	0.209586	0.0784164
HCK	0.0943585	1.46291	0.168531	79.4724	2.25304e-16	2.79404e-15	0.178571	0.0678692
JUP	0.0761832	1.44341	0.199824	69.3336	3.13815e-14	3.22536e-13	0.153195	0.0562519
PPP1R14A	0.505304	1.42314	0.0863105	298.035	2.87504e-63	1.89022e-61	0.572368	0.229441
GDF11	0.0599496	1.41899	0.2465	37.7138	1.28368e-07	7.41561e-07	0.109962	0.0467747
ARMH1	0.149754	1.41622	0.112171	154.402	2.31867e-32	5.96519e-31	0.265038	0.107459
TRIB2	0.127945	1.41286	0.125007	126.234	2.48635e-26	4.9275e-25	0.229323	0.0946194
MZB1	0.565234	1.39423	0.0602707	527.532	7.42749e-113	1.80969e-110	0.646617	0.326964
CMPK2	0.078306	1.38976	0.236996	167.489	3.61731e-35	1.0333e-33	0.136278	0.0501376
PMEPA1	0.15991	1.38028	0.107893	159.049	2.33802e-33	6.24779e-32	0.276316	0.114797
HERC5	0.170859	1.32096	0.144544	242.604	2.5511e-51	1.21456e-49	0.222744	0.0981351
RSAD2	0.0654934	1.29198	0.268149	84.4136	2.0201e-17	2.71665e-16	0.113722	0.0432589
CCL4	0.100544	1.28974	0.170867	95.0528	1.1105e-19	1.72273e-18	0.162594	0.0732192
CACNA1A	0.0669216	1.28859	0.22795	39.6951	5.00471e-08	3.03063e-07	0.119361	0.0519719
IFIT1	0.18484	1.27273	0.14971	408.897	3.32586e-87	4.9199e-85	0.225564	0.0979823
USP18	0.0541021	1.27046	0.291979	84.1397	2.30921e-17	3.0854e-16	0.102444	0.0398961
RRBP1	0.0693817	1.26968	0.233285	36.869	1.9168e-07	1.07289e-06	0.109962	0.0522776
BCL7A	0.401842	1.26877	0.0685993	352.249	5.73385e-75	5.27769e-73	0.511278	0.258331
SIMC1	0.0688556	1.23059	0.211667	36.2599	2.55843e-07	1.40358e-06	0.12688	0.0564048
SAMHD1	0.120797	1.21671	0.136717	79.9774	1.76112e-16	2.19716e-15	0.197368	0.0915622
TUBB6	0.0956732	1.21357	0.170582	65.5934	1.92955e-13	1.9029e-12	0.158835	0.0724549
MILR1	0.0606259	1.19214	0.250945	50.2681	3.17419e-10	2.40356e-09	0.103383	0.0487618
IFI6	0.306319	1.18138	0.109746	378.912	1.00019e-80	1.18366e-78	0.336466	0.163711
HIST1H2AC	0.170018	1.16528	0.111976	105.906	5.42921e-22	9.29248e-21	0.24906	0.123815
STMN1	0.198068	1.16115	0.0976774	149.744	2.30936e-31	5.49734e-30	0.286654	0.146744
CHML	0.0946293	1.16108	0.168442	49.4913	4.61116e-10	3.44755e-09	0.152256	0.0741363
XAF1	0.605805	1.15584	0.0739618	569.025	7.82228e-122	2.4923e-119	0.538534	0.305411
ZNF608	0.0684155	1.15247	0.22147	36.8444	1.93926e-07	1.08253e-06	0.120301	0.0545705
PIP5K1B	0.0668236	1.15162	0.227432	27.4997	1.57507e-05	6.5633e-05	0.112782	0.0536533
STAT1	0.339248	1.11302	0.0895465	270.343	2.69113e-57	1.48622e-55	0.375	0.208805
EPSTI1	0.391614	1.11035	0.0830503	341.017	1.52576e-72	1.23916e-70	0.429511	0.232956
CD72	0.630328	1.10781	0.0600581	346.318	1.09386e-73	9.43908e-72	0.635338	0.366707
BAZ2B	0.123916	1.10403	0.135416	67.3004	8.42572e-14	8.4502e-13	0.18797	0.0959951
DDX60	0.108305	1.1006	0.15604	72.6164	6.35843e-15	7.04188e-14	0.158835	0.0839193
HS3ST1	0.0677954	1.09681	0.223318	30.8173	3.33567e-06	1.55589e-05	0.111842	0.0554876
HIST1H1C	0.239914	1.09081	0.0918786	152.477	5.99563e-32	1.47821e-30	0.317669	0.173036
SLFN5	0.0868655	1.08866	0.205935	112.682	1.94894e-23	3.52511e-22	0.12312	0.064812
HERC6	0.0617695	1.08853	0.252832	47.931	9.75584e-10	7.03984e-09	0.106203	0.0481504
ADARB1	0.117855	1.08302	0.137171	69.9292	2.34934e-14	2.43883e-13	0.18609	0.0927851
HECTD4	0.122105	1.07572	0.126844	71.4452	1.12409e-14	1.20621e-13	0.198308	0.0992051
MX1	0.733536	1.06967	0.0737632	558.76	1.30207e-119	3.85227e-117	0.570489	0.341792
GLUL	0.112983	1.06078	0.147608	56.6215	1.4853e-11	1.29246e-10	0.175752	0.0872822
H1FX	1.0489	1.05032	0.0816966	229.889	1.39479e-48	5.8951e-47	0.618421	0.365179
CCSER1	0.118717	1.04387	0.14294	106.388	4.28647e-22	7.36703e-21	0.176692	0.0923265
ZDHHC23	0.0663226	1.04147	0.232217	22.7718	0.000140638	0.000484626	0.107143	0.0535005
SCML4	0.0690522	1.02905	0.22435	25.744	3.56368e-05	0.000138599	0.112782	0.0557933
LGALS9	0.233335	1.0258	0.0867118	149.919	2.11834e-31	5.07176e-30	0.328008	0.177622
IFIT3	0.309049	1.01553	0.132883	522.622	8.5667e-112	1.97129e-109	0.279135	0.138643
PTPRJ	0.0807541	1.01444	0.197559	26.9985	1.98929e-05	8.13388e-05	0.129699	0.0638948
PARP9	0.199478	1.01441	0.10308	133.64	6.4848e-28	1.37744e-26	0.263158	0.146897
MSI2	0.14632	1.01054	0.112176	78.8575	3.04084e-16	3.74856e-15	0.221805	0.119077
GADD45B	0.438517	1.00819	0.0816748	235.256	9.75122e-50	4.25153e-48	0.422932	0.260929
BEX2	0.119828	-1.01098	0.198301	33.8707	7.92117e-07	4.0257e-06	0.0610902	0.115255
NUDT4	0.153455	-1.01448	0.170719	45.0702	3.84454e-09	2.5935e-08	0.0789474	0.145674
RILPL2	0.17329	-1.02696	0.159569	51.349	1.88714e-10	1.46103e-09	0.0864662	0.1631
CRIP1	0.278093	-1.05078	0.151566	85.6351	1.11229e-17	1.53059e-16	0.12312	0.186182
SCIMP	0.399395	-1.05961	0.116073	104.633	1.01396e-21	1.71422e-20	0.160714	0.283705
CD99	0.518918	-1.06323	0.0968578	165.976	7.63769e-35	2.15206e-33	0.229323	0.380618
FKBP5	0.155171	-1.17847	0.189015	92.8545	3.25778e-19	4.92472e-18	0.0648496	0.132223
GPR183	0.439421	-1.19103	0.117619	154.611	2.09181e-32	5.41517e-31	0.170113	0.294711
FCRL3	0.189613	-1.24954	0.171006	96.0675	6.75634e-20	1.06003e-18	0.0676692	0.161266
TLE3	0.131368	-1.25019	0.201152	49.1782	5.35966e-10	3.99276e-09	0.056391	0.125497
IL10RA	0.173663	-1.2802	0.173371	76.1383	1.14448e-15	1.35441e-14	0.0733083	0.16096
VOPP1	0.226487	-1.30777	0.157869	91.9108	5.17034e-19	7.75925e-18	0.0921053	0.190003
RGS10	0.171243	-1.35136	0.179562	73.7352	3.68863e-15	4.16303e-14	0.0704887	0.155304
ENTPD1	0.109299	-1.45258	0.23621	48.4809	7.49214e-10	5.51198e-09	0.0422932	0.107612
BCL2A1	0.185837	-1.47626	0.179466	90.518	1.022e-18	1.52271e-17	0.0667293	0.167074
ARHGAP24	0.648687	-1.58484	0.0983266	339.283	3.61135e-72	2.87658e-70	0.201128	0.462855
S100A10	0.826205	-1.59229	0.101861	299.628	1.30351e-63	8.99855e-62	0.237782	0.451085
CDC42EP3	0.104659	-1.62381	0.254994	53.5443	6.55574e-11	5.37701e-10	0.0347744	0.103638
COBLL1	0.459518	-1.63187	0.118938	267.938	8.87684e-57	4.77505e-55	0.134398	0.356313
ZBTB38	0.111943	-1.75469	0.258269	61.5921	1.34221e-12	1.24651e-11	0.031015	0.107154
HOPX	0.144999	-1.78377	0.253659	73.3229	4.50849e-15	5.04707e-14	0.0422932	0.102874
RIC3	0.275528	-1.89849	0.161396	228.558	2.69739e-48	1.12854e-46	0.0770677	0.252369
ADAM28	0.501019	-1.98359	0.123773	447.504	1.50451e-95	2.49267e-93	0.116541	0.394833
ITGB1	0.411097	-2.05992	0.171171	180.882	4.82083e-38	1.53599e-36	0.0986842	0.215989
WEE1	0.109764	-2.07353	0.290135	71.622	1.03148e-14	1.12137e-13	0.0281955	0.100275
SERPINB6	0.128409	-2.17421	0.263365	107.819	2.12303e-22	3.69478e-21	0.0319549	0.127025
MDFIC	0.183757	-2.43054	0.232598	183.998	1.03215e-38	3.33997e-37	0.0357143	0.181902
STAG3	0.196862	-2.59229	0.261912	224.645	1.87625e-47	7.61906e-46	0.0347744	0.138948
LINC01857	0.2266	-2.7187	0.245307	205.613	2.33286e-43	8.40236e-42	0.0291353	0.166921
CTSH	0.432612	-2.76011	0.17149	469.032	3.33411e-100	6.00429e-98	0.0676692	0.340416
TNFRSF13B	0.303247	-2.78484	0.214936	268.238	7.64985e-57	4.16917e-55	0.0432331	0.221033
SELENOM	0.0943005	-3.04046	0.402916	102.618	2.72528e-21	4.49725e-20	0.0131579	0.100734
CLECL1	0.206859	-3.12817	0.282964	244.845	8.39397e-52	4.13903e-50	0.0244361	0.17059
IGHA1	0.500377	-3.81339	0.263426	272.588	8.82757e-58	4.94106e-56	0.0328947	0.188169
CD27	0.250129	-3.95297	0.334522	307.414	2.72502e-65	2.01554e-63	0.0169173	0.193366
IGHG3	0.20459	-3.99145	0.380349	248.496	1.37266e-52	6.85006e-51	0.012218	0.149037
BACE2	0.131478	-4.52817	0.552167	213.989	3.68411e-45	1.39996e-43	0.00657895	0.132528
IGHG1	0.38115	-5.29755	0.435031	358.896	2.10433e-76	2.12589e-74	0.0103383	0.193977
AIM2	0.284	-6.13804	0.650797	474.414	2.28712e-101	4.51107e-99	0.00469925	0.217518

## Sheet: IFNhiB_v_allB
	baseMean	log2FoldChange	lfcSE	stat	pvalue	padj	pct.1	pct.2
CMPK2	0.0781552	2.00392	0.229228	217.203	7.49651e-46	1.5205e-44	0.195897	0.0425275
RSAD2	0.0654879	1.93464	0.265791	119.428	7.07837e-25	8.48966e-24	0.151795	0.0386065
IFIT3	0.308739	1.88225	0.121971	764.111	4.5566e-164	3.7558e-162	0.468718	0.112653
IFI44L	0.696919	1.83964	0.0932359	898.368	3.76077e-193	5.82769e-191	0.734359	0.212638
IFIT1	0.184501	1.76665	0.142803	503.975	9.25383e-108	3.48052e-106	0.345641	0.0820389
IFI44	0.11455	1.5548	0.149729	223.29	3.67238e-47	7.56746e-46	0.241026	0.0755542
PLSCR1	0.234358	1.50726	0.101018	499.262	9.67664e-107	3.60455e-105	0.372308	0.140854
HERC5	0.170731	1.44537	0.145228	259.02	7.4153e-55	1.77326e-53	0.271795	0.0925954
USP18	0.0540951	1.44217	0.291129	90.0476	1.28647e-18	1.12247e-17	0.116923	0.0386065
IFITM1	0.267725	1.37673	0.103084	493.008	2.17858e-105	8.03793e-104	0.391795	0.1496
IFI6	0.306144	1.37435	0.10902	429.737	1.0421e-91	3.51053e-90	0.388718	0.158347
SLFN5	0.0868543	1.25599	0.212367	122.516	1.54972e-25	1.91809e-24	0.14359	0.0625848
MX2	0.236854	1.2421	0.0977483	262.022	1.67225e-55	4.02378e-54	0.36	0.157895
OAS3	0.0494796	1.23995	0.327509	76.0772	1.17907e-15	8.801e-15	0.100513	0.0349872
XAF1	0.605717	1.19053	0.0757103	572.204	1.60499e-122	6.83269e-121	0.627692	0.295431
EIF2AK2	0.486611	1.16678	0.0747559	529.054	3.47938e-113	1.3896e-111	0.569231	0.27296
ISG15	0.670957	1.1507	0.0951887	605.646	9.29492e-130	4.09188e-128	0.561026	0.264364
DDX60	0.108211	1.14573	0.161113	73.4626	4.21211e-15	3.03303e-14	0.185641	0.0809833
HERC6	0.0617598	1.12864	0.259966	48.2678	8.29928e-10	3.823e-09	0.115897	0.0475041
CCSER1	0.118757	1.12654	0.145521	113.026	1.64655e-23	1.84356e-22	0.196923	0.0904841
DDX60L	0.129335	1.11092	0.13424	111.175	4.08731e-23	4.41065e-22	0.220513	0.098326
MX1	0.732776	1.10973	0.0756888	562.337	2.1907e-120	9.02847e-119	0.678974	0.32891
EPSTI1	0.391265	1.09351	0.0856325	324.602	5.32811e-69	1.52897e-67	0.473846	0.229076
HELZ2	0.0899672	1.01769	0.178461	54.9869	3.26955e-11	1.74466e-10	0.151795	0.0738953
STAT1	0.339017	1.01322	0.0939519	230.666	9.48846e-49	2.01969e-47	0.427692	0.203288
SAMD9L	0.471454	1.01263	0.0765458	310.754	5.186e-66	1.47725e-64	0.507692	0.282763
IRF7	0.388051	1.00173	0.0821256	390.029	3.96744e-83	1.28082e-81	0.48	0.238275
EIF3L	0.89688	-1.00225	0.0747722	223.293	3.66735e-47	7.56746e-46	0.345641	0.577741
PTRHD1	0.250646	-1.00445	0.140432	80.3288	1.48371e-16	1.17785e-15	0.113846	0.217765
TXN	0.278314	-1.00553	0.133307	98.4334	2.11985e-20	1.99813e-19	0.133333	0.239481
EEF2	3.0316	-1.0057	0.0464707	520.404	2.58578e-111	1.01185e-109	0.727179	0.90273
SIGLEC10	0.110149	-1.00601	0.220048	24.5982	6.05884e-05	0.000146791	0.0584615	0.106168
ZBTB38	0.111824	-1.0147	0.225748	26.1889	2.89866e-05	7.47631e-05	0.054359	0.102699
NEAT1	1.10653	-1.01619	0.0893926	155.028	1.70198e-32	2.58568e-31	0.356923	0.502036
METTL8	0.162597	-1.01736	0.179055	38.4063	9.23855e-08	3.44467e-07	0.0748718	0.146584
PTPN1	0.421688	-1.0179	0.108419	112.541	2.08957e-23	2.31285e-22	0.194872	0.337053
BCL2A1	0.185224	-1.01904	0.168094	48.2443	8.3935e-10	3.86181e-09	0.0933333	0.161816
FLNA	0.24905	-1.02162	0.139443	74.455	2.59822e-15	1.90634e-14	0.121026	0.221535
TLR10	0.448459	-1.02256	0.106193	141.484	1.35796e-29	1.86551e-28	0.197949	0.350475
TBC1D9	0.178699	-1.02348	0.172032	46.4664	1.96956e-09	8.80054e-09	0.0841026	0.156537
NR4A2	0.141783	-1.03353	0.210846	67.5551	7.4457e-14	4.95612e-13	0.0646154	0.1122
SIT1	0.239628	-1.03577	0.140356	67.0525	9.50334e-14	6.26121e-13	0.116923	0.216559
TOR3A	0.16687	-1.03645	0.169131	54.9242	3.36997e-11	1.79331e-10	0.0830769	0.159252
GRAP	0.110375	-1.0374	0.219419	27.8636	1.32927e-05	3.62392e-05	0.054359	0.109486
TUBA4A	0.309471	-1.0417	0.124057	85.7746	1.03899e-17	8.63743e-17	0.141538	0.26919
RPL4	4.59411	-1.04574	0.0412599	728.07	2.91103e-156	1.81892e-154	0.807179	0.953853
PPP1R14B	0.337324	-1.0465	0.121901	119.968	5.42635e-25	6.52847e-24	0.151795	0.279897
PRDX3	0.129618	-1.04817	0.19331	36.0001	2.89356e-07	1.01537e-06	0.0676923	0.129995
NME1	0.144239	-1.0491	0.186957	50.6554	2.63465e-10	1.27583e-09	0.0748718	0.135123
GAPDH	1.98948	-1.05208	0.0651542	309.224	1.109e-65	3.11323e-64	0.617436	0.750264
MDFIC	0.183704	-1.0551	0.163009	51.5996	1.67271e-10	8.28653e-10	0.0923077	0.171618
NLRC5	0.102538	-1.06966	0.236501	26.239	2.83195e-05	7.32376e-05	0.0502564	0.100588
ITM2C	0.302989	-1.07169	0.134947	72.898	5.54435e-15	3.94831e-14	0.13641	0.236616
ATP1B3	0.108461	-1.07405	0.225056	31.4072	2.52823e-06	7.81672e-06	0.0512821	0.108279
PLP2	0.469965	-1.0879	0.104346	137.13	1.16147e-28	1.56235e-27	0.208205	0.363595
BZW2	0.131938	-1.10217	0.198119	41.1184	2.54035e-08	1.01248e-07	0.0635897	0.129392
SCIMP	0.398884	-1.11815	0.123661	103.763	1.55437e-21	1.544e-20	0.158974	0.28231
LINC01781	0.245391	-1.12232	0.19251	42.2269	1.49694e-08	6.11726e-08	0.0882051	0.140401
RILPL2	0.172859	-1.12768	0.17318	53.4179	6.96731e-11	3.59406e-10	0.0810256	0.162871
DYNLL1	0.879297	-1.12985	0.0853001	225.308	1.35105e-47	2.84454e-46	0.314872	0.522546
ID3	0.1999	-1.13216	0.194298	63.4823	5.37151e-13	3.33481e-12	0.0830769	0.138893
PTPN18	0.192511	-1.14001	0.168988	56.8918	1.30352e-11	7.15273e-11	0.0882051	0.169808
YWHAH	0.204607	-1.14317	0.160695	69.8268	2.46925e-14	1.69009e-13	0.0953846	0.184588
ALKBH7	0.358244	-1.15459	0.12072	122.555	1.52031e-25	1.88771e-24	0.149744	0.301764
RGS10	0.170925	-1.16534	0.181474	53.4198	6.9611e-11	3.59406e-10	0.0758974	0.153371
STAG3	0.196875	-1.17024	0.209654	128.889	6.72811e-27	8.74654e-26	0.0605128	0.133766
TKT	0.552446	-1.1728	0.105667	157.975	3.97338e-33	6.18188e-32	0.226667	0.392249
LDHB	0.828914	-1.18185	0.0846255	257.418	1.64155e-54	3.87766e-53	0.307692	0.53084
MAP4K1	0.110832	-1.18483	0.225969	32.905	1.24918e-06	4.02606e-06	0.0523077	0.109787
CTSH	0.431595	-1.1887	0.116317	156.506	8.20669e-33	1.26664e-31	0.188718	0.318956
ODC1	0.614432	-1.19142	0.0958916	206.294	1.6649e-43	3.24112e-42	0.232821	0.438395
TATDN1	0.107813	-1.19778	0.229912	39.8165	4.72371e-08	1.8285e-07	0.0523077	0.106922
MARCKS	0.514648	-1.22471	0.118408	204.161	4.78763e-43	9.18182e-42	0.194872	0.316242
CD82	0.347678	-1.24037	0.127756	126.709	1.96823e-26	2.54165e-25	0.146667	0.28035
U2AF1L4	0.138334	-1.2435	0.200506	55.0259	3.20866e-11	1.71453e-10	0.0605128	0.135274
TFEB	0.254974	-1.24558	0.14107	111.637	3.25665e-23	3.5439e-22	0.111795	0.232544
VOPP1	0.225944	-1.25452	0.163354	79.5247	2.19625e-16	1.71537e-15	0.0964103	0.188056
ACTG1	4.13088	-1.26136	0.057484	463.185	6.12849e-99	2.1389e-97	0.723077	0.888554
AHNAK	0.428983	-1.26825	0.121831	133.839	5.8771e-28	7.79722e-27	0.164103	0.315337
TLE3	0.131288	-1.31871	0.213986	48.8833	6.17558e-10	2.873e-09	0.0553846	0.124717
CBFA2T3	0.113028	-1.32523	0.236316	38.8571	7.45629e-08	2.80443e-07	0.0461538	0.106922
COTL1	1.3526	-1.34793	0.077019	369.605	1.02394e-78	3.22499e-77	0.385641	0.645906
S100A10	0.824041	-1.38375	0.103358	224.177	2.36575e-47	4.95401e-46	0.274872	0.442769
DUS2	0.128088	-1.39983	0.223808	49.2472	5.18507e-10	2.42303e-09	0.0523077	0.121852
BACE2	0.131269	-1.40545	0.216182	61.0407	1.75294e-12	1.04315e-11	0.0502564	0.124416
PMVK	0.123171	-1.44212	0.228191	51.6062	1.66739e-10	8.28135e-10	0.0471795	0.120796
LINC01857	0.22657	-1.45206	0.186213	98.5836	1.96943e-20	1.86999e-19	0.0748718	0.158347
CD86	0.113408	-1.52298	0.2622	47.1835	1.39647e-09	6.29793e-09	0.0379487	0.102699
FABP5	0.115902	-1.5348	0.258798	59.5724	3.56762e-12	2.05976e-11	0.0389744	0.106319
FKBP5	0.15506	-1.55345	0.216068	110.708	5.13965e-23	5.48513e-22	0.0533333	0.133012
CDC42EP3	0.104355	-1.59783	0.269533	46.8426	1.64445e-09	7.38191e-09	0.0369231	0.102398
PPP1R14A	0.504733	-1.66113	0.138327	169.956	1.0688e-35	1.74706e-34	0.130256	0.29905
NCOA7	0.155874	-1.67784	0.219408	91.2124	7.27633e-19	6.40648e-18	0.0451282	0.142362
DDIT4	0.252121	-1.70712	0.1755	140.451	2.25952e-29	3.07136e-28	0.08	0.1962
ANXA2	0.316488	-1.74879	0.1636	151.612	9.18697e-32	1.36361e-30	0.0902564	0.236616
TMEM238	0.141336	-1.76745	0.237028	84.0557	2.40598e-17	1.97893e-16	0.0410256	0.133464
DUSP2	0.205093	-1.79104	0.247431	62.9485	6.95749e-13	4.25803e-12	0.0564103	0.110843
CSGALNACT1	0.139401	-1.83537	0.260928	103.298	1.95226e-21	1.92935e-20	0.0358974	0.121852
HOPX	0.144918	-1.86891	0.276444	70.0259	2.2414e-14	1.54231e-13	0.0420513	0.102096
ACP5	0.222634	-1.90896	0.196221	141.288	1.49615e-29	2.04808e-28	0.0615385	0.191374
GPR183	0.438851	-1.93717	0.144744	264.215	5.63164e-56	1.36356e-54	0.105641	0.302518
DAAM1	0.193313	-2.10988	0.232172	125.031	4.49617e-26	5.71087e-25	0.0441026	0.154879
CD1C	0.268932	-2.38634	0.231496	205.763	2.16567e-43	4.19491e-42	0.0430769	0.179762
ITGB1	0.410245	-2.41228	0.194658	199.045	6.02859e-42	1.11745e-40	0.0748718	0.217916
CRIP1	0.277566	-2.4699	0.221526	201.432	1.84879e-42	3.49376e-41	0.0502564	0.196049
CLECL1	0.206453	-2.5425	0.253673	180.859	4.87524e-38	8.46936e-37	0.0369231	0.166792
IGHG3	0.204081	-2.74435	0.27762	165.919	7.85651e-35	1.25769e-33	0.0338462	0.144021
TNFRSF13B	0.30253	-3.23782	0.256886	284.89	1.96625e-60	5.21729e-59	0.0328205	0.220178
CD27	0.249538	-3.34337	0.289287	242.2	3.11564e-51	6.97687e-50	0.0235897	0.190017
IGHA1	0.499368	-3.4263	0.258564	219.623	2.25974e-46	4.63188e-45	0.04	0.18504
AIM2	0.283327	-3.99132	0.3348	344.458	2.75803e-73	8.41309e-72	0.0194872	0.212487
IGHG1	0.380764	-4.29819	0.336107	281.833	8.9675e-60	2.31601e-58	0.0184615	0.190318
